# Supplementary material for: Canonical and non-canonical JAK/STAT transcriptional targets may be involved in distinct and overlapping cellular processes
Source: BMC Genomics. 2017 Sep 11;18:718. doi: 10.1186/s12864-017-4058-y (PMC5594485; doi:10.1186/s12864-017-4058-y)
Supplement: Supplementary file 1 — Normalized dataset. (XLSX 3589 kb) [file 12864_2017_4058_MOESM1_ESM.xlsx]

## Sheet: Sheet1
Supplementary Table 1. MAS5-normalized expression values and detection p-values for each genotype.
Probe	Descriptions	wt	wt_detection	wt_pval	hop	hop_detection	hop_pval	mrl	mrl_detection	mrl_pval	tuml	tuml_detection	tuml_pval			probe	Descriptions	wt_detection	wt_pval	mrl_detection	mrl_pval
1616608_a_at	CG9042-RB FEA=BDGP GEN=Gpdh DB_XREF=CG9042 FBgn0001128 SEG=chr2L:+5935896,5940528 MAP=26A3-26A3 LEN=1934 DEF=(CG9042 gene symbol:Gpdh FBgn0001128 (GO:0005737 cytoplasm) (GO:0006127 glycerophosphate shuttle) (GO:0004367 glycerol-3-phosphate dehydrogenase (NAD+)))	2146.6	P	0.000491	1718.6	P	0.000491	1902.5	P	0.000613	1589.5	P	0.000491			1616608_a_at	CG9042-RB FEA=BDGP GEN=Gpdh DB_XREF=CG9042 FBgn0001128 SEG=chr2L:+5935896,5940528 MAP=26A3-26A3 LEN=1934 DEF=(CG9042 gene symbol:Gpdh FBgn0001128 (GO:0005737 cytoplasm) (GO:0006127 glycerophosphate shuttle) (GO:0004367 glycerol-3-phosphate dehydrogenase (NAD+)))	3004.47	P	4649.57	P
1622892_s_at	CG7163-RA FEA=BDGP GEN=CG7163 DB_XREF=CG7163 FBgn0035889 SEG=chr3L:-8361016,8363982 MAP=66C11-66C11 LEN=2211 DEF=(CG7163 gene symbol:CG7163 FBgn0035889 )	276.7	P	0.000491	268	P	0.000491	240.5	P	0.000491	227.3	P	0.000491			1622892_s_at	CG7163-RA FEA=BDGP GEN=CG7163 DB_XREF=CG7163 FBgn0035889 SEG=chr3L:-8361016,8363982 MAP=66C11-66C11 LEN=2211 DEF=(CG7163 gene symbol:CG7163 FBgn0035889 )	877.095	P	906.396	P
1622893_at	CG16844-RA FEA=BDGP GEN=CG16844 DB_XREF=CG16844 FBgn0040736 SEG=chr2R:+13451839,13452227 MAP=55C6-55C6 LEN=317 DEF=(CG16844 gene symbol:CG16844 FBgn0040736 )	458.8	P	0.000491	269.6	P	0.000613	714.4	P	0.000491	247.3	P	0.000491			1622893_at	CG16844-RA FEA=BDGP GEN=CG16844 DB_XREF=CG16844 FBgn0040736 SEG=chr2R:+13451839,13452227 MAP=55C6-55C6 LEN=317 DEF=(CG16844 gene symbol:CG16844 FBgn0040736 )	20.8558	A	15.2085	A
1622894_at	CG15120-RA FEA=BDGP GEN=CG15120 DB_XREF=CG15120 FBgn0034454 SEG=chr2R:+14561473,14564093 MAP=56D13-56D14 LEN=1069 DEF=(CG15120 gene symbol:CG15120 FBgn0034454 )	20.6	A	0.198363	13.1	A	0.51252	13	A	0.296809	9.7	A	0.318883			1622894_at	CG15120-RA FEA=BDGP GEN=CG15120 DB_XREF=CG15120 FBgn0034454 SEG=chr2R:+14561473,14564093 MAP=56D13-56D14 LEN=1069 DEF=(CG15120 gene symbol:CG15120 FBgn0034454 )	11.2101	A	2.78385	A
1622895_at	CG32075-RA FEA=BDGP GEN=CG32075 DB_XREF=CG32075 FBgn0052075 SEG=chr3L:-11020252,11022469 MAP=68A3-68A4 LEN=1956 DEF=(CG32075 gene symbol:CG32075 synonyms:(CG6316) FBgn0052075 )	585.3	P	0.000491	527.9	P	0.000613	510	P	0.000491	568.8	P	0.000491			1622895_at	CG32075-RA FEA=BDGP GEN=CG32075 DB_XREF=CG32075 FBgn0052075 SEG=chr3L:-11020252,11022469 MAP=68A3-68A4 LEN=1956 DEF=(CG32075 gene symbol:CG32075 synonyms:(CG6316) FBgn0052075 )	1798.9	P	1797.04	P
1622896_at	CG13848-RA FEA=BDGP GEN=CG13848 DB_XREF=CG13848 FBgn0038966 SEG=chr3R:-18239990,18241411 MAP=94A12-94A13 LEN=1148 DEF=(CG13848 gene symbol:CG13848 FBgn0038966 (GO:0008431 tocopherol binding))	89.5	P	0.000491	141.2	P	0.000491	57.6	P	0.000613	85.1	P	0.000491			1622896_at	CG13848-RA FEA=BDGP GEN=CG13848 DB_XREF=CG13848 FBgn0038966 SEG=chr3R:-18239990,18241411 MAP=94A12-94A13 LEN=1148 DEF=(CG13848 gene symbol:CG13848 FBgn0038966 (GO:0008431 tocopherol binding))	503.449	P	525.753	P
1622897_at	CG2328-RA FEA=BDGP GEN=eve DB_XREF=CG2328 FBgn0000606 SEG=chr2R:+5038223,5041412 MAP=46C10-46C10 LEN=3118 DEF=(CG2328 gene symbol:eve FBgn0000606 (GO:0007507 heart development) (GO:0007517 muscle development) (GO:0003704 specific RNA polymerase II transcription factor) (GO:0008595 determination of anteriorposterior axis, embryo) (GO:0007366 periodic partitioning by pair rule gene) (GO:0045165 cel…	131	P	0.001432	149.9	P	0.001755	131	P	0.001432	96.6	P	0.002143			1622897_at	CG2328-RA FEA=BDGP GEN=eve DB_XREF=CG2328 FBgn0000606 SEG=chr2R:+5038223,5041412 MAP=46C10-46C10 LEN=3118 DEF=(CG2328 gene symbol:eve FBgn0000606 (GO:0007507 heart development) (GO:0007517 muscle development) (GO:0003704 specific RNA polymerase II transcription factor) (GO:0008595 determination of anteriorposterior axis, embryo) (GO:0007366 periodic partitioning by pair rule gene) (GO:0045165 cel…	171.031	P	40.7367	A
1622898_a_at	CG4247-RA FEA=BDGP GEN=mRpS10 DB_XREF=CG4247 FBgn0038307 SEG=chr3R:+11055406,11056256 MAP=88E3-88E3 LEN=721 DEF=(CG4247 gene symbol:mRpS10 FBgn0038307 (GO:0005763 mitochondrial small ribosomal subunit) (GO:0006412 protein biosynthesis) (GO:0003735 structural constituent of ribosome))	1287.5	P	0.000491	1182.5	P	0.000491	1227.1	P	0.000491	1189.8	P	0.000491			1622898_a_at	CG4247-RA FEA=BDGP GEN=mRpS10 DB_XREF=CG4247 FBgn0038307 SEG=chr3R:+11055406,11056256 MAP=88E3-88E3 LEN=721 DEF=(CG4247 gene symbol:mRpS10 FBgn0038307 (GO:0005763 mitochondrial small ribosomal subunit) (GO:0006412 protein biosynthesis) (GO:0003735 structural constituent of ribosome))	2607.4	P	2330.72	P
1622899_at	CG3945-RA FEA=BDGP GEN=Rad9 DB_XREF=CG3945 FBgn0025807 SEG=chr3L:-18818922,18821422 MAP=75E2-75E3 LEN=1770 DEF=(CG3945 gene symbol:Rad9 FBgn0025807 (GO:0006281 DNA repair))	45.6	P	0.004591	34.3	P	0.004591	46.4	P	0.002607	33.7	P	0.007827			1622899_at	CG3945-RA FEA=BDGP GEN=Rad9 DB_XREF=CG3945 FBgn0025807 SEG=chr3L:-18818922,18821422 MAP=75E2-75E3 LEN=1770 DEF=(CG3945 gene symbol:Rad9 FBgn0025807 (GO:0006281 DNA repair))	87.9721	P	89.7723	P
1622900_at	CG30330-RA FEA=BDGP GEN=Gr59d DB_XREF=CG30330 FBgn0041236 SEG=chr2R:-18147508,18148737 MAP=59C4-59C4 LEN=1167 DEF=(CG30330 gene symbol:Gr59d synonyms:(CG13543) FBgn0041236 (GO:0007607 taste) (GO:0008527 taste receptor))	2.2	A	0.562354	2.4	A	0.413046	8.6	P	0.03202	7.4	P	0.048099			1622900_at	CG30330-RA FEA=BDGP GEN=Gr59d DB_XREF=CG30330 FBgn0041236 SEG=chr2R:-18147508,18148737 MAP=59C4-59C4 LEN=1167 DEF=(CG30330 gene symbol:Gr59d synonyms:(CG13543) FBgn0041236 (GO:0007607 taste) (GO:0008527 taste receptor))	13.9831	P	6.8473	A
1622901_at	CG9993-RA FEA=BDGP GEN=CG9993 DB_XREF=CG9993 FBgn0034553 SEG=chr2R:-15893689,15895665 MAP=57B3-57B3 LEN=1798 DEF=(CG9993 gene symbol:CG9993 FBgn0034553 (GO:0005324 long-chain fatty acid transporter))	39.5	P	0.027766	57.4	P	0.004591	37.5	P	0.042142	26	P	0.03202			1622901_at	CG9993-RA FEA=BDGP GEN=CG9993 DB_XREF=CG9993 FBgn0034553 SEG=chr2R:-15893689,15895665 MAP=57B3-57B3 LEN=1798 DEF=(CG9993 gene symbol:CG9993 FBgn0034553 (GO:0005324 long-chain fatty acid transporter))	3.79011	A	14.0479	A
1622902_at	CG6641-RA FEA=BDGP GEN=Pbprp5 DB_XREF=CG6641 FBgn0011283 SEG=chr2L:-7489097,7489591 MAP=28A2-28A2 LEN=494 DEF=(CG6641 gene symbol:Pbprp5 FBgn0011283 (GO:0005576 extracellular) (GO:0008145 phenylalkylamine binding) (GO:0005550 pheromone binding))	214.3	P	0.002143	315.4	P	0.001165	270.8	P	0.001432	184.3	P	0.001755			1622902_at	CG6641-RA FEA=BDGP GEN=Pbprp5 DB_XREF=CG6641 FBgn0011283 SEG=chr2L:-7489097,7489591 MAP=28A2-28A2 LEN=494 DEF=(CG6641 gene symbol:Pbprp5 FBgn0011283 (GO:0005576 extracellular) (GO:0008145 phenylalkylamine binding) (GO:0005550 pheromone binding))	2.76594	A	3.3766	A
1622903_s_at	CG1841-RB FEA=BDGP GEN=CG1841 DB_XREF=CG1841 FBgn0030330 SEG=chrX:+11454726,11458350 MAP=10D8-10D8 LEN=3261 DEF=(CG1841 gene symbol:CG1841 FBgn0030330 )	387.6	P	0.000491	401.5	P	0.000491	464.5	P	0.000491	403.9	P	0.000491			1622903_s_at	CG1841-RB FEA=BDGP GEN=CG1841 DB_XREF=CG1841 FBgn0030330 SEG=chrX:+11454726,11458350 MAP=10D8-10D8 LEN=3261 DEF=(CG1841 gene symbol:CG1841 FBgn0030330 )	1447.82	P	1516.22	P
1622904_at	CG5747-RA FEA=BDGP GEN=CG5747 DB_XREF=CG5747 FBgn0035935 SEG=chr3L:-8861601,8870758 MAP=66E3-66E3 LEN=5349 DEF=(CG5747 gene symbol:CG5747 FBgn0035935 )	3.6	A	0.437646	5.5	A	0.48748	2.7	A	0.437646	1.8	A	0.388782			1622904_at	CG5747-RA FEA=BDGP GEN=CG5747 DB_XREF=CG5747 FBgn0035935 SEG=chr3L:-8861601,8870758 MAP=66E3-66E3 LEN=5349 DEF=(CG5747 gene symbol:CG5747 FBgn0035935 )	22.0994	P	12.422	M
1622905_at	S.C3L002615 FEA=fgenesh SEG=chr3L:-20567855,20576519	5.1	A	0.254899	1.1	A	0.681117	1.7	A	0.65838	0.6	A	0.849915			1622905_at	S.C3L002615 FEA=fgenesh SEG=chr3L:-20567855,20576519	1.63124	A	7.72283	A
1622906_at	CG13200-RA FEA=BDGP GEN=CG13200 DB_XREF=CG13200 FBgn0033630 SEG=chr2R:-6445249,6445922 MAP=47F7-47F7 LEN=673 DEF=(CG13200 gene symbol:CG13200 FBgn0033630 )	67.7	P	0.000491	253.7	P	0.000491	227.9	P	0.001432	262.8	P	0.000491			1622906_at	CG13200-RA FEA=BDGP GEN=CG13200 DB_XREF=CG13200 FBgn0033630 SEG=chr2R:-6445249,6445922 MAP=47F7-47F7 LEN=673 DEF=(CG13200 gene symbol:CG13200 FBgn0033630 )	344.243	P	584.012	P
1622907_at	CG5189-RA FEA=BDGP GEN=CG5189 DB_XREF=CG5189 FBgn0034350 SEG=chr2R:+13510289,13511076 MAP=55C9-55C9 LEN=662 DEF=(CG5189 gene symbol:CG5189 FBgn0034350 (GO:0005794 Golgi apparatus))	392.8	P	0.000762	342.4	P	0.000762	336.8	P	0.000613	292.3	P	0.000613			1622907_at	CG5189-RA FEA=BDGP GEN=CG5189 DB_XREF=CG5189 FBgn0034350 SEG=chr2R:+13510289,13511076 MAP=55C9-55C9 LEN=662 DEF=(CG5189 gene symbol:CG5189 FBgn0034350 (GO:0005794 Golgi apparatus))	590.773	P	499.626	P
1622908_a_at	CG10962-RA FEA=BDGP GEN=CG10962 DB_XREF=CG10962 FBgn0030073 SEG=chrX:-8711897,8787971 MAP=8C1-8C4 LEN=1360 DEF=(CG10962 gene symbol:CG10962 synonyms:(CG7090) FBgn0030073 (GO:0016616 oxidoreductase, acting on the CH-OH group of donors, NAD or NADP as acceptor))	125.9	P	0.001165	140.5	P	0.000944	111.5	P	0.000491	116.8	P	0.000613			1622908_a_at	CG10962-RA FEA=BDGP GEN=CG10962 DB_XREF=CG10962 FBgn0030073 SEG=chrX:-8711897,8787971 MAP=8C1-8C4 LEN=1360 DEF=(CG10962 gene symbol:CG10962 synonyms:(CG7090) FBgn0030073 (GO:0016616 oxidoreductase, acting on the CH-OH group of donors, NAD or NADP as acceptor))	169.295	P	130.532	P
1622909_at	CG2699-RA FEA=BDGP GEN=Pi3K21B DB_XREF=CG2699 FBgn0020622 SEG=chr2L:+297881,303955 MAP=21B8-21B8 LEN=3338 DEF=(CG2699 gene symbol:Pi3K21B FBgn0020622 (GO:0005942 1-phosphatidylinositol 3-kinase complex) (GO:0008286 insulin receptor signaling pathway) (GO:0046620 regulation of organ size) (GO:0016303 phosphatidylinositol 3-kinase))	107.7	P	0.000491	182.8	P	0.000491	162	P	0.000491	137.6	P	0.000491			1622909_at	CG2699-RA FEA=BDGP GEN=Pi3K21B DB_XREF=CG2699 FBgn0020622 SEG=chr2L:+297881,303955 MAP=21B8-21B8 LEN=3338 DEF=(CG2699 gene symbol:Pi3K21B FBgn0020622 (GO:0005942 1-phosphatidylinositol 3-kinase complex) (GO:0008286 insulin receptor signaling pathway) (GO:0046620 regulation of organ size) (GO:0016303 phosphatidylinositol 3-kinase))	1879.63	P	2099.5	P
1622910_at	Stencil:3R:22177137:22178419:GENSCAN FEA=stencil SEG=chr3R:+22177137,22178419	0.6	A	0.900939	1.3	A	0.724587	3	A	0.724538	1.2	A	0.849855			1622910_at	Stencil:3R:22177137:22178419:GENSCAN FEA=stencil SEG=chr3R:+22177137,22178419	7.12146	A	1.02926	A
1622911_at	S.CX000516 FEA=fgenesh SEG=chrX:-4590267,4593919	4.3	A	0.235114	2.5	A	0.745101	0.6	A	0.864085	1	A	0.900939			1622911_at	S.CX000516 FEA=fgenesh SEG=chrX:-4590267,4593919	1.2541	A	1.72639	A
1622912_at	CG6492-RA FEA=BDGP GEN=Ucp4A DB_XREF=CG6492 FBgn0030872 SEG=chrX:+17575946,17578615 MAP=16E1-16E1 LEN=1476 DEF=(CG6492 gene symbol:Ucp4A FBgn0030872 (GO:0015302 uncoupling protein) (GO:0005740 mitochondrial membrane) (GO:0005386 carrier))	87.9	P	0.001165	104.2	P	0.000762	95.9	P	0.000613	77.6	P	0.000613			1622912_at	CG6492-RA FEA=BDGP GEN=Ucp4A DB_XREF=CG6492 FBgn0030872 SEG=chrX:+17575946,17578615 MAP=16E1-16E1 LEN=1476 DEF=(CG6492 gene symbol:Ucp4A FBgn0030872 (GO:0015302 uncoupling protein) (GO:0005740 mitochondrial membrane) (GO:0005386 carrier))	239.026	P	290.786	P
1622913_a_at	CG3682-RB FEA=BDGP GEN=PIP5K59B DB_XREF=CG3682 FBgn0034789 SEG=chr2R:+17918357,17921458 MAP=59B4-59B4 LEN=1814 DEF=(CG3682 gene symbol:PIP5K59B synonyms:(CG17281) FBgn0034789 (GO:0016310 phosphorylation) (GO:0016308 1-phosphatidylinositol-4-phosphate 5-kinase))	9.6	A	0.235169	14.2	A	0.135974	20.7	A	0.099061	7.3	A	0.296809			1622913_a_at	CG3682-RB FEA=BDGP GEN=PIP5K59B DB_XREF=CG3682 FBgn0034789 SEG=chr2R:+17918357,17921458 MAP=59B4-59B4 LEN=1814 DEF=(CG3682 gene symbol:PIP5K59B synonyms:(CG17281) FBgn0034789 (GO:0016310 phosphorylation) (GO:0016308 1-phosphatidylinositol-4-phosphate 5-kinase))	2.06311	A	1.4734	A
1622914_at	HDC16025 FEA=HDP SEG=chr3R:+23975191,23976435	0.5	A	0.984836	0.5	A	0.987079	0.8	A	0.764831	1.8	A	0.801637			1622914_at	HDC16025 FEA=HDP SEG=chr3R:+23975191,23976435	1.90548	A	2.49561	A
1622915_at	CG16991-RA FEA=BDGP GEN=Tsp66A DB_XREF=CG16991 FBgn0035786 SEG=chr3L:+7427069,7428331 MAP=66A2-66A2 LEN=1142 DEF=(CG16991 gene symbol:Tsp66A FBgn0035786 (GO:0016021 integral to membrane))	7.8	P	0.027766	4.5	A	0.413046	0.5	A	0.945289	2.3	A	0.681117			1622915_at	CG16991-RA FEA=BDGP GEN=Tsp66A DB_XREF=CG16991 FBgn0035786 SEG=chr3L:+7427069,7428331 MAP=66A2-66A2 LEN=1142 DEF=(CG16991 gene symbol:Tsp66A FBgn0035786 (GO:0016021 integral to membrane))	0.575682	A	3.91741	A
1622916_at	CG11581-RA FEA=BDGP GEN=CG11581 DB_XREF=CG11581 FBgn0030540 SEG=chrX:+13907605,13908610 MAP=12E2-12E2 LEN=1005 DEF=(CG11581 gene symbol:CG11581 FBgn0030540 )	50.9	P	0.001432	25.7	M	0.054711	23.1	P	0.03202	14.1	A	0.254847			1622916_at	CG11581-RA FEA=BDGP GEN=CG11581 DB_XREF=CG11581 FBgn0030540 SEG=chrX:+13907605,13908610 MAP=12E2-12E2 LEN=1005 DEF=(CG11581 gene symbol:CG11581 FBgn0030540 )	1.41612	A	1.87416	A
1622917_a_at	CG32308-RA FEA=BDGP GEN=CG32308 DB_XREF=CG32308 FBgn0052308 SEG=chr3L:-2018061,2018823 MAP=62C2-62C2 LEN=705 DEF=(CG32308 gene symbol:CG32308 FBgn0052308 )	0.8	A	0.764831	2.3	A	0.413046	0.3	A	0.877253	0.3	A	0.911443			1622917_a_at	CG32308-RA FEA=BDGP GEN=CG32308 DB_XREF=CG32308 FBgn0052308 SEG=chr3L:-2018061,2018823 MAP=62C2-62C2 LEN=705 DEF=(CG32308 gene symbol:CG32308 FBgn0052308 )	14.3151	P	5.60328	A
1622918_at	CT32533 FEA=sim4 SEG=chr3R:+3901659,3901963	3.8	A	0.235114	7	P	0.015143	5.7	A	0.34162	6.9	A	0.099061			1622918_at	CT32533 FEA=sim4 SEG=chr3R:+3901659,3901963	5.02546	A	1.16572	A
1622919_at	CG14640-RA FEA=BDGP GEN=CG14640 DB_XREF=CG14640 FBgn0037227 SEG=chr3R:+80500,81315 MAP=82A1-82A1 LEN=756 DEF=(CG14640 gene symbol:CG14640 FBgn0037227 )	497.3	P	0.000491	560.7	P	0.000491	373.2	P	0.000491	302.5	P	0.000491			1622919_at	CG14640-RA FEA=BDGP GEN=CG14640 DB_XREF=CG14640 FBgn0037227 SEG=chr3R:+80500,81315 MAP=82A1-82A1 LEN=756 DEF=(CG14640 gene symbol:CG14640 FBgn0037227 )	3.27979	A	1.41697	A
1622920_at	CG7875-RA FEA=BDGP GEN=trp DB_XREF=CG7875 FBgn0003861 SEG=chr3R:-25729607,25735377 MAP=99C6-99C7 LEN=4130 DEF=(CG7875 gene symbol:trp FBgn0003861 (GO:0008086 light-activated voltage-gated calcium channel) (GO:0015279 store-operated calcium channel) (GO:0008087 light-activated voltage-gated calcium channel complex) (GO:0006816 calcium ion transport) (GO:0009416 response to light) (GO:0008377 light…	4.1	A	0.703191	0.6	A	0.911443	4	A	0.764831	7.2	A	0.181343			1622920_at	CG7875-RA FEA=BDGP GEN=trp DB_XREF=CG7875 FBgn0003861 SEG=chr3R:-25729607,25735377 MAP=99C6-99C7 LEN=4130 DEF=(CG7875 gene symbol:trp FBgn0003861 (GO:0008086 light-activated voltage-gated calcium channel) (GO:0015279 store-operated calcium channel) (GO:0008087 light-activated voltage-gated calcium channel complex) (GO:0006816 calcium ion transport) (GO:0009416 response to light) (GO:0008377 light…	1.85506	A	14.5094	A
1622921_at	CG32022-RA FEA=BDGP GEN=CG32022 DB_XREF=CG32022 FBgn0052022 SEG=chr3L:-8678989,8679982 MAP=66D11-66D11 LEN=938 DEF=(CG32022 gene symbol:CG32022 synonyms:(CG5950) FBgn0052022 )	582.9	P	0.000491	477.7	P	0.000491	634.5	P	0.000491	643.9	P	0.000491			1622921_at	CG32022-RA FEA=BDGP GEN=CG32022 DB_XREF=CG32022 FBgn0052022 SEG=chr3L:-8678989,8679982 MAP=66D11-66D11 LEN=938 DEF=(CG32022 gene symbol:CG32022 synonyms:(CG5950) FBgn0052022 )	1679.18	P	1634.75	P
1622922_at	CG31209-RA FEA=BDGP GEN=CG31209 DB_XREF=CG31209 FBgn0051209 SEG=chr3R:+16050953,16070418 MAP=92D6-92D8 LEN=2283 DEF=(CG31209 gene symbol:CG31209 synonyms:(CG5035 CG15683 CG15682) FBgn0051209 )	1.1	A	0.586954	6.1	M	0.061975	7.7	A	0.135974	0.5	A	0.586954			1622922_at	CG31209-RA FEA=BDGP GEN=CG31209 DB_XREF=CG31209 FBgn0051209 SEG=chr3R:+16050953,16070418 MAP=92D6-92D8 LEN=2283 DEF=(CG31209 gene symbol:CG31209 synonyms:(CG5035 CG15683 CG15682) FBgn0051209 )	2.82737	A	1.97986	A
1622923_at	CG10382-RA FEA=BDGP GEN=wrapper DB_XREF=CG10382 FBgn0025878 SEG=chr2R:+17423062,17426237 MAP=58D4-58D4 LEN=2113 DEF=(CG10382 gene symbol:wrapper FBgn0025878 )	41.8	P	0.003159	64.8	P	0.001432	47.5	P	0.003159	64.3	P	0.004591			1622923_at	CG10382-RA FEA=BDGP GEN=wrapper DB_XREF=CG10382 FBgn0025878 SEG=chr2R:+17423062,17426237 MAP=58D4-58D4 LEN=2113 DEF=(CG10382 gene symbol:wrapper FBgn0025878 )	10.5329	A	13.4607	P
1622924_at	CG18540-RA FEA=BDGP GEN=CG18540 DB_XREF=CG18540 FBgn0034326 SEG=chr2R:+13363191,13363768 MAP=55C2-55C2 LEN=516 DEF=(CG18540 gene symbol:CG18540 FBgn0034326 )	6.3	A	0.437646	0.5	A	0.65838	5.6	A	0.413046	0.8	A	0.783687			1622924_at	CG18540-RA FEA=BDGP GEN=CG18540 DB_XREF=CG18540 FBgn0034326 SEG=chr2R:+13363191,13363768 MAP=55C2-55C2 LEN=516 DEF=(CG18540 gene symbol:CG18540 FBgn0034326 )	1.65275	A	5.13544	A
1622925_at	CG15319-RB FEA=BDGP GEN=nej DB_XREF=CG15319 FBgn0015624 SEG=chrX:-9408190,9421860 MAP=8F7-8F9 LEN=10601 DEF=(CG15319 gene symbol:nej FBgn0015624 (GO:0007269 neurotransmitter secretion) (GO:0008140 cAMP response element binding protein binding) (GO:0007416 synaptogenesis) (GO:0005634 nucleus) (GO:0016181 synaptic vesicle transport) (GO:0003713 transcription co-activator))	720.4	P	0.000491	637.1	P	0.000491	657.9	P	0.000613	879.4	P	0.000491			1622925_at	CG15319-RB FEA=BDGP GEN=nej DB_XREF=CG15319 FBgn0015624 SEG=chrX:-9408190,9421860 MAP=8F7-8F9 LEN=10601 DEF=(CG15319 gene symbol:nej FBgn0015624 (GO:0007269 neurotransmitter secretion) (GO:0008140 cAMP response element binding protein binding) (GO:0007416 synaptogenesis) (GO:0005634 nucleus) (GO:0016181 synaptic vesicle transport) (GO:0003713 transcription co-activator))	2197.05	P	2094.97	P
1622926_at	CG5776-RA FEA=BDGP GEN=CG5776 DB_XREF=CG5776 FBgn0032450 SEG=chr2L:-12690295,12693293 MAP=33F3-33F3 LEN=2887 DEF=(CG5776 gene symbol:CG5776 FBgn0032450 (GO:0004002 adenosinetriphosphatase) (GO:0005783 endoplasmic reticulum))	151.3	P	0.000491	172.4	P	0.000491	132	P	0.000491	166.1	P	0.000491			1622926_at	CG5776-RA FEA=BDGP GEN=CG5776 DB_XREF=CG5776 FBgn0032450 SEG=chr2L:-12690295,12693293 MAP=33F3-33F3 LEN=2887 DEF=(CG5776 gene symbol:CG5776 FBgn0032450 (GO:0004002 adenosinetriphosphatase) (GO:0005783 endoplasmic reticulum))	722.029	P	861.855	P
1622927_at	CG8642-RA FEA=BDGP GEN=CG8642 DB_XREF=CG8642 FBgn0033312 SEG=chr2R:-3672640,3674658 MAP=44D4-44D4 LEN=1044 DEF=(CG8642 gene symbol:CG8642 FBgn0033312 )	8.1	A	0.586954	1.1	A	0.963203	2	A	0.724538	3.1	A	0.783687			1622927_at	CG8642-RA FEA=BDGP GEN=CG8642 DB_XREF=CG8642 FBgn0033312 SEG=chr2R:-3672640,3674658 MAP=44D4-44D4 LEN=1044 DEF=(CG8642 gene symbol:CG8642 FBgn0033312 )	7.69702	A	1.41681	A
1622928_at	CG7940-RA FEA=BDGP GEN=CG7940 DB_XREF=CG7940 FBgn0038576 SEG=chr3R:+14011255,14013609 MAP=90F1-90F1 LEN=2296 DEF=(CG7940 gene symbol:CG7940 FBgn0038576 (GO:0005200 structural constituent of cytoskeleton) (GO:0007010 cytoskeleton organization and biogenesis) (GO:0005884 actin filament))	345.7	P	0.000491	224.9	P	0.000944	255.1	P	0.000491	283.4	P	0.000613			1622928_at	CG7940-RA FEA=BDGP GEN=CG7940 DB_XREF=CG7940 FBgn0038576 SEG=chr3R:+14011255,14013609 MAP=90F1-90F1 LEN=2296 DEF=(CG7940 gene symbol:CG7940 FBgn0038576 (GO:0005200 structural constituent of cytoskeleton) (GO:0007010 cytoskeleton organization and biogenesis) (GO:0005884 actin filament))	630.947	P	555.526	P
1622929_at	CG31222-RA FEA=BDGP GEN=CG31222 DB_XREF=CG31222 FBgn0051222 SEG=chr3R:+14773037,14776346 MAP=91E1-91E1 LEN=1239 DEF=(CG31222 gene symbol:CG31222 FBgn0051222 )	4.6	A	0.586954	2.8	A	0.462489	4.8	A	0.586954	2.2	A	0.611218			1622929_at	CG31222-RA FEA=BDGP GEN=CG31222 DB_XREF=CG31222 FBgn0051222 SEG=chr3R:+14773037,14776346 MAP=91E1-91E1 LEN=1239 DEF=(CG31222 gene symbol:CG31222 FBgn0051222 )	1.72872	A	1.68645	A
1622930_a_at	CG1957-RA FEA=BDGP SEG=chr3R:+24849690,24852152	273.3	P	0.000491	245.8	P	0.000491	285.2	P	0.000491	247.6	P	0.000491			1622930_a_at	CG1957-RA FEA=BDGP SEG=chr3R:+24849690,24852152	792.506	P	753.83	P
1622931_at	CG5146-RA FEA=BDGP GEN=CG5146 DB_XREF=CG5146 FBgn0035617 SEG=chr3L:+5542996,5549676 MAP=64D3-64D5 LEN=6560 DEF=(CG5146 gene symbol:CG5146 FBgn0035617 )	199	P	0.000491	258.9	P	0.000491	278.8	P	0.000491	301.8	P	0.000491			1622931_at	CG5146-RA FEA=BDGP GEN=CG5146 DB_XREF=CG5146 FBgn0035617 SEG=chr3L:+5542996,5549676 MAP=64D3-64D5 LEN=6560 DEF=(CG5146 gene symbol:CG5146 FBgn0035617 )	1117.06	P	963.885	P
1622932_s_at	CG32858-RC FEA=BDGP GEN=sn DB_XREF=CG32858 FBgn0003447 SEG=chrX:+7702969,7725047 MAP=7D1-7D2 LEN=2338 DEF=(CG32858 gene symbol:sn synonyms:(CG1536 CG15331) FBgn0003447 (GO:0008407 bristle morphogenesis) (GO:0003779 actin binding) (GO:0007015 actin filament organization) (GO:0003781 actin bundling) (GO:0007292 oogenesis))	978.5	P	0.000491	899.1	P	0.000491	961.7	P	0.000491	1128.1	P	0.000491			1622932_s_at	CG32858-RC FEA=BDGP GEN=sn DB_XREF=CG32858 FBgn0003447 SEG=chrX:+7702969,7725047 MAP=7D1-7D2 LEN=2338 DEF=(CG32858 gene symbol:sn synonyms:(CG1536 CG15331) FBgn0003447 (GO:0008407 bristle morphogenesis) (GO:0003779 actin binding) (GO:0007015 actin filament organization) (GO:0003781 actin bundling) (GO:0007292 oogenesis))	2305.23	P	1815.1	P
1622933_at	CG10344-RB FEA=BDGP GEN=CG10344 DB_XREF=CG10344 FBgn0034729 SEG=chr2R:-17469296,17470504 MAP=58E1-58E1 LEN=1153 DEF=(CG10344 gene symbol:CG10344 FBgn0034729 )	47	P	0.000762	52	P	0.000491	33.4	P	0.001432	51.3	P	0.000489			1622933_at	CG10344-RB FEA=BDGP GEN=CG10344 DB_XREF=CG10344 FBgn0034729 SEG=chr2R:-17469296,17470504 MAP=58E1-58E1 LEN=1153 DEF=(CG10344 gene symbol:CG10344 FBgn0034729 )	267.654	P	393.912	P
1622934_at	CG17170-RC FEA=BDGP GEN=su(f) DB_XREF=CG17170 FBgn0003559 SEG=chrXh:-105603,115057 LEN=1576 DEF=(CG17170 gene symbol:su(f) FBgn0003559 (GO:0016070 RNA metabolism) (GO:0005847 mRNA cleavage and polyadenylation specificity factor complex) (GO:0005848 mRNA cleavage stimulating factor complex) (GO:0006379 mRNA cleavage) (GO:0005634 nucleus))	42.6	P	0.012921	52.5	P	0.023995	39.7	P	0.015164	38.5	P	0.015164			1622934_at	CG17170-RC FEA=BDGP GEN=su(f) DB_XREF=CG17170 FBgn0003559 SEG=chrXh:-105603,115057 LEN=1576 DEF=(CG17170 gene symbol:su(f) FBgn0003559 (GO:0016070 RNA metabolism) (GO:0005847 mRNA cleavage and polyadenylation specificity factor complex) (GO:0005848 mRNA cleavage stimulating factor complex) (GO:0006379 mRNA cleavage) (GO:0005634 nucleus))	33.7596	A	33.065	A
1622935_at	CT31960 FEA=sim4 SEG=chr2R:-2210189,2210539	10.9	A	0.254899	11.1	A	0.181343	9.3	A	0.254899	13.7	A	0.198363			1622935_at	CT31960 FEA=sim4 SEG=chr2R:-2210189,2210539	15.0118	A	2.07534	A
1622936_at	HDC20601 FEA=HDP SEG=chrYh:+291600,292142	0.9	A	0.764831	1.6	A	0.65838	8.2	A	0.110449	3.6	A	0.462489			1622936_at	HDC20601 FEA=HDP SEG=chrYh:+291600,292142	6.05433	A	8.85844	A
1622937_at	CG13698-RB FEA=BDGP GEN=CG13698 DB_XREF=CG13698 FBgn0036773 SEG=chr3L:-18037987,18055009 MAP=75B7-75B9 LEN=1707 DEF=(CG13698 gene symbol:CG13698 FBgn0036773 )	242.3	P	0.000613	376.2	P	0.000491	287.1	P	0.000491	321.1	P	0.000491			1622937_at	CG13698-RB FEA=BDGP GEN=CG13698 DB_XREF=CG13698 FBgn0036773 SEG=chr3L:-18037987,18055009 MAP=75B7-75B9 LEN=1707 DEF=(CG13698 gene symbol:CG13698 FBgn0036773 )	608.749	P	633.817	P
1622938_at	CG17506-RA FEA=BDGP GEN=CG17506 DB_XREF=CG17506 FBgn0058223 SEG=chrU:+1512661,1513935 LEN=582 DEF=(CG17506 gene symbol:CG17506 synonyms:(CG40223) FBgn0058223 )	8	A	0.296809	3	A	0.48748	2.7	A	0.34162	6	A	0.388782			1622938_at	CG17506-RA FEA=BDGP GEN=CG17506 DB_XREF=CG17506 FBgn0058223 SEG=chrU:+1512661,1513935 LEN=582 DEF=(CG17506 gene symbol:CG17506 synonyms:(CG40223) FBgn0058223 )	1.00468	A	7.81618	A
1622939_at	CG13387-RA FEA=BDGP GEN=emb DB_XREF=CG13387 FBgn0020497 SEG=chr2L:+8395805,8401084 MAP=29C1-29C3 LEN=4490 DEF=(CG13387 gene symbol:emb FBgn0020497 (GO:0006611 protein-nucleus export) (GO:0005049 nuclear export signal receptor))	1043.1	P	0.000491	1098.3	P	0.000491	1161.8	P	0.000491	983.8	P	0.000491			1622939_at	CG13387-RA FEA=BDGP GEN=emb DB_XREF=CG13387 FBgn0020497 SEG=chr2L:+8395805,8401084 MAP=29C1-29C3 LEN=4490 DEF=(CG13387 gene symbol:emb FBgn0020497 (GO:0006611 protein-nucleus export) (GO:0005049 nuclear export signal receptor))	2302.75	P	1975.13	P
1622940_at	CG12698-RA FEA=BDGP GEN=CG12698 DB_XREF=CG12698 FBgn0030721 SEG=chrX:+15737161,15739740 MAP=14A6-14A6 LEN=1910 DEF=(CG12698 gene symbol:CG12698 FBgn0030721 )	1.4	A	0.929927	5.9	A	0.562354	4.1	A	0.48748	2.2	A	0.51252			1622940_at	CG12698-RA FEA=BDGP GEN=CG12698 DB_XREF=CG12698 FBgn0030721 SEG=chrX:+15737161,15739740 MAP=14A6-14A6 LEN=1910 DEF=(CG12698 gene symbol:CG12698 FBgn0030721 )	9.1612	A	24.4438	A
1622941_at	CG17765-RA FEA=BDGP GEN=CG17765 DB_XREF=CG17765 FBgn0033529 SEG=chr2R:+5540792,5542526 MAP=47A11-47A11 LEN=999 DEF=(CG17765 gene symbol:CG17765 FBgn0033529 (GO:0005509 calcium ion binding))	2320.6	P	0.000491	2086.8	P	0.000491	2092.2	P	0.000491	1881.9	P	0.000491			1622941_at	CG17765-RA FEA=BDGP GEN=CG17765 DB_XREF=CG17765 FBgn0033529 SEG=chr2R:+5540792,5542526 MAP=47A11-47A11 LEN=999 DEF=(CG17765 gene symbol:CG17765 FBgn0033529 (GO:0005509 calcium ion binding))	4462.75	P	3328.33	P
1622942_at	CG31959-RB FEA=BDGP GEN=CG31959 DB_XREF=CG31959 FBgn0051959 SEG=chr2L:+3750199,3751781 MAP=24C3-24C3 LEN=924 DEF=(CG31959 gene symbol:CG31959 synonyms:(CG10020) FBgn0051959 )	2	A	0.681117	3.4	A	0.275462	5.7	A	0.254899	8.8	A	0.254899			1622942_at	CG31959-RB FEA=BDGP GEN=CG31959 DB_XREF=CG31959 FBgn0051959 SEG=chr2L:+3750199,3751781 MAP=24C3-24C3 LEN=924 DEF=(CG31959 gene symbol:CG31959 synonyms:(CG10020) FBgn0051959 )	9.04192	A	9.89542	A
1622943_s_at	CG2371-RA FEA=BDGP GEN=CG2371 DB_XREF=CG2371 FBgn0030323 SEG=chrX:-11411835,11413043 MAP=10D4-10D4 LEN=1076 DEF=(CG2371 gene symbol:CG2371 synonyms:(CG2442 CG2443) FBgn0030323 )	209.8	P	0.000762	218.7	P	0.000944	236.8	P	0.000944	213.9	P	0.001165			1622943_s_at	CG2371-RA FEA=BDGP GEN=CG2371 DB_XREF=CG2371 FBgn0030323 SEG=chrX:-11411835,11413043 MAP=10D4-10D4 LEN=1076 DEF=(CG2371 gene symbol:CG2371 synonyms:(CG2442 CG2443) FBgn0030323 )	860.521	P	943.109	P
1622944_at	CG8735-RA FEA=BDGP GEN=CG8735 DB_XREF=CG8735 FBgn0033309 SEG=chr2R:-3658274,3660678 MAP=44D4-44D4 LEN=1417 DEF=(CG8735 gene symbol:CG8735 FBgn0033309 )	330.4	P	0.000491	313.3	P	0.000491	409.3	P	0.000491	363.4	P	0.000491			1622944_at	CG8735-RA FEA=BDGP GEN=CG8735 DB_XREF=CG8735 FBgn0033309 SEG=chr2R:-3658274,3660678 MAP=44D4-44D4 LEN=1417 DEF=(CG8735 gene symbol:CG8735 FBgn0033309 )	1849.39	P	1891	P
1622945_a_at	CG12141-RA FEA=BDGP GEN=CG12141 DB_XREF=CG12141 FBgn0030143 SEG=chrX:-9345343,9347868 MAP=8F1-8F1 LEN=1972 DEF=(CG12141 gene symbol:CG12141 FBgn0030143 (GO:0006430 lysyl-tRNA aminoacylation) (GO:0004824 lysine-tRNA ligase))	1250.1	P	0.000491	1067.1	P	0.000491	1297.7	P	0.000491	1334.7	P	0.000491			1622945_a_at	CG12141-RA FEA=BDGP GEN=CG12141 DB_XREF=CG12141 FBgn0030143 SEG=chrX:-9345343,9347868 MAP=8F1-8F1 LEN=1972 DEF=(CG12141 gene symbol:CG12141 FBgn0030143 (GO:0006430 lysyl-tRNA aminoacylation) (GO:0004824 lysine-tRNA ligase))	3234.28	P	3087.02	P
1622946_at	CG6908-RA FEA=BDGP GEN=CG6908 DB_XREF=CG6908 FBgn0037936 SEG=chr3R:-7514116,7515763 MAP=86E20-86E20 LEN=1415 DEF=(CG6908 gene symbol:CG6908 FBgn0037936 )	87.2	P	0.000944	290.1	P	0.000491	189.3	P	0.000491	184.4	P	0.000491			1622946_at	CG6908-RA FEA=BDGP GEN=CG6908 DB_XREF=CG6908 FBgn0037936 SEG=chr3R:-7514116,7515763 MAP=86E20-86E20 LEN=1415 DEF=(CG6908 gene symbol:CG6908 FBgn0037936 )	15.9171	P	15.5948	P
1622947_s_at	CG6647-RA FEA=BDGP GEN=porin DB_XREF=CG6647 FBgn0004363 SEG=chr2L:-10839635,10843277 MAP=32B1-32B1 LEN=1605 DEF=(CG6647 gene symbol:porin FBgn0004363 (GO:0008308 voltage-dependent ion-selective channel) (GO:0005741 mitochondrial outer membrane) (GO:0006839 mitochondrial transport))	3584.5	P	0.000491	3689.4	P	0.000491	3416.6	P	0.000491	3861.2	P	0.000491			1622947_s_at	CG6647-RA FEA=BDGP GEN=porin DB_XREF=CG6647 FBgn0004363 SEG=chr2L:-10839635,10843277 MAP=32B1-32B1 LEN=1605 DEF=(CG6647 gene symbol:porin FBgn0004363 (GO:0008308 voltage-dependent ion-selective channel) (GO:0005741 mitochondrial outer membrane) (GO:0006839 mitochondrial transport))	9183.1	P	8335.93	P
1622948_at	CG17721-RA FEA=BDGP GEN=CG17721 DB_XREF=CG17721 FBgn0037885 SEG=chr3R:+7061122,7061806 MAP=86D10-86E1 LEN=590 DEF=(CG17721 gene symbol:CG17721 FBgn0037885 )	225	P	0.000613	166.7	P	0.000491	251.6	P	0.000491	165.5	P	0.000491			1622948_at	CG17721-RA FEA=BDGP GEN=CG17721 DB_XREF=CG17721 FBgn0037885 SEG=chr3R:+7061122,7061806 MAP=86D10-86E1 LEN=590 DEF=(CG17721 gene symbol:CG17721 FBgn0037885 )	755.894	P	928.562	P
1622949_at	CG12212-RA FEA=BDGP GEN=peb DB_XREF=CG12212 FBgn0003053 SEG=chrX:+4358184,4366836 MAP=4C10-4C10 LEN=6455 DEF=(CG12212 gene symbol:peb FBgn0003053 (GO:0007390 germ-band shortening) (GO:0007391 dorsal closure) (GO:0007393 leading edge cell fate determination) (GO:0003700 transcription factor) (GO:0008594 photoreceptor morphogenesis (sensu Drosophila)) (GO:0046665 amnioserosa maintenance) (GO:000563…	319.7	P	0.000613	429.1	P	0.000491	249.6	P	0.000491	305.3	P	0.000491			1622949_at	CG12212-RA FEA=BDGP GEN=peb DB_XREF=CG12212 FBgn0003053 SEG=chrX:+4358184,4366836 MAP=4C10-4C10 LEN=6455 DEF=(CG12212 gene symbol:peb FBgn0003053 (GO:0007390 germ-band shortening) (GO:0007391 dorsal closure) (GO:0007393 leading edge cell fate determination) (GO:0003700 transcription factor) (GO:0008594 photoreceptor morphogenesis (sensu Drosophila)) (GO:0046665 amnioserosa maintenance) (GO:000563…	146.759	P	106.891	P
1622950_a_at	CG10069-RA FEA=BDGP GEN=CG10069 DB_XREF=CG10069 FBgn0034611 SEG=chr2R:+16325850,16329220 MAP=57D7-57D7 LEN=2214 DEF=(CG10069 gene symbol:CG10069 FBgn0034611 (GO:0015169 glycerol-3-phosphate transporter))	851.4	P	0.000491	1058.3	P	0.000491	990	P	0.000491	796	P	0.000491			1622950_a_at	CG10069-RA FEA=BDGP GEN=CG10069 DB_XREF=CG10069 FBgn0034611 SEG=chr2R:+16325850,16329220 MAP=57D7-57D7 LEN=2214 DEF=(CG10069 gene symbol:CG10069 FBgn0034611 (GO:0015169 glycerol-3-phosphate transporter))	1881.88	P	1668.17	P
1622951_at	S.C3L002005 FEA=fgenesh SEG=chr3L:+15982656,15983018	3.2	A	0.364913	3.5	A	0.462489	6.6	A	0.364945	1.3	A	0.818657			1622951_at	S.C3L002005 FEA=fgenesh SEG=chr3L:+15982656,15983018	2.88644	A	6.35418	A
1622952_at	CG10332-RA FEA=BDGP GEN=CG10332 DB_XREF=CG10332 FBgn0034881 SEG=chr2R:-18644481,18645341 MAP=59F4-59F4 LEN=739 DEF=(CG10332 gene symbol:CG10332 FBgn0034881 )	7.2	A	0.462489	4.5	A	0.48748	0.8	A	0.921094	6.1	A	0.48748			1622952_at	CG10332-RA FEA=BDGP GEN=CG10332 DB_XREF=CG10332 FBgn0034881 SEG=chr2R:-18644481,18645341 MAP=59F4-59F4 LEN=739 DEF=(CG10332 gene symbol:CG10332 FBgn0034881 )	4.44687	A	4.10631	A
1622953_at	Stencil:X:17114115:17127679:GENSCAN FEA=stencil SEG=chrX:+17114115,17127679	1.3	A	0.611218	16	A	0.070073	0.9	A	0.537511	11.3	A	0.235169			1622953_at	Stencil:X:17114115:17127679:GENSCAN FEA=stencil SEG=chrX:+17114115,17127679	2.33967	A	3.06633	A
1622954_at	HDC14228 FEA=HDP SEG=chr3R:-13858004,13858262	2.2	A	0.462489	1.7	A	0.562354	1.5	A	0.586954	1.4	A	0.65838			1622954_at	HDC14228 FEA=HDP SEG=chr3R:-13858004,13858262	7.25781	A	8.19054	A
1622955_at	Stencil:3L:7530717:7541211:GENSCAN FEA=stencil SEG=chr3L:+7530717,7541211	10	A	0.198363	1.3	A	0.65838	1.8	A	0.703191	0.8	A	0.724538			1622955_at	Stencil:3L:7530717:7541211:GENSCAN FEA=stencil SEG=chr3L:+7530717,7541211	2.42751	A	6.08857	A
1622956_at	CG31542-RA FEA=BDGP GEN=CG31542 DB_XREF=CG31542 FBgn0051542 SEG=chr3R:+1195258,1196153 MAP=83A1-83A1 LEN=836 DEF=(CG31542 gene symbol:CG31542 FBgn0051542 )	10.4	A	0.611218	9.8	A	0.681117	9.8	A	0.537511	3.5	A	0.65838			1622956_at	CG31542-RA FEA=BDGP GEN=CG31542 DB_XREF=CG31542 FBgn0051542 SEG=chr3R:+1195258,1196153 MAP=83A1-83A1 LEN=836 DEF=(CG31542 gene symbol:CG31542 FBgn0051542 )	8.87084	A	13.682	A
1622957_s_at	CG8364-RB FEA=BDGP GEN=Rep3 DB_XREF=CG8364 FBgn0028407 SEG=chr2R:+7117656,7127582 MAP=48D8-48D8 LEN=2077 DEF=(CG8364 gene symbol:Rep3 synonyms:(CG13187) FBgn0028407 )	6.4	M	0.054667	18.2	M	0.054711	7.3	A	0.34162	13.9	A	0.110449			1622957_s_at	CG8364-RB FEA=BDGP GEN=Rep3 DB_XREF=CG8364 FBgn0028407 SEG=chr2R:+7117656,7127582 MAP=48D8-48D8 LEN=2077 DEF=(CG8364 gene symbol:Rep3 synonyms:(CG13187) FBgn0028407 )	0.96931	A	3.62037	A
1622958_at	CG30288-RA FEA=BDGP GEN=CG30288 DB_XREF=CG30288 FBgn0050288 SEG=chr2R:-16562885,16563525 MAP=57E9-57E9 LEN=570 DEF=(CG30288 gene symbol:CG30288 FBgn0050288 )	21.9	P	0.002138	14.6	A	0.122747	11.8	A	0.150145	35	P	0.003159			1622958_at	CG30288-RA FEA=BDGP GEN=CG30288 DB_XREF=CG30288 FBgn0050288 SEG=chr2R:-16562885,16563525 MAP=57E9-57E9 LEN=570 DEF=(CG30288 gene symbol:CG30288 FBgn0050288 )	0.766655	A	1.7032	A
1622959_at	CG12928-RA FEA=BDGP GEN=CG12928 DB_XREF=CG12928 FBgn0033432 SEG=chr2R:-4648637,4649843 MAP=45F5-45F5 LEN=837 DEF=(CG12928 gene symbol:CG12928 FBgn0033432 )	112.1	P	0.001755	118.6	P	0.000762	150.4	P	0.000762	162.4	P	0.000944			1622959_at	CG12928-RA FEA=BDGP GEN=CG12928 DB_XREF=CG12928 FBgn0033432 SEG=chr2R:-4648637,4649843 MAP=45F5-45F5 LEN=837 DEF=(CG12928 gene symbol:CG12928 FBgn0033432 )	705.899	P	1133.13	P
1622960_at	CG14902-RA FEA=BDGP GEN=decay DB_XREF=CG14902 FBgn0028381 SEG=chr3R:-12324797,12327412 MAP=89D2-89D2 LEN=1733 DEF=(CG14902 gene symbol:decay FBgn0028381 (GO:0005737 cytoplasm) (GO:0008632 apoptotic program) (GO:0006915 apoptosis) (GO:0004207 effector caspase) (GO:0004208 caspase-3) (GO:0004199 caspase))	251.1	P	0.000491	332.7	P	0.000491	289.8	P	0.000491	252.2	P	0.000491			1622960_at	CG14902-RA FEA=BDGP GEN=decay DB_XREF=CG14902 FBgn0028381 SEG=chr3R:-12324797,12327412 MAP=89D2-89D2 LEN=1733 DEF=(CG14902 gene symbol:decay FBgn0028381 (GO:0005737 cytoplasm) (GO:0008632 apoptotic program) (GO:0006915 apoptosis) (GO:0004207 effector caspase) (GO:0004208 caspase-3) (GO:0004199 caspase))	9.84999	A	7.70847	A
1622961_at	CG40162-RA FEA=BDGP GEN=CG40162 DB_XREF=CG40162 FBgn0058162 SEG=chrU:-2871088,2876895 LEN=567 DEF=(CG40162 gene symbol:CG40162 FBgn0058162 )	1	A	0.783687	7.7	A	0.070073	2.9	A	0.635055	11.2	P	0.042142			1622961_at	CG40162-RA FEA=BDGP GEN=CG40162 DB_XREF=CG40162 FBgn0058162 SEG=chrU:-2871088,2876895 LEN=567 DEF=(CG40162 gene symbol:CG40162 FBgn0058162 )	6.27187	A	7.47997	A
1622962_a_at	CG17221-RB FEA=BDGP GEN=CG17221 DB_XREF=CG17221 FBgn0031500 SEG=chr2L:+3032544,3034194 MAP=23D1-23D1 LEN=1318 DEF=(CG17221 gene symbol:CG17221 FBgn0031500 )	118.9	P	0.000491	109.3	P	0.000491	108.6	P	0.000491	105.6	P	0.000491			1622962_a_at	CG17221-RB FEA=BDGP GEN=CG17221 DB_XREF=CG17221 FBgn0031500 SEG=chr2L:+3032544,3034194 MAP=23D1-23D1 LEN=1318 DEF=(CG17221 gene symbol:CG17221 FBgn0031500 )	197.905	P	231.708	P
1622963_at	HDC02721 FEA=HDP SEG=chr2L:-15692776,15693509	1.2	A	0.724538	3.8	A	0.51252	1.7	A	0.764831	2	A	0.611218			1622963_at	HDC02721 FEA=HDP SEG=chr2L:-15692776,15693509	0.422248	A	8.00577	A
1622964_at	Stencil:2L:6611362:6616047:GENSCAN FEA=stencil SEG=chr2L:+6611362,6616047	1.3	A	0.877253	0.7	A	0.911443	0.9	A	0.951901	0.6	A	0.945289			1622964_at	Stencil:2L:6611362:6616047:GENSCAN FEA=stencil SEG=chr2L:+6611362,6616047	7.52822	A	1.04728	A
1622965_s_at	HDC06796 FEA=HDP SEG=chr2R:-11808330,11808810	10	A	0.216313	3.6	A	0.275462	5.7	A	0.51252	0.4	A	0.889551			1622965_s_at	HDC06796 FEA=HDP SEG=chr2R:-11808330,11808810	0.346694	A	0.637472	A
1622966_at	CG15527-RA FEA=BDGP GEN=CG15527 DB_XREF=CG15527 FBgn0039739 SEG=chr3R:-25837491,25837686 MAP=99D2-99D2 LEN=195 DEF=(CG15527 gene symbol:CG15527 FBgn0039739 (GO:0005843 cytosolic small ribosomal subunit (sensu Eukarya)) (GO:0003735 structural constituent of ribosome))	24.7	M	0.062021	9.7	A	0.43763	4.6	A	0.437646	3.8	A	0.462489			1622966_at	CG15527-RA FEA=BDGP GEN=CG15527 DB_XREF=CG15527 FBgn0039739 SEG=chr3R:-25837491,25837686 MAP=99D2-99D2 LEN=195 DEF=(CG15527 gene symbol:CG15527 FBgn0039739 (GO:0005843 cytosolic small ribosomal subunit (sensu Eukarya)) (GO:0003735 structural constituent of ribosome))	19.7086	A	11.9002	A
1622967_at	S.C3L002813 FEA=fgenesh SEG=chr3L:-22023778,22025529	10.2	A	0.635055	1.3	A	0.818657	2.1	A	0.877253	2.1	A	0.703191			1622967_at	S.C3L002813 FEA=fgenesh SEG=chr3L:-22023778,22025529	3.6808	A	3.37116	A
1622968_at	CG1422-RA FEA=BDGP GEN=p115 DB_XREF=CG1422 FBgn0040087 SEG=chrX:+7632982,7635733 MAP=7C2-7C2 LEN=2751 DEF=(CG1422 gene symbol:p115 FBgn0040087 (GO:0005795 Golgi stack) (GO:0006904 non-selective vesicle docking) (GO:0005783 endoplasmic reticulum))	510.8	P	0.000491	421.5	P	0.000762	493	P	0.000491	546.3	P	0.000491			1622968_at	CG1422-RA FEA=BDGP GEN=p115 DB_XREF=CG1422 FBgn0040087 SEG=chrX:+7632982,7635733 MAP=7C2-7C2 LEN=2751 DEF=(CG1422 gene symbol:p115 FBgn0040087 (GO:0005795 Golgi stack) (GO:0006904 non-selective vesicle docking) (GO:0005783 endoplasmic reticulum))	929.421	P	705.903	P
1622969_at	CG30484-RA FEA=BDGP GEN=CG30484 DB_XREF=CG30484 FBgn0050484 SEG=chr2R:+8911566,8914203 MAP=50C6-50C6 LEN=2637 DEF=(CG30484 gene symbol:CG30484 synonyms:(CG13342) FBgn0050484 )	0.8	A	0.818657	0.8	A	0.911443	0.5	A	0.921094	3.8	A	0.611218			1622969_at	CG30484-RA FEA=BDGP GEN=CG30484 DB_XREF=CG30484 FBgn0050484 SEG=chr2R:+8911566,8914203 MAP=50C6-50C6 LEN=2637 DEF=(CG30484 gene symbol:CG30484 synonyms:(CG13342) FBgn0050484 )	0.432737	A	1.58085	A
1622970_at	CG32384-RA FEA=BDGP GEN=CG32384 DB_XREF=CG32384 FBgn0052384 SEG=chr3L:+7076442,7082826 MAP=65E6-65E6 LEN=5224 DEF=(CG32384 gene symbol:CG32384 synonyms:(CG18138 CG8633) FBgn0052384 (GO:0003779 actin binding))	102.7	P	0.000491	162.5	P	0.000491	85.9	P	0.000762	105.8	P	0.001165			1622970_at	CG32384-RA FEA=BDGP GEN=CG32384 DB_XREF=CG32384 FBgn0052384 SEG=chr3L:+7076442,7082826 MAP=65E6-65E6 LEN=5224 DEF=(CG32384 gene symbol:CG32384 synonyms:(CG18138 CG8633) FBgn0052384 (GO:0003779 actin binding))	7.01219	A	4.81994	A
1622971_at	CG15087-RA FEA=BDGP GEN=CG15087 DB_XREF=CG15087 FBgn0034380 SEG=chr2R:-13771866,13774580 MAP=55E9-55E10 LEN=2418 DEF=(CG15087 gene symbol:CG15087 FBgn0034380 )	504.3	P	0.000491	406.9	P	0.000491	497.1	P	0.000491	526.2	P	0.000491			1622971_at	CG15087-RA FEA=BDGP GEN=CG15087 DB_XREF=CG15087 FBgn0034380 SEG=chr2R:-13771866,13774580 MAP=55E9-55E10 LEN=2418 DEF=(CG15087 gene symbol:CG15087 FBgn0034380 )	1032.61	P	858.321	P
1622972_at	HDC01530 FEA=HDP SEG=chr2L:-8852899,8853698	8.8	A	0.254899	10.8	A	0.135915	7.9	A	0.388782	10.9	A	0.216313			1622972_at	HDC01530 FEA=HDP SEG=chr2L:-8852899,8853698	8.61292	A	20.846	A
1622973_at	CG8031-RA FEA=BDGP GEN=CG8031 DB_XREF=CG8031 FBgn0038110 SEG=chr3R:-8834124,8836996 MAP=87D8-87D8 LEN=1263 DEF=(CG8031 gene symbol:CG8031 FBgn0038110 )	523.2	P	0.000491	470.4	P	0.000491	450.7	P	0.000491	458	P	0.000491			1622973_at	CG8031-RA FEA=BDGP GEN=CG8031 DB_XREF=CG8031 FBgn0038110 SEG=chr3R:-8834124,8836996 MAP=87D8-87D8 LEN=1263 DEF=(CG8031 gene symbol:CG8031 FBgn0038110 )	1045.22	P	1066.08	P
1622974_at	CG4000-RA FEA=BDGP GEN=CG4000 DB_XREF=CG4000 FBgn0038820 SEG=chr3R:-16501960,16503091 MAP=92F6-92F6 LEN=1002 DEF=(CG4000 gene symbol:CG4000 FBgn0038820 )	80.6	P	0.003815	103.9	P	0.001432	28.9	P	0.027766	44.8	P	0.010972			1622974_at	CG4000-RA FEA=BDGP GEN=CG4000 DB_XREF=CG4000 FBgn0038820 SEG=chr3R:-16501960,16503091 MAP=92F6-92F6 LEN=1002 DEF=(CG4000 gene symbol:CG4000 FBgn0038820 )	3.21011	A	5.71798	A
1622975_at	CG13477-RA FEA=BDGP GEN=CG13477 DB_XREF=CG13477 FBgn0036438 SEG=chr3L:+14640247,14640750 MAP=70F1-70F1 LEN=503 DEF=(CG13477 gene symbol:CG13477 FBgn0036438 )	1.6	A	0.703191	0.7	A	0.877253	1.2	A	0.818657	1	A	0.801637			1622975_at	CG13477-RA FEA=BDGP GEN=CG13477 DB_XREF=CG13477 FBgn0036438 SEG=chr3L:+14640247,14640750 MAP=70F1-70F1 LEN=503 DEF=(CG13477 gene symbol:CG13477 FBgn0036438 )	6.46513	A	0.985666	A
1622976_at	CG32491-RB FEA=BDGP GEN=mod(mdg4) DB_XREF=CG32491 FBgn0002781 MAP=93D7-93D9 LEN=2195 DEF=(CG32491 gene symbol:mod(mdg4) synonyms:(CG15500 CG15501 CG15802 CG18151 CG8076 CG7859 CG7836) FBgn0002781 (GO:0007292 oogenesis) (GO:0008354 germ-cell migration) (GO:0008195 phosphatidate phosphatase) (GO:0005886 plasma membrane) (GO:0003702 RNA polymerase II transcription factor) (GO:0005700 polytene chromo…	108.1	P	0.000491	97.1	P	0.000491	149.9	P	0.000491	136.3	P	0.000491			1622976_at	CG32491-RB FEA=BDGP GEN=mod(mdg4) DB_XREF=CG32491 FBgn0002781 MAP=93D7-93D9 LEN=2195 DEF=(CG32491 gene symbol:mod(mdg4) synonyms:(CG15500 CG15501 CG15802 CG18151 CG8076 CG7859 CG7836) FBgn0002781 (GO:0007292 oogenesis) (GO:0008354 germ-cell migration) (GO:0008195 phosphatidate phosphatase) (GO:0005886 plasma membrane) (GO:0003702 RNA polymerase II transcription factor) (GO:0005700 polytene chromo…	149.388	P	205.313	P
1622977_at	CG14635-RA FEA=BDGP GEN=CG14635 DB_XREF=CG14635 FBgn0029535 SEG=chrX:+602273,602633 MAP=1D1-1D1 LEN=360 DEF=(CG14635 gene symbol:CG14635 FBgn0029535 )	6.1	A	0.150145	5.7	A	0.235169	11.6	P	0.020663	9.2	A	0.110449			1622977_at	CG14635-RA FEA=BDGP GEN=CG14635 DB_XREF=CG14635 FBgn0029535 SEG=chrX:+602273,602633 MAP=1D1-1D1 LEN=360 DEF=(CG14635 gene symbol:CG14635 FBgn0029535 )	12.2467	A	7.27175	A
1622978_at	CG6434-RA FEA=BDGP GEN=CG6434 DB_XREF=CG6434 FBgn0036972 SEG=chr3L:-20240914,20241747 MAP=77B4-77B4 LEN=659 DEF=(CG6434 gene symbol:CG6434 FBgn0036972 )	1.4	A	0.562354	0.1	A	0.877253	0.2	A	0.929927	0.5	A	0.864026			1622978_at	CG6434-RA FEA=BDGP GEN=CG6434 DB_XREF=CG6434 FBgn0036972 SEG=chr3L:-20240914,20241747 MAP=77B4-77B4 LEN=659 DEF=(CG6434 gene symbol:CG6434 FBgn0036972 )	9.30827	A	4.92695	A
1622979_a_at	CG7188-RB FEA=BDGP GEN=CG7188 DB_XREF=CG7188 FBgn0035871 SEG=chr3L:-8265850,8267672 MAP=66C5-66C5 LEN=1272 DEF=(CG7188 gene symbol:CG7188 FBgn0035871 (GO:0008189 apoptosis inhibitor))	1991.7	P	0.000491	1846.2	P	0.000491	1796.1	P	0.000491	2061.5	P	0.000491			1622979_a_at	CG7188-RB FEA=BDGP GEN=CG7188 DB_XREF=CG7188 FBgn0035871 SEG=chr3L:-8265850,8267672 MAP=66C5-66C5 LEN=1272 DEF=(CG7188 gene symbol:CG7188 FBgn0035871 (GO:0008189 apoptosis inhibitor))	3235.37	P	3663.79	P
1622980_at	CG5519-RA FEA=BDGP GEN=Gbp DB_XREF=CG5519 FBgn0013969 SEG=chr2R:-13511074,13514760 MAP=55C9-55C9 LEN=1762 DEF=(CG5519 gene symbol:Gbp FBgn0013969 (GO:0005525 GTP binding))	1591.5	P	0.000491	1260	P	0.000491	1697.3	P	0.000491	1591.6	P	0.000491			1622980_at	CG5519-RA FEA=BDGP GEN=Gbp DB_XREF=CG5519 FBgn0013969 SEG=chr2R:-13511074,13514760 MAP=55C9-55C9 LEN=1762 DEF=(CG5519 gene symbol:Gbp FBgn0013969 (GO:0005525 GTP binding))	3031.6	P	3226.26	P
1622981_at	CG4380-RA FEA=BDGP GEN=usp DB_XREF=CG4380 FBgn0003964 SEG=chrX:-1795567,1798055 MAP=2C7-2C7 LEN=2488 DEF=(CG4380 gene symbol:usp FBgn0003964 (GO:0003677 DNA binding) (GO:0007552 metamorphosis) (GO:0016322 neuronal remodeling) (GO:0004884 ecdysteroid hormone receptor) (GO:0004879 ligand-dependent nuclear receptor) (GO:0005634 nucleus) (GO:0003700 transcription factor))	366.4	P	0.000491	330.9	P	0.000491	350.2	P	0.000491	388	P	0.000491			1622981_at	CG4380-RA FEA=BDGP GEN=usp DB_XREF=CG4380 FBgn0003964 SEG=chrX:-1795567,1798055 MAP=2C7-2C7 LEN=2488 DEF=(CG4380 gene symbol:usp FBgn0003964 (GO:0003677 DNA binding) (GO:0007552 metamorphosis) (GO:0016322 neuronal remodeling) (GO:0004884 ecdysteroid hormone receptor) (GO:0004879 ligand-dependent nuclear receptor) (GO:0005634 nucleus) (GO:0003700 transcription factor))	1111.84	P	1584.5	P
1622982_at	CG7393-RA FEA=BDGP GEN=p38b DB_XREF=CG7393 FBgn0024846 SEG=chr2L:+13762847,13764769 MAP=34D1-34D1 LEN=1820 DEF=(CG7393 gene symbol:p38b FBgn0024846 (GO:0000165 MAPKKK cascade) (GO:0007179 TGFbeta receptor signaling pathway) (GO:0008339 MP kinase) (GO:0006468 protein amino acid phosphorylation) (GO:0006950 response to stress) (GO:0006952 defense response) (GO:0045088 regulation of innate immune re…	678.2	P	0.000491	699	P	0.000491	535	P	0.000491	643.6	P	0.000491			1622982_at	CG7393-RA FEA=BDGP GEN=p38b DB_XREF=CG7393 FBgn0024846 SEG=chr2L:+13762847,13764769 MAP=34D1-34D1 LEN=1820 DEF=(CG7393 gene symbol:p38b FBgn0024846 (GO:0000165 MAPKKK cascade) (GO:0007179 TGFbeta receptor signaling pathway) (GO:0008339 MP kinase) (GO:0006468 protein amino acid phosphorylation) (GO:0006950 response to stress) (GO:0006952 defense response) (GO:0045088 regulation of innate immune re…	1944.34	P	2464.96	P
1622983_a_at	CG4579-RB FEA=BDGP GEN=Nup154 DB_XREF=CG4579 FBgn0021761 SEG=chr2L:+10997231,11002287 MAP=32C5-32D1 LEN=4328 DEF=(CG4579 gene symbol:Nup154 FBgn0021761 (GO:0005634 nucleus) (GO:0005643 nuclear pore))	840.6	P	0.000491	751.1	P	0.000491	904.3	P	0.000491	890.9	P	0.000491			1622983_a_at	CG4579-RB FEA=BDGP GEN=Nup154 DB_XREF=CG4579 FBgn0021761 SEG=chr2L:+10997231,11002287 MAP=32C5-32D1 LEN=4328 DEF=(CG4579 gene symbol:Nup154 FBgn0021761 (GO:0005634 nucleus) (GO:0005643 nuclear pore))	3198.35	P	3247.68	P
1622984_at	CG8905-RA FEA=BDGP GEN=Sod2 DB_XREF=CG8905 FBgn0010213 SEG=chr2R:-11836640,11837633 MAP=53C15-53C15 LEN=877 DEF=(CG8905 gene symbol:Sod2 FBgn0010213 (GO:0004784 superoxide dismutase) (GO:0005759 mitochondrial matrix) (GO:0008383 manganese superoxide dismutase) (GO:0006801 superoxide metabolism))	1765.5	P	0.000491	1455.2	P	0.000491	1897.9	P	0.000491	1876	P	0.000491			1622984_at	CG8905-RA FEA=BDGP GEN=Sod2 DB_XREF=CG8905 FBgn0010213 SEG=chr2R:-11836640,11837633 MAP=53C15-53C15 LEN=877 DEF=(CG8905 gene symbol:Sod2 FBgn0010213 (GO:0004784 superoxide dismutase) (GO:0005759 mitochondrial matrix) (GO:0008383 manganese superoxide dismutase) (GO:0006801 superoxide metabolism))	3431.04	P	3505.83	P
1622985_at	CG14325-RA FEA=BDGP GEN=CG14325 DB_XREF=CG14325 FBgn0038531 SEG=chr3R:+13452863,13454749 MAP=90B6-90B7 LEN=1332 DEF=(CG14325 gene symbol:CG14325 FBgn0038531 )	7.1	A	0.413046	12.4	A	0.122747	7.9	A	0.275462	4.7	A	0.364945			1622985_at	CG14325-RA FEA=BDGP GEN=CG14325 DB_XREF=CG14325 FBgn0038531 SEG=chr3R:+13452863,13454749 MAP=90B6-90B7 LEN=1332 DEF=(CG14325 gene symbol:CG14325 FBgn0038531 )	0.603187	A	0.934316	A
1622986_at	HDC12978 FEA=HDP SEG=chr3R:-7017762,7018844	3.8	A	0.34162	10.8	P	0.015164	12.3	P	0.03202	10.5	P	0.036797			1622986_at	HDC12978 FEA=HDP SEG=chr3R:-7017762,7018844	9.46429	A	10.6742	A
1622987_at	CG15325-RA FEA=BDGP GEN=CG15325 DB_XREF=CG15325 FBgn0029968 SEG=chrX:+7623605,7625922 MAP=7C1-7C1 LEN=1629 DEF=(CG15325 gene symbol:CG15325 FBgn0029968 )	3.2	A	0.296809	6.7	A	0.318883	5.4	A	0.150145	10.5	A	0.34162			1622987_at	CG15325-RA FEA=BDGP GEN=CG15325 DB_XREF=CG15325 FBgn0029968 SEG=chrX:+7623605,7625922 MAP=7C1-7C1 LEN=1629 DEF=(CG15325 gene symbol:CG15325 FBgn0029968 )	22.2376	P	9.95612	A
1622988_at	S.C2L000989 FEA=fgenesh SEG=chr2L:+7282783,7288013	2.2	A	0.437646	4.7	A	0.611218	1.8	A	0.745101	0.8	A	0.945289			1622988_at	S.C2L000989 FEA=fgenesh SEG=chr2L:+7282783,7288013	6.94254	A	1.07811	A
1622989_at	CG5611-RA FEA=BDGP GEN=CG5611 DB_XREF=CG5611 FBgn0039531 SEG=chr3R:-23450084,23451126 MAP=98A12-98A13 LEN=981 DEF=(CG5611 gene symbol:CG5611 FBgn0039531 (GO:0008416 delta,5-delta2,4-dienoyl-CoA isomerase))	100.5	P	0.000491	79.8	P	0.000491	96.6	P	0.000613	98.9	P	0.000491			1622989_at	CG5611-RA FEA=BDGP GEN=CG5611 DB_XREF=CG5611 FBgn0039531 SEG=chr3R:-23450084,23451126 MAP=98A12-98A13 LEN=981 DEF=(CG5611 gene symbol:CG5611 FBgn0039531 (GO:0008416 delta,5-delta2,4-dienoyl-CoA isomerase))	119.742	P	231.488	P
1622990_at	CG5381-RA FEA=BDGP GEN=CG5381 DB_XREF=CG5381 FBgn0032218 SEG=chr2L:-10309902,10314209 MAP=31D6-31D7 LEN=2215 DEF=(CG5381 gene symbol:CG5381 FBgn0032218 )	219	P	0.000491	316.7	P	0.000491	185.3	P	0.000491	186.1	P	0.000491			1622990_at	CG5381-RA FEA=BDGP GEN=CG5381 DB_XREF=CG5381 FBgn0032218 SEG=chr2L:-10309902,10314209 MAP=31D6-31D7 LEN=2215 DEF=(CG5381 gene symbol:CG5381 FBgn0032218 )	59.5638	P	68.3014	P
1622991_s_at	CG14396-RD FEA=BDGP GEN=Ret DB_XREF=CG14396 FBgn0011829 SEG=chr2L:-21152137,21168489 MAP=39B1-39B1 LEN=5075 DEF=(CG14396 gene symbol:Ret synonyms:(CG1061) FBgn0011829 (GO:0006468 protein amino acid phosphorylation) (GO:0005886 plasma membrane) (GO:0007165 signal transduction) (GO:0004713 protein tyrosine kinase) (GO:0004714 transmembrane receptor protein tyrosine kinase))	170.4	P	0.000491	140.1	P	0.000944	153.7	P	0.000491	135.3	P	0.000613			1622991_s_at	CG14396-RD FEA=BDGP GEN=Ret DB_XREF=CG14396 FBgn0011829 SEG=chr2L:-21152137,21168489 MAP=39B1-39B1 LEN=5075 DEF=(CG14396 gene symbol:Ret synonyms:(CG1061) FBgn0011829 (GO:0006468 protein amino acid phosphorylation) (GO:0005886 plasma membrane) (GO:0007165 signal transduction) (GO:0004713 protein tyrosine kinase) (GO:0004714 transmembrane receptor protein tyrosine kinase))	87.2894	P	81.943	P
1622992_at	CG4965-RA FEA=BDGP GEN=twe DB_XREF=CG4965 FBgn0002673 SEG=chr2L:-16237499,16239959 MAP=35F1-35F1 LEN=2375 DEF=(CG4965 gene symbol:twe FBgn0002673 (GO:0007283 spermatogenesis) (GO:0007140 male meiosis) (GO:0007053 male meiotic spindle assembly (sensu Drosophila, sensu Mus)) (GO:0007056 female meiotic spindle assembly (sensu Drosophila, sensu Mus)) (GO:0004725 protein tyrosine phosphatase) (GO:0009…	178.3	P	0.000491	310.9	P	0.000613	313.7	P	0.000762	582.9	P	0.000491			1622992_at	CG4965-RA FEA=BDGP GEN=twe DB_XREF=CG4965 FBgn0002673 SEG=chr2L:-16237499,16239959 MAP=35F1-35F1 LEN=2375 DEF=(CG4965 gene symbol:twe FBgn0002673 (GO:0007283 spermatogenesis) (GO:0007140 male meiosis) (GO:0007053 male meiotic spindle assembly (sensu Drosophila, sensu Mus)) (GO:0007056 female meiotic spindle assembly (sensu Drosophila, sensu Mus)) (GO:0004725 protein tyrosine phosphatase) (GO:0009…	614.8	P	835.498	P
1622993_at	HDC07791 FEA=HDP SEG=chr3L:+649993,651562	5.3	P	0.048099	11.2	P	0.023995	6.1	A	0.110449	12.3	P	0.048099			1622993_at	HDC07791 FEA=HDP SEG=chr3L:+649993,651562	8.34004	A	10.4274	A
1622994_at	HDC09483 FEA=HDP SEG=chr3L:+10761669,10763354	13.7	A	0.462489	11	A	0.437646	2	A	0.783687	2.9	A	0.703191			1622994_at	HDC09483 FEA=HDP SEG=chr3L:+10761669,10763354	6.83694	A	2.13774	A
1622995_at	CG4326-RA FEA=BDGP GEN=mRpS17 DB_XREF=CG4326 FBgn0034986 SEG=chr2R:-19217228,19218005 MAP=60C1-60C1 LEN=713 DEF=(CG4326 gene symbol:mRpS17 FBgn0034986 (GO:0005763 mitochondrial small ribosomal subunit) (GO:0006412 protein biosynthesis) (GO:0003735 structural constituent of ribosome))	773.6	P	0.000491	724.8	P	0.000491	784.6	P	0.000491	916.9	P	0.000491			1622995_at	CG4326-RA FEA=BDGP GEN=mRpS17 DB_XREF=CG4326 FBgn0034986 SEG=chr2R:-19217228,19218005 MAP=60C1-60C1 LEN=713 DEF=(CG4326 gene symbol:mRpS17 FBgn0034986 (GO:0005763 mitochondrial small ribosomal subunit) (GO:0006412 protein biosynthesis) (GO:0003735 structural constituent of ribosome))	1244.06	P	1190.83	P
1622996_at	CG8085-RB FEA=BDGP SEG=chr2R:-9052250,9055400	51	P	0.001432	69.4	P	0.001165	32.2	P	0.010956	28.5	P	0.023995			1622996_at	CG8085-RB FEA=BDGP SEG=chr2R:-9052250,9055400	36.2793	P	32.7133	P
1622997_at	CG13141-RA FEA=BDGP GEN=CG13141 DB_XREF=CG13141 FBgn0032226 SEG=chr2L:-10340425,10342153 MAP=31D9-31D9 LEN=531 DEF=(CG13141 gene symbol:CG13141 FBgn0032226 )	0.9	A	0.921094	12.2	A	0.537511	1.5	A	0.849855	1.7	A	0.957858			1622997_at	CG13141-RA FEA=BDGP GEN=CG13141 DB_XREF=CG13141 FBgn0032226 SEG=chr2L:-10340425,10342153 MAP=31D9-31D9 LEN=531 DEF=(CG13141 gene symbol:CG13141 FBgn0032226 )	2.10003	A	5.55691	A
1622998_a_at	CG15812-RA FEA=BDGP GEN=pfk DB_XREF=CG15812 FBgn0035405 SEG=chr3L:+3140623,3142653 MAP=63B7-63B8 LEN=1959 DEF=(CG15812 gene symbol:pfk FBgn0035405 (GO:0003677 DNA binding) (GO:0005700 polytene chromosome) (GO:0006338 chromatin modeling) (GO:0005634 nucleus))	704.5	P	0.000491	595.1	P	0.000491	770.3	P	0.000491	945.3	P	0.000491			1622998_a_at	CG15812-RA FEA=BDGP GEN=pfk DB_XREF=CG15812 FBgn0035405 SEG=chr3L:+3140623,3142653 MAP=63B7-63B8 LEN=1959 DEF=(CG15812 gene symbol:pfk FBgn0035405 (GO:0003677 DNA binding) (GO:0005700 polytene chromosome) (GO:0006338 chromatin modeling) (GO:0005634 nucleus))	1676.79	P	1472.87	P
1622999_at	CG1403-RA FEA=BDGP GEN=Sep1 DB_XREF=CG1403 FBgn0011710 SEG=chrX:+21030688,21034100 MAP=19F5-19F5 LEN=2035 DEF=(CG1403 gene symbol:Sep1 FBgn0011710 (GO:0016288 cytokinesis) (GO:0005525 GTP binding) (GO:0003924 GTPase) (GO:0005940 septin ring))	2489.7	P	0.000491	1847.1	P	0.000491	2262.8	P	0.000491	2972.6	P	0.000491			1622999_at	CG1403-RA FEA=BDGP GEN=Sep1 DB_XREF=CG1403 FBgn0011710 SEG=chrX:+21030688,21034100 MAP=19F5-19F5 LEN=2035 DEF=(CG1403 gene symbol:Sep1 FBgn0011710 (GO:0016288 cytokinesis) (GO:0005525 GTP binding) (GO:0003924 GTPase) (GO:0005940 septin ring))	3612.36	P	3293.48	P
1623000_at	CG33093-RA FEA=BDGP GEN=CG33093 DB_XREF=CG33093 FBgn0053093 SEG=chr3R:-18347244,18347937 MAP=94B2-94B2 LEN=636 DEF=(CG33093 gene symbol:CG33093 synonyms:(CG5340) FBgn0053093 )	61.2	P	0.000613	5.3	A	0.388782	24.4	P	0.003815	23.9	A	0.099061			1623000_at	CG33093-RA FEA=BDGP GEN=CG33093 DB_XREF=CG33093 FBgn0053093 SEG=chr3R:-18347244,18347937 MAP=94B2-94B2 LEN=636 DEF=(CG33093 gene symbol:CG33093 synonyms:(CG5340) FBgn0053093 )	1.13988	A	2.20491	A
1623001_at	CG31723-RA FEA=BDGP GEN=CG31723 DB_XREF=CG31723 FBgn0051723 SEG=chr2L:-10862663,10868939 MAP=32B2-32B3 LEN=1158 DEF=(CG31723 gene symbol:CG31723 FBgn0051723 )	1.7	A	0.764831	1.7	A	0.801637	0.6	A	0.911443	0.8	A	0.938025			1623001_at	CG31723-RA FEA=BDGP GEN=CG31723 DB_XREF=CG31723 FBgn0051723 SEG=chr2L:-10862663,10868939 MAP=32B2-32B3 LEN=1158 DEF=(CG31723 gene symbol:CG31723 FBgn0051723 )	2.46715	A	1.7387	A
1623002_at	CG31404-RA FEA=BDGP GEN=CG31404 DB_XREF=CG31404 FBgn0051404 SEG=chr3R:-15200879,15201762 MAP=92A3-92A3 LEN=883 DEF=(CG31404 gene symbol:CG31404 synonyms:(CG3575) FBgn0051404 )	9.8	A	0.611218	5.9	A	0.413046	8.1	A	0.318883	1.4	A	0.681117			1623002_at	CG31404-RA FEA=BDGP GEN=CG31404 DB_XREF=CG31404 FBgn0051404 SEG=chr3R:-15200879,15201762 MAP=92A3-92A3 LEN=883 DEF=(CG31404 gene symbol:CG31404 synonyms:(CG3575) FBgn0051404 )	1.42962	A	7.71603	A
1623003_at	Stencil:3L:6809695:6807985:GENSCAN FEA=stencil SEG=chr3L:-6807985,6809695	3	A	0.745101	0.9	A	0.937979	0.9	A	0.900939	0.5	A	0.951901			1623003_at	Stencil:3L:6809695:6807985:GENSCAN FEA=stencil SEG=chr3L:-6807985,6809695	1.3724	A	0.784306	A
1623004_a_at	CG18449-RA FEA=BDGP GEN=CG18449 DB_XREF=CG18449 FBgn0033285 SEG=chr2R:-3427905,3428674 MAP=44C4-44C4 LEN=769 DEF=(CG18449 gene symbol:CG18449 FBgn0033285 )	0.6	A	0.764831	4.6	A	0.413046	1.4	A	0.635055	2.1	A	0.635055			1623004_a_at	CG18449-RA FEA=BDGP GEN=CG18449 DB_XREF=CG18449 FBgn0033285 SEG=chr2R:-3427905,3428674 MAP=44C4-44C4 LEN=769 DEF=(CG18449 gene symbol:CG18449 FBgn0033285 )	11.2719	A	6.99205	A
1623005_at	S.C3R001125 FEA=fgenesh SEG=chr3R:-8122948,8123685	1.9	A	0.48748	2.7	A	0.413046	4.9	A	0.181343	8.9	A	0.078906			1623005_at	S.C3R001125 FEA=fgenesh SEG=chr3R:-8122948,8123685	8.42152	A	1.1384	A
1623006_at	CG4545-RA FEA=BDGP GEN=SerT DB_XREF=CG4545 FBgn0010414 SEG=chr2R:-19448162,19454115 MAP=60C8-60C8 LEN=3180 DEF=(CG4545 gene symbol:SerT FBgn0010414 (GO:0005886 plasma membrane) (GO:0005887 integral to plasma membrane) (GO:0015222 serotonin transporter))	31.6	P	0.017732	66	P	0.006575	25	P	0.010972	28	P	0.027766			1623006_at	CG4545-RA FEA=BDGP GEN=SerT DB_XREF=CG4545 FBgn0010414 SEG=chr2R:-19448162,19454115 MAP=60C8-60C8 LEN=3180 DEF=(CG4545 gene symbol:SerT FBgn0010414 (GO:0005886 plasma membrane) (GO:0005887 integral to plasma membrane) (GO:0015222 serotonin transporter))	10.3777	A	10.6434	A
1623007_a_at	CG11940-RA FEA=BDGP GEN=CG11940 DB_XREF=CG11940 FBgn0031079 SEG=chrX:-19564298,19583011 MAP=18F2-18F4 LEN=4528 DEF=(CG11940 gene symbol:CG11940 FBgn0031079 )	48.9	P	0.002607	41.4	P	0.000613	41.2	P	0.003159	50.7	P	0.000944			1623007_a_at	CG11940-RA FEA=BDGP GEN=CG11940 DB_XREF=CG11940 FBgn0031079 SEG=chrX:-19564298,19583011 MAP=18F2-18F4 LEN=4528 DEF=(CG11940 gene symbol:CG11940 FBgn0031079 )	113.531	P	160.128	P
1623008_at	CG5565-RA FEA=BDGP GEN=CG5565 DB_XREF=CG5565 FBgn0031335 SEG=chr2L:-1356615,1357590 MAP=22A1-22A1 LEN=903 DEF=(CG5565 gene symbol:CG5565 FBgn0031335 )	2.3	A	0.413046	12.8	A	0.099061	3.6	A	0.48748	4.9	A	0.364945			1623008_at	CG5565-RA FEA=BDGP GEN=CG5565 DB_XREF=CG5565 FBgn0031335 SEG=chr2L:-1356615,1357590 MAP=22A1-22A1 LEN=903 DEF=(CG5565 gene symbol:CG5565 FBgn0031335 )	11.3888	A	14.2792	P
1623009_at	CG4886-RA FEA=BDGP GEN=cyp33 DB_XREF=CG4886 FBgn0028382 SEG=chr2R:+12608616,12610126 MAP=54C3-54C3 LEN=1317 DEF=(CG4886 gene symbol:cyp33 FBgn0028382 (GO:0006457 protein folding) (GO:0042027 cyclophilin-type peptidy-prolyl cis-trans isomerase) (GO:0003723 RNA binding) (GO:0003755 peptidyl-prolyl cis-trans isomerase) (GO:0005634 nucleus))	490.4	P	0.000491	440.5	P	0.000491	482.5	P	0.000491	353.5	P	0.000491			1623009_at	CG4886-RA FEA=BDGP GEN=cyp33 DB_XREF=CG4886 FBgn0028382 SEG=chr2R:+12608616,12610126 MAP=54C3-54C3 LEN=1317 DEF=(CG4886 gene symbol:cyp33 FBgn0028382 (GO:0006457 protein folding) (GO:0042027 cyclophilin-type peptidy-prolyl cis-trans isomerase) (GO:0003723 RNA binding) (GO:0003755 peptidyl-prolyl cis-trans isomerase) (GO:0005634 nucleus))	900.287	P	1106.14	P
1623010_at	CG13106-RA FEA=BDGP GEN=Or30a DB_XREF=CG13106 FBgn0032096 SEG=chr2L:+9104044,9105516 MAP=30A1-30A1 LEN=1134 DEF=(CG13106 gene symbol:Or30a FBgn0032096 (GO:0007608 olfaction) (GO:0004984 olfactory receptor) (GO:0016021 integral to membrane))	11.3	A	0.088557	9.6	A	0.078906	8.1	P	0.017732	3.7	A	0.216313			1623010_at	CG13106-RA FEA=BDGP GEN=Or30a DB_XREF=CG13106 FBgn0032096 SEG=chr2L:+9104044,9105516 MAP=30A1-30A1 LEN=1134 DEF=(CG13106 gene symbol:Or30a FBgn0032096 (GO:0007608 olfaction) (GO:0004984 olfactory receptor) (GO:0016021 integral to membrane))	8.68226	A	7.84851	A
1623011_at	CG13552-RA FEA=BDGP GEN=CG13552 DB_XREF=CG13552 FBgn0034864 SEG=chr2R:+18509904,18510880 MAP=59E1-59E1 LEN=976 DEF=(CG13552 gene symbol:CG13552 FBgn0034864 )	6.2	A	0.296809	13.5	A	0.099061	14.1	P	0.023995	5.8	A	0.254899			1623011_at	CG13552-RA FEA=BDGP GEN=CG13552 DB_XREF=CG13552 FBgn0034864 SEG=chr2R:+18509904,18510880 MAP=59E1-59E1 LEN=976 DEF=(CG13552 gene symbol:CG13552 FBgn0034864 )	10.6907	A	16.0221	A
1623012_at	CG14283-RA FEA=BDGP GEN=mRpL55 DB_XREF=CG14283 FBgn0038678 SEG=chr3R:-14920126,14920636 MAP=91F1-91F1 LEN=454 DEF=(CG14283 gene symbol:mRpL55 FBgn0038678 (GO:0005762 mitochondrial large ribosomal subunit) (GO:0003700 transcription factor) (GO:0003735 structural constituent of ribosome) (GO:0005634 nucleus))	706.8	P	0.000491	891.9	P	0.000491	815.5	P	0.000491	755.4	P	0.000491			1623012_at	CG14283-RA FEA=BDGP GEN=mRpL55 DB_XREF=CG14283 FBgn0038678 SEG=chr3R:-14920126,14920636 MAP=91F1-91F1 LEN=454 DEF=(CG14283 gene symbol:mRpL55 FBgn0038678 (GO:0005762 mitochondrial large ribosomal subunit) (GO:0003700 transcription factor) (GO:0003735 structural constituent of ribosome) (GO:0005634 nucleus))	1171.23	P	1328.04	P
1623013_s_at	CG3907-RB FEA=BDGP GEN=CG3907 DB_XREF=CG3907 FBgn0034958 SEG=chr2R:-19063465,19065824 MAP=60B2-60B2 LEN=1697 DEF=(CG3907 gene symbol:CG3907 FBgn0034958 )	398.4	P	0.000491	396	P	0.000491	384	P	0.000491	348	P	0.000491			1623013_s_at	CG3907-RB FEA=BDGP GEN=CG3907 DB_XREF=CG3907 FBgn0034958 SEG=chr2R:-19063465,19065824 MAP=60B2-60B2 LEN=1697 DEF=(CG3907 gene symbol:CG3907 FBgn0034958 )	262.311	P	279.7	P
1623014_at	CG18537-RA FEA=BDGP GEN=CG18537 DB_XREF=CG18537 FBgn0034323 SEG=chr2R:+13359678,13360367 MAP=55C2-55C2 LEN=567 DEF=(CG18537 gene symbol:CG18537 FBgn0034323 )	3.4	A	0.135974	2.9	A	0.681158	5.6	A	0.48748	4.7	A	0.586954			1623014_at	CG18537-RA FEA=BDGP GEN=CG18537 DB_XREF=CG18537 FBgn0034323 SEG=chr2R:+13359678,13360367 MAP=55C2-55C2 LEN=567 DEF=(CG18537 gene symbol:CG18537 FBgn0034323 )	14.5093	A	1.25798	A
1623015_at	CG7671-RA FEA=BDGP GEN=CG7671 DB_XREF=CG7671 FBgn0038609 SEG=chr3R:+14192393,14193653 MAP=91A3-91A3 LEN=1195 DEF=(CG7671 gene symbol:CG7671 FBgn0038609 )	291.7	P	0.000491	237.2	P	0.000491	321.4	P	0.000491	209.3	P	0.000491			1623015_at	CG7671-RA FEA=BDGP GEN=CG7671 DB_XREF=CG7671 FBgn0038609 SEG=chr3R:+14192393,14193653 MAP=91A3-91A3 LEN=1195 DEF=(CG7671 gene symbol:CG7671 FBgn0038609 )	922.195	P	991.68	P
1623016_at	CG1299-RA FEA=BDGP GEN=CG1299 DB_XREF=CG1299 FBgn0035501 SEG=chr3L:+4129322,4133103 MAP=64A8-64A8 LEN=1959 DEF=(CG1299 gene symbol:CG1299 FBgn0035501 (GO:0004252 serine-type endopeptidase))	62.6	P	0.036797	75.5	P	0.017732	64.6	P	0.007827	61.7	P	0.017732			1623016_at	CG1299-RA FEA=BDGP GEN=CG1299 DB_XREF=CG1299 FBgn0035501 SEG=chr3L:+4129322,4133103 MAP=64A8-64A8 LEN=1959 DEF=(CG1299 gene symbol:CG1299 FBgn0035501 (GO:0004252 serine-type endopeptidase))	7.566	A	2.10793	A
1623017_at	CG7149-RA FEA=BDGP GEN=CG7149 DB_XREF=CG7149 FBgn0031948 SEG=chr2L:-7778387,7782788 MAP=28C3-28C4 LEN=2470 DEF=(CG7149 gene symbol:CG7149 FBgn0031948 (GO:0004142 diacylglycerol cholinephosphotransferase))	222	P	0.000491	388.1	P	0.000613	226.4	P	0.000491	214.5	P	0.000491			1623017_at	CG7149-RA FEA=BDGP GEN=CG7149 DB_XREF=CG7149 FBgn0031948 SEG=chr2L:-7778387,7782788 MAP=28C3-28C4 LEN=2470 DEF=(CG7149 gene symbol:CG7149 FBgn0031948 (GO:0004142 diacylglycerol cholinephosphotransferase))	257.605	P	199.724	P
1623018_at	CG12780-RA FEA=BDGP GEN=CG12780 DB_XREF=CG12780 FBgn0033301 SEG=chr2R:-3612697,3613000 MAP=44D2-44D2 LEN=303 DEF=(CG12780 gene symbol:CG12780 FBgn0033301 (GO:0008368 Gram-negative bacterial binding))	0.8	A	0.562354	0.5	A	0.745101	6.2	A	0.318883	0.5	A	0.937979			1623018_at	CG12780-RA FEA=BDGP GEN=CG12780 DB_XREF=CG12780 FBgn0033301 SEG=chr2R:-3612697,3613000 MAP=44D2-44D2 LEN=303 DEF=(CG12780 gene symbol:CG12780 FBgn0033301 (GO:0008368 Gram-negative bacterial binding))	1.18408	A	2.89859	A
1623019_a_at	CG30171-RB FEA=BDGP GEN=CG30171 DB_XREF=CG30171 FBgn0050171 SEG=chr2R:-19039110,19051713 MAP=60B1-60B1 LEN=10020 DEF=(CG30171 gene symbol:CG30171 synonyms:(CG18019 CG18020 CG18021 CG3901) FBgn0050171 (GO:0004674 protein serinethreonine kinase) (GO:0006468 protein amino acid phosphorylation))	90.1	P	0.007827	174.2	P	0.006575	97.9	P	0.007827	63.2	P	0.042142			1623019_a_at	CG30171-RB FEA=BDGP GEN=CG30171 DB_XREF=CG30171 FBgn0050171 SEG=chr2R:-19039110,19051713 MAP=60B1-60B1 LEN=10020 DEF=(CG30171 gene symbol:CG30171 synonyms:(CG18019 CG18020 CG18021 CG3901) FBgn0050171 (GO:0004674 protein serinethreonine kinase) (GO:0006468 protein amino acid phosphorylation))	1.15103	A	1.08766	A
1623020_at	CG31937-RA FEA=BDGP GEN=CG31937 DB_XREF=CG31937 FBgn0051937 SEG=chr2L:+1731610,1732737 MAP=22B1-22B1 LEN=1127 DEF=(CG31937 gene symbol:CG31937 FBgn0051937 )	457.5	P	0.000491	475.5	P	0.000491	347.7	P	0.000491	277.2	P	0.001165			1623020_at	CG31937-RA FEA=BDGP GEN=CG31937 DB_XREF=CG31937 FBgn0051937 SEG=chr2L:+1731610,1732737 MAP=22B1-22B1 LEN=1127 DEF=(CG31937 gene symbol:CG31937 FBgn0051937 )	1331.59	P	1115.94	P
1623021_at	CG11981-RA FEA=BDGP GEN=Prosbeta3 DB_XREF=CG11981 FBgn0026380 SEG=chr3R:-4831049,4831963 MAP=85C2-85C2 LEN=914 DEF=(CG11981 gene symbol:Prosbeta3 FBgn0026380 (GO:0005837 26S proteasome) (GO:0005839 20S core proteasome complex) (GO:0006510 ATP-dependent proteolysis) (GO:0004299 proteasome endopeptidase))	4147.3	P	0.000491	3367.8	P	0.000491	4533.5	P	0.000491	3960.2	P	0.000491			1623021_at	CG11981-RA FEA=BDGP GEN=Prosbeta3 DB_XREF=CG11981 FBgn0026380 SEG=chr3R:-4831049,4831963 MAP=85C2-85C2 LEN=914 DEF=(CG11981 gene symbol:Prosbeta3 FBgn0026380 (GO:0005837 26S proteasome) (GO:0005839 20S core proteasome complex) (GO:0006510 ATP-dependent proteolysis) (GO:0004299 proteasome endopeptidase))	8563.63	P	8992.73	P
1623022_at	CG15820-RA FEA=BDGP GEN=CG15820 DB_XREF=CG15820 FBgn0035312 SEG=chr3L:-2153689,2154961 MAP=62D1-62D1 LEN=1117 DEF=(CG15820 gene symbol:CG15820 FBgn0035312 )	49	P	0.001755	41.4	P	0.000613	35.1	P	0.001755	63.5	P	0.000613			1623022_at	CG15820-RA FEA=BDGP GEN=CG15820 DB_XREF=CG15820 FBgn0035312 SEG=chr3L:-2153689,2154961 MAP=62D1-62D1 LEN=1117 DEF=(CG15820 gene symbol:CG15820 FBgn0035312 )	192.783	P	567.539	P
1623023_at	CG1783-RA FEA=BDGP GEN=CG1783 DB_XREF=CG1783 FBgn0039919 SEG=chr4:+683326,689623 MAP=102D5-102D5 LEN=2851 DEF=(CG1783 gene symbol:CG1783 FBgn0039919 )	784.3	P	0.000491	712.5	P	0.000491	797.2	P	0.000491	1001.5	P	0.000491			1623023_at	CG1783-RA FEA=BDGP GEN=CG1783 DB_XREF=CG1783 FBgn0039919 SEG=chr4:+683326,689623 MAP=102D5-102D5 LEN=2851 DEF=(CG1783 gene symbol:CG1783 FBgn0039919 )	2077.24	P	2303.36	P
1623024_at	HDC07424 FEA=HDP SEG=chr2R:+15160654,15163783	9.6	A	0.296809	16.6	P	0.042142	11.8	A	0.198363	1.8	A	0.611218			1623024_at	HDC07424 FEA=HDP SEG=chr2R:+15160654,15163783	0.824667	A	11.5003	A
1623025_at	CG3457-RA FEA=BDGP SEG=chrX:+1944593,1945487	249.5	P	0.000491	206.8	P	0.000491	172.2	P	0.000613	546.5	P	0.000491			1623025_at	CG3457-RA FEA=BDGP SEG=chrX:+1944593,1945487	987.518	P	481.563	P
1623026_a_at	CG7573-RA FEA=BDGP GEN=CG7573 DB_XREF=CG7573 FBgn0036153 SEG=chr3L:+11266085,11270929 MAP=68C2-68C2 LEN=1554 DEF=(CG7573 gene symbol:CG7573 FBgn0036153 (GO:0008487 prenyl-dependent CAAX protease))	7.8	A	0.275462	0.4	A	0.849855	0.5	A	0.65838	2.4	A	0.413046			1623026_a_at	CG7573-RA FEA=BDGP GEN=CG7573 DB_XREF=CG7573 FBgn0036153 SEG=chr3L:+11266085,11270929 MAP=68C2-68C2 LEN=1554 DEF=(CG7573 gene symbol:CG7573 FBgn0036153 (GO:0008487 prenyl-dependent CAAX protease))	2.45017	A	11.7257	A
1623027_s_at	CG6277-RA FEA=BDGP GEN=CG6277 DB_XREF=CG6277 FBgn0039475 SEG=chr3R:-22837155,22838299 MAP=97D14-97D14 LEN=1082 DEF=(CG6277 gene symbol:CG6277 FBgn0039475 (GO:0004806 triacylglycerol lipase))	186.8	P	0.000762	356.5	P	0.000491	274.5	P	0.000491	107.8	P	0.001432			1623027_s_at	CG6277-RA FEA=BDGP GEN=CG6277 DB_XREF=CG6277 FBgn0039475 SEG=chr3R:-22837155,22838299 MAP=97D14-97D14 LEN=1082 DEF=(CG6277 gene symbol:CG6277 FBgn0039475 (GO:0004806 triacylglycerol lipase))	2.34266	A	0.670863	A
1623028_at	CG14872-RA FEA=BDGP GEN=CG14872 DB_XREF=CG14872 FBgn0038346 SEG=chr3R:-11333798,11334578 MAP=88F7-88F7 LEN=679 DEF=(CG14872 gene symbol:CG14872 FBgn0038346 )	50.1	P	0.001165	34.7	P	0.000491	48.2	P	0.000491	58.7	P	0.000491			1623028_at	CG14872-RA FEA=BDGP GEN=CG14872 DB_XREF=CG14872 FBgn0038346 SEG=chr3R:-11333798,11334578 MAP=88F7-88F7 LEN=679 DEF=(CG14872 gene symbol:CG14872 FBgn0038346 )	9.68719	A	0.566175	A
1623029_at	CG31535-RA FEA=BDGP SEG=chr3R:-776512,777798	8.8	P	0.006575	16.6	P	0.000944	12.1	P	0.009283	15.2	P	0.012921			1623029_at	CG31535-RA FEA=BDGP SEG=chr3R:-776512,777798	24.9497	P	20.7483	P
1623030_at	CG11726-RA FEA=BDGP GEN=CG11726 DB_XREF=CG11726 FBgn0036156 SEG=chr3L:+11352302,11353178 MAP=68C6-68C6 LEN=876 DEF=(CG11726 gene symbol:CG11726 FBgn0036156 (GO:0003723 RNA binding))	9.9	M	0.054711	8.1	P	0.023995	7.6	P	0.027766	1.2	A	0.437646			1623030_at	CG11726-RA FEA=BDGP GEN=CG11726 DB_XREF=CG11726 FBgn0036156 SEG=chr3L:+11352302,11353178 MAP=68C6-68C6 LEN=876 DEF=(CG11726 gene symbol:CG11726 FBgn0036156 (GO:0003723 RNA binding))	9.00257	A	10.7871	A
1623031_a_at	CG7487-RA FEA=BDGP GEN=RecQ4 DB_XREF=CG7487 FBgn0040290 SEG=chr3L:-8129528,8134608 MAP=66B10-66B10 LEN=4782 DEF=(CG7487 gene symbol:RecQ4 FBgn0040290 (GO:0004003 ATP dependent DNA helicase) (GO:0003678 DNA helicase) (GO:0004386 helicase))	142.4	P	0.000491	155	P	0.000491	193.9	P	0.000491	145.6	P	0.000491			1623031_a_at	CG7487-RA FEA=BDGP GEN=RecQ4 DB_XREF=CG7487 FBgn0040290 SEG=chr3L:-8129528,8134608 MAP=66B10-66B10 LEN=4782 DEF=(CG7487 gene symbol:RecQ4 FBgn0040290 (GO:0004003 ATP dependent DNA helicase) (GO:0003678 DNA helicase) (GO:0004386 helicase))	997.955	P	1145.96	P
1623032_at	CG2336-RA FEA=BDGP GEN=CG2336 DB_XREF=CG2336 FBgn0037455 SEG=chr3R:+2406576,2407994 MAP=83F3-83F3 LEN=1350 DEF=(CG2336 gene symbol:CG2336 FBgn0037455 )	1.7	A	0.877253	1.1	A	0.834732	1.2	A	0.681117	7.7	A	0.070073			1623032_at	CG2336-RA FEA=BDGP GEN=CG2336 DB_XREF=CG2336 FBgn0037455 SEG=chr3R:+2406576,2407994 MAP=83F3-83F3 LEN=1350 DEF=(CG2336 gene symbol:CG2336 FBgn0037455 )	0.975213	A	1.32724	A
1623033_at	HDC04154 FEA=HDP SEG=chr2R:+17769262,17771293	13	A	0.110449	1.7	A	0.364945	1.7	A	0.562354	10	A	0.254899			1623033_at	HDC04154 FEA=HDP SEG=chr2R:+17769262,17771293	7.71093	A	12.9968	A
1623034_at	CG7026-RA FEA=BDGP GEN=CG7026 DB_XREF=CG7026 FBgn0038276 SEG=chr3R:-10725378,10725984 MAP=88D6-88D6 LEN=606 DEF=(CG7026 gene symbol:CG7026 FBgn0038276 (GO:0008900 hydrogenpotassium-exchanging ATPase) (GO:0005889 hydrogenpotassium-exchanging ATPase complex))	6.5	A	0.586954	3.6	A	0.537511	5.4	A	0.254899	2	A	0.586954			1623034_at	CG7026-RA FEA=BDGP GEN=CG7026 DB_XREF=CG7026 FBgn0038276 SEG=chr3R:-10725378,10725984 MAP=88D6-88D6 LEN=606 DEF=(CG7026 gene symbol:CG7026 FBgn0038276 (GO:0008900 hydrogenpotassium-exchanging ATPase) (GO:0005889 hydrogenpotassium-exchanging ATPase complex))	11.0121	A	18.447	A
1623035_at	CG10207-RA FEA=BDGP SEG=chr2R:-9906436,9909600	21.2	P	0.010972	22.4	P	0.003815	26.3	P	0.006575	24.1	P	0.004591			1623035_at	CG10207-RA FEA=BDGP SEG=chr2R:-9906436,9909600	21.2497	A	12.166	A
1623036_a_at	CG10249-RC FEA=BDGP SEG=chr2R:-9965200,9975943	288.5	P	0.000762	451.9	P	0.000613	282.8	P	0.000762	246.3	P	0.000762			1623036_a_at	CG10249-RC FEA=BDGP SEG=chr2R:-9965200,9975943	191.958	P	28.9937	P
1623037_a_at	CG5594-RA FEA=BDGP SEG=chr2R:+18951695,18968634	875.3	P	0.000491	1113.8	P	0.000491	738.2	P	0.000491	947.1	P	0.000491			1623037_a_at	CG5594-RA FEA=BDGP SEG=chr2R:+18951695,18968634	1107.74	P	926.761	P
1623038_at	CG31448-RA FEA=BDGP GEN=CG31448 DB_XREF=CG31448 FBgn0051448 SEG=chr3R:+12369357,12370050 MAP=89D3-89D3 LEN=693 DEF=(CG31448 gene symbol:CG31448 FLAGGED_PROBLEMATIC FBgn0051448 )	6.5	A	0.562354	2.9	A	0.562354	11	A	0.110449	2.3	A	0.703191			1623038_at	CG31448-RA FEA=BDGP GEN=CG31448 DB_XREF=CG31448 FBgn0051448 SEG=chr3R:+12369357,12370050 MAP=89D3-89D3 LEN=693 DEF=(CG31448 gene symbol:CG31448 FLAGGED_PROBLEMATIC FBgn0051448 )	3.37141	A	2.33521	A
1623039_at	CG3409-RA FEA=BDGP GEN=CG3409 DB_XREF=CG3409 FBgn0033095 SEG=chr2R:-1761021,1776767 MAP=42C5-42C6 LEN=5157 DEF=(CG3409 gene symbol:CG3409 FBgn0033095 (GO:0008028 monocarboxylic acid transporter))	321.8	P	0.000491	430	P	0.000491	371.6	P	0.000491	420.9	P	0.000613			1623039_at	CG3409-RA FEA=BDGP GEN=CG3409 DB_XREF=CG3409 FBgn0033095 SEG=chr2R:-1761021,1776767 MAP=42C5-42C6 LEN=5157 DEF=(CG3409 gene symbol:CG3409 FBgn0033095 (GO:0008028 monocarboxylic acid transporter))	1110.88	P	882.136	P
1623040_at	CG4449-RA FEA=BDGP GEN=CG4449 DB_XREF=CG4449 FBgn0039065 SEG=chr3R:-19065821,19067856 MAP=94E8-94E9 LEN=1677 DEF=(CG4449 gene symbol:CG4449 FBgn0039065 )	499.8	P	0.000491	473.4	P	0.000491	538.7	P	0.000491	473.6	P	0.000491			1623040_at	CG4449-RA FEA=BDGP GEN=CG4449 DB_XREF=CG4449 FBgn0039065 SEG=chr3R:-19065821,19067856 MAP=94E8-94E9 LEN=1677 DEF=(CG4449 gene symbol:CG4449 FBgn0039065 )	1865.83	P	2059.36	P
1623041_at	CG13745-RA FEA=BDGP GEN=CG13745 DB_XREF=CG13745 FBgn0033354 SEG=chr2R:-3995363,4000500 MAP=44F9-44F9 LEN=4287 DEF=(CG13745 gene symbol:CG13745 FBgn0033354 )	42	P	0.000491	52.7	P	0.001165	46.5	P	0.000613	52.6	P	0.001751			1623041_at	CG13745-RA FEA=BDGP GEN=CG13745 DB_XREF=CG13745 FBgn0033354 SEG=chr2R:-3995363,4000500 MAP=44F9-44F9 LEN=4287 DEF=(CG13745 gene symbol:CG13745 FBgn0033354 )	164.219	P	180.34	P
1623042_at	HDC06541 FEA=HDP SEG=chr2R:-10356658,10358813	10.9	A	0.275462	11.6	A	0.235169	7.8	A	0.34162	4.9	A	0.48748			1623042_at	HDC06541 FEA=HDP SEG=chr2R:-10356658,10358813	5.58864	A	31.6134	P
1623043_s_at	CG7852-RA FEA=BDGP GEN=CG7852 DB_XREF=CG7852 FBgn0035229 SEG=chr3L:+1517777,1525455 MAP=62A4-62A5 LEN=5381 DEF=(CG7852 gene symbol:CG7852 FBgn0035229 )	282.7	P	0.000613	416.5	P	0.000613	311.1	P	0.000491	254.9	P	0.000613			1623043_s_at	CG7852-RA FEA=BDGP GEN=CG7852 DB_XREF=CG7852 FBgn0035229 SEG=chr3L:+1517777,1525455 MAP=62A4-62A5 LEN=5381 DEF=(CG7852 gene symbol:CG7852 FBgn0035229 )	1025.25	P	1405.74	P
1623044_at	CG6519-RA FEA=BDGP GEN=Cp15 DB_XREF=CG6519 FBgn0000355 SEG=chr3L:+8687236,8687655 MAP=66D12-66D12 LEN=348 DEF=(CG6519 gene symbol:Cp15 FBgn0000355 (GO:0005213 structural constituent of chorion (sensu Insecta)) (GO:0007306 insect chorion formation))	68	P	0.006575	93.5	P	0.001165	145.7	P	0.000762	157.4	P	0.000762			1623044_at	CG6519-RA FEA=BDGP GEN=Cp15 DB_XREF=CG6519 FBgn0000355 SEG=chr3L:+8687236,8687655 MAP=66D12-66D12 LEN=348 DEF=(CG6519 gene symbol:Cp15 FBgn0000355 (GO:0005213 structural constituent of chorion (sensu Insecta)) (GO:0007306 insect chorion formation))	112.458	P	734.805	P
1623045_at	CG5277-RA FEA=BDGP GEN=Ip259 DB_XREF=CG5277 FBgn0025366 SEG=chr2L:+10400761,10402013 MAP=31E1-31E1 LEN=900 DEF=(CG5277 gene symbol:Ip259 FBgn0025366 )	5427.5	P	0.000491	3898.2	P	0.000491	5075	P	0.000491	5440.7	P	0.000491			1623045_at	CG5277-RA FEA=BDGP GEN=Ip259 DB_XREF=CG5277 FBgn0025366 SEG=chr2L:+10400761,10402013 MAP=31E1-31E1 LEN=900 DEF=(CG5277 gene symbol:Ip259 FBgn0025366 )	8637.44	P	8080.77	P
1623046_at	CG32727-RA FEA=BDGP GEN=CG32727 DB_XREF=CG32727 FBgn0052727 SEG=chrX:+7147586,7148112 MAP=7B2-7B2 LEN=467 DEF=(CG32727 gene symbol:CG32727 FBgn0052727 )	1.5	A	0.877253	3.5	A	0.681117	1.6	A	0.818657	1.4	A	0.929927			1623046_at	CG32727-RA FEA=BDGP GEN=CG32727 DB_XREF=CG32727 FBgn0052727 SEG=chrX:+7147586,7148112 MAP=7B2-7B2 LEN=467 DEF=(CG32727 gene symbol:CG32727 FBgn0052727 )	10.4338	A	1.90401	A
1623047_at	GM05844 FEA=sim4 SEG=chrX:-17557050,17558448	1.1	A	0.745153	0.7	A	0.65838	0.7	A	0.635055	2.7	A	0.703191			1623047_at	GM05844 FEA=sim4 SEG=chrX:-17557050,17558448	4.18601	A	4.62976	A
1623048_a_at	CG17336-RA FEA=BDGP GEN=Lcch3 DB_XREF=CG17336 FBgn0010240 SEG=chrX:+15656070,15659545 MAP=14A1-14A1 LEN=2710 DEF=(CG17336 gene symbol:Lcch3 FBgn0010240 (GO:0005886 plasma membrane) (GO:0004890 GABA-A receptor) (GO:0016021 integral to membrane))	88.6	P	0.000944	189.1	P	0.000491	102.8	P	0.000613	88.1	P	0.000613			1623048_a_at	CG17336-RA FEA=BDGP GEN=Lcch3 DB_XREF=CG17336 FBgn0010240 SEG=chrX:+15656070,15659545 MAP=14A1-14A1 LEN=2710 DEF=(CG17336 gene symbol:Lcch3 FBgn0010240 (GO:0005886 plasma membrane) (GO:0004890 GABA-A receptor) (GO:0016021 integral to membrane))	21.3452	A	7.99107	A
1623049_at	CG9731-RA FEA=BDGP GEN=CG9731 DB_XREF=CG9731 FBgn0037640 SEG=chr3R:-4687730,4688519 MAP=85B3-85B3 LEN=789 DEF=(CG9731 gene symbol:CG9731 FBgn0037640 )	0.8	A	0.937979	4.8	A	0.681117	1.8	A	0.681117	0.6	A	0.972234			1623049_at	CG9731-RA FEA=BDGP GEN=CG9731 DB_XREF=CG9731 FBgn0037640 SEG=chr3R:-4687730,4688519 MAP=85B3-85B3 LEN=789 DEF=(CG9731 gene symbol:CG9731 FBgn0037640 )	1.73269	A	7.79888	A
1623050_at	CG5005-RA FEA=BDGP GEN=HLH54F DB_XREF=CG5005 FBgn0022740 SEG=chr2R:+12821141,12824242 MAP=54E8-54E8 LEN=1066 DEF=(CG5005 gene symbol:HLH54F FBgn0022740 (GO:0003700 transcription factor) (GO:0005634 nucleus))	159.4	P	0.001165	161.9	P	0.000762	179.9	P	0.000613	119	P	0.001755			1623050_at	CG5005-RA FEA=BDGP GEN=HLH54F DB_XREF=CG5005 FBgn0022740 SEG=chr2R:+12821141,12824242 MAP=54E8-54E8 LEN=1066 DEF=(CG5005 gene symbol:HLH54F FBgn0022740 (GO:0003700 transcription factor) (GO:0005634 nucleus))	34.7304	A	28.5161	P
1623051_at	CG18125-RA FEA=BDGP SEG=chr2L:-14328086,14328806	0.9	A	0.849855	1.9	A	0.801637	7.7	A	0.388782	0.6	A	0.921145			1623051_at	CG18125-RA FEA=BDGP SEG=chr2L:-14328086,14328806	8.38842	A	1.94784	A
1623052_at	HDC08765 FEA=HDP SEG=chr3L:-6352450,6352958	1	A	0.834732	7.8	A	0.34162	3.3	A	0.51252	3.9	A	0.413046			1623052_at	HDC08765 FEA=HDP SEG=chr3L:-6352450,6352958	2.2184	A	1.36044	A
1623053_a_at	CG5174-RJ FEA=BDGP GEN=CG5174 DB_XREF=CG5174 FBgn0034345 SEG=chr2R:+13485129,13489730 MAP=55C8-55C9 LEN=700 DEF=(CG5174 gene symbol:CG5174 FBgn0034345 )	1055.3	P	0.000491	872.6	P	0.000491	1045	P	0.000491	1107.1	P	0.000491			1623053_a_at	CG5174-RJ FEA=BDGP GEN=CG5174 DB_XREF=CG5174 FBgn0034345 SEG=chr2R:+13485129,13489730 MAP=55C8-55C9 LEN=700 DEF=(CG5174 gene symbol:CG5174 FBgn0034345 )	2336.4	P	2556.18	P
1623054_at	HDC05276 FEA=HDP SEG=chr2R:+3806786,3810172	4.5	A	0.388782	4.4	A	0.413046	10	A	0.198363	3.2	A	0.462489			1623054_at	HDC05276 FEA=HDP SEG=chr2R:+3806786,3810172	10.1618	A	12.3002	A
1623055_at	CG9254-RA FEA=BDGP SEG=chr2L:-13577652,13579337	10.3	A	0.413046	1.8	A	0.611218	16.8	A	0.099061	9.4	A	0.318883			1623055_at	CG9254-RA FEA=BDGP SEG=chr2L:-13577652,13579337	12.8605	A	21.9478	A
1623056_at	S.C3R003670 FEA=fgenesh SEG=chr3R:-27437545,27438835	1.5	A	0.921094	9.3	A	0.48748	3	A	0.703191	2.1	A	0.635055			1623056_at	S.C3R003670 FEA=fgenesh SEG=chr3R:-27437545,27438835	13.4401	A	17.7733	A
1623057_at	HDC02699 FEA=HDP SEG=chr2L:-15535600,15537302	6.2	A	0.296809	3.4	A	0.51252	4.4	A	0.275462	6.5	A	0.078906			1623057_at	HDC02699 FEA=HDP SEG=chr2L:-15535600,15537302	10.3382	A	10.113	A
1623058_at	CG32676-RA FEA=BDGP GEN=CG32676 DB_XREF=CG32676 FBgn0052676 SEG=chrX:-10453377,10485120 MAP=9E1-9E2 LEN=5406 DEF=(CG32676 gene symbol:CG32676 synonyms:(CG9732 CG9725) FBgn0052676 )	466.8	P	0.000491	524.9	P	0.000491	431.2	P	0.000491	465.1	P	0.000491			1623058_at	CG32676-RA FEA=BDGP GEN=CG32676 DB_XREF=CG32676 FBgn0052676 SEG=chrX:-10453377,10485120 MAP=9E1-9E2 LEN=5406 DEF=(CG32676 gene symbol:CG32676 synonyms:(CG9732 CG9725) FBgn0052676 )	1175.54	P	1446.92	P
1623059_at	HDC07554 FEA=HDP SEG=chr2R:+15755780,15756121	4.4	A	0.462489	4.3	P	0.036797	5.4	A	0.135974	5.5	A	0.296809			1623059_at	HDC07554 FEA=HDP SEG=chr2R:+15755780,15756121	4.33553	A	11.7919	A
1623060_at	CG15757-RA FEA=BDGP GEN=CG15757 DB_XREF=CG15757 FBgn0030494 SEG=chrX:+13274301,13275578 MAP=12A4-12A4 LEN=870 DEF=(CG15757 gene symbol:CG15757 FBgn0030494 )	25.7	P	0.007827	15.3	P	0.042142	27	P	0.006575	32.3	P	0.001755			1623060_at	CG15757-RA FEA=BDGP GEN=CG15757 DB_XREF=CG15757 FBgn0030494 SEG=chrX:+13274301,13275578 MAP=12A4-12A4 LEN=870 DEF=(CG15757 gene symbol:CG15757 FBgn0030494 )	5.15641	A	2.84834	A
1623061_at	CG10561-RA FEA=BDGP GEN=CG10561 DB_XREF=CG10561 FBgn0002036 SEG=chr2L:+19092483,19094654 MAP=37C1-37C1 LEN=2053 DEF=(CG10561 gene symbol:CG10561 FBgn0002036 (GO:0005737 cytoplasm))	110	P	0.000762	114.4	P	0.000491	113.8	P	0.001165	113.3	P	0.000762			1623061_at	CG10561-RA FEA=BDGP GEN=CG10561 DB_XREF=CG10561 FBgn0002036 SEG=chr2L:+19092483,19094654 MAP=37C1-37C1 LEN=2053 DEF=(CG10561 gene symbol:CG10561 FBgn0002036 (GO:0005737 cytoplasm))	414.368	P	561.872	P
1623062_at	CG13535-RA FEA=BDGP GEN=CG13535 DB_XREF=CG13535 FBgn0034787 SEG=chr2R:-17907585,17909791 MAP=59B3-59B4 LEN=1842 DEF=(CG13535 gene symbol:CG13535 FBgn0034787 )	12.6	A	0.110449	11.1	A	0.275462	9.5	A	0.275462	2.7	A	0.635055			1623062_at	CG13535-RA FEA=BDGP GEN=CG13535 DB_XREF=CG13535 FBgn0034787 SEG=chr2R:-17907585,17909791 MAP=59B3-59B4 LEN=1842 DEF=(CG13535 gene symbol:CG13535 FBgn0034787 )	5.98495	A	7.48643	A
1623063_at	CG12191-RA FEA=BDGP GEN=CG12191 DB_XREF=CG12191 FBgn0035170 SEG=chr3L:-833341,837868 MAP=61D2-61D2 LEN=2715 DEF=(CG12191 gene symbol:CG12191 FBgn0035170 )	32.5	P	0.000491	40	P	0.000491	23.9	P	0.000944	24	P	0.000944			1623063_at	CG12191-RA FEA=BDGP GEN=CG12191 DB_XREF=CG12191 FBgn0035170 SEG=chr3L:-833341,837868 MAP=61D2-61D2 LEN=2715 DEF=(CG12191 gene symbol:CG12191 FBgn0035170 )	12.0261	P	6.14486	A
1623064_at	HDC02490 FEA=HDP SEG=chr2L:+14235185,14236001	1.7	A	0.724587	12.5	A	0.413046	12.4	A	0.34162	8	A	0.388782			1623064_at	HDC02490 FEA=HDP SEG=chr2L:+14235185,14236001	7.38607	A	15.8535	A
1623065_at	CG13692-RA FEA=BDGP GEN=CG13692 DB_XREF=CG13692 FBgn0031254 SEG=chr2L:+423464,424100 MAP=21C4-21C4 LEN=582 DEF=(CG13692 gene symbol:CG13692 FBgn0031254 (GO:0006471 protein amino acid ADP-ribosylation) (GO:0005525 GTP binding) (GO:0008060 ARF GTPase activator))	20.4	P	0.010972	31.6	P	0.002607	9.6	A	0.122747	14	A	0.088557			1623065_at	CG13692-RA FEA=BDGP GEN=CG13692 DB_XREF=CG13692 FBgn0031254 SEG=chr2L:+423464,424100 MAP=21C4-21C4 LEN=582 DEF=(CG13692 gene symbol:CG13692 FBgn0031254 (GO:0006471 protein amino acid ADP-ribosylation) (GO:0005525 GTP binding) (GO:0008060 ARF GTPase activator))	25.7767	P	28.9072	P
1623066_at	CG10369-RA FEA=BDGP GEN=Irk3 DB_XREF=CG10369 FBgn0032706 SEG=chr2L:-18689419,18691618 MAP=37A1-37A1 LEN=1500 DEF=(CG10369 gene symbol:Irk3 FBgn0032706 (GO:0005242 inward rectifier potassium channel))	133.6	P	0.000491	102.4	P	0.000613	113.2	P	0.000491	75.7	P	0.000762			1623066_at	CG10369-RA FEA=BDGP GEN=Irk3 DB_XREF=CG10369 FBgn0032706 SEG=chr2L:-18689419,18691618 MAP=37A1-37A1 LEN=1500 DEF=(CG10369 gene symbol:Irk3 FBgn0032706 (GO:0005242 inward rectifier potassium channel))	21.8166	M	9.84626	A
1623067_at	Stencil:3R:9417614:9414646:GENSCAN FEA=stencil SEG=chr3R:-9414646,9417614	1	A	0.984836	1.3	A	0.937979	1.1	A	0.877253	1.9	A	0.801637			1623067_at	Stencil:3R:9417614:9414646:GENSCAN FEA=stencil SEG=chr3R:-9414646,9417614	7.3587	A	2.0315	A
1623068_at	CG4105-RA FEA=BDGP GEN=Cyp4e3 DB_XREF=CG4105 FBgn0015035 SEG=chr2L:-9740240,9742249 MAP=30C7-30C7 LEN=1581 DEF=(CG4105 gene symbol:Cyp4e3 FBgn0015035 (GO:0005792 microsome) (GO:0015034 cytochrome P450) (GO:0016020 membrane))	6.9	A	0.388782	7.5	A	0.413046	1.6	A	0.537511	4.7	A	0.364945			1623068_at	CG4105-RA FEA=BDGP GEN=Cyp4e3 DB_XREF=CG4105 FBgn0015035 SEG=chr2L:-9740240,9742249 MAP=30C7-30C7 LEN=1581 DEF=(CG4105 gene symbol:Cyp4e3 FBgn0015035 (GO:0005792 microsome) (GO:0015034 cytochrome P450) (GO:0016020 membrane))	7.26395	A	1.10601	A
1623069_s_at	CG17544-RA FEA=BDGP GEN=CG17544 DB_XREF=CG17544 FBgn0032775 SEG=chr2L:-19368448,19376574 MAP=37D4-37D5 LEN=2551 DEF=(CG17544 gene symbol:CG17544 FBgn0032775 (GO:0016402 pristanoyl-CoA oxidase))	78.1	P	0.001165	104.5	P	0.000613	171.6	P	0.000491	164.8	P	0.000491			1623069_s_at	CG17544-RA FEA=BDGP GEN=CG17544 DB_XREF=CG17544 FBgn0032775 SEG=chr2L:-19368448,19376574 MAP=37D4-37D5 LEN=2551 DEF=(CG17544 gene symbol:CG17544 FBgn0032775 (GO:0016402 pristanoyl-CoA oxidase))	423.695	P	614.05	P
1623070_a_at	CG2822-RA FEA=BDGP GEN=Shaw DB_XREF=CG2822 FBgn0003386 SEG=chr2L:+3710755,3718247 MAP=24C1-24C2 LEN=1952 DEF=(CG2822 gene symbol:Shaw synonyms:(CG15419) FBgn0003386 (GO:0005886 plasma membrane) (GO:0008076 voltage-gated potassium channel complex) (GO:0006813 potassium ion transport) (GO:0016021 integral to membrane) (GO:0005249 voltage-gated potassium channel))	33.4	M	0.054711	37.6	P	0.004591	28.1	P	0.004591	37	P	0.017732			1623070_a_at	CG2822-RA FEA=BDGP GEN=Shaw DB_XREF=CG2822 FBgn0003386 SEG=chr2L:+3710755,3718247 MAP=24C1-24C2 LEN=1952 DEF=(CG2822 gene symbol:Shaw synonyms:(CG15419) FBgn0003386 (GO:0005886 plasma membrane) (GO:0008076 voltage-gated potassium channel complex) (GO:0006813 potassium ion transport) (GO:0016021 integral to membrane) (GO:0005249 voltage-gated potassium channel))	18.6999	A	27.1498	A
1623071_at	HDC14088 FEA=HDP SEG=chr3R:+13015028,13015575	0.5	A	0.818657	5	A	0.364945	2.2	A	0.849855	5.8	A	0.388782			1623071_at	HDC14088 FEA=HDP SEG=chr3R:+13015028,13015575	1.65445	A	6.25225	A
1623072_at	CG7709-RA FEA=BDGP GEN=CG7709 DB_XREF=CG7709 FBgn0038642 SEG=chr3R:-14513324,14518458 MAP=91C1-91C1 LEN=3081 DEF=(CG7709 gene symbol:CG7709 FBgn0038642 )	207.6	P	0.009283	581.5	P	0.002607	214.2	P	0.004591	218.7	P	0.004591			1623072_at	CG7709-RA FEA=BDGP GEN=CG7709 DB_XREF=CG7709 FBgn0038642 SEG=chr3R:-14513324,14518458 MAP=91C1-91C1 LEN=3081 DEF=(CG7709 gene symbol:CG7709 FBgn0038642 )	32.0753	A	2.88311	A
1623073_s_at	CG6998-RB FEA=BDGP GEN=ctp DB_XREF=CG6998 FBgn0011760 SEG=chrX:+4428413,4440078 MAP=4C13-4C14 LEN=1605 DEF=(CG6998 gene symbol:ctp FBgn0011760 (GO:0003777 microtubule motor) (GO:0005868 cytoplasmic dynein complex) (GO:0007018 microtubule-based movement) (GO:0005856 cytoskeleton) (GO:0005875 microtubule associated complex) (GO:0008567 dynein ATPase))	2461.4	P	0.000491	2819.6	P	0.000491	2661.1	P	0.000491	3257.8	P	0.000491			1623073_s_at	CG6998-RB FEA=BDGP GEN=ctp DB_XREF=CG6998 FBgn0011760 SEG=chrX:+4428413,4440078 MAP=4C13-4C14 LEN=1605 DEF=(CG6998 gene symbol:ctp FBgn0011760 (GO:0003777 microtubule motor) (GO:0005868 cytoplasmic dynein complex) (GO:0007018 microtubule-based movement) (GO:0005856 cytoskeleton) (GO:0005875 microtubule associated complex) (GO:0008567 dynein ATPase))	9124.92	P	8447.34	P
1623074_at	S.C3L002031 FEA=fgenesh SEG=chr3L:+16138833,16144158	4.6	A	0.635055	12.9	A	0.216313	10.1	A	0.364945	8.3	A	0.364945			1623074_at	S.C3L002031 FEA=fgenesh SEG=chr3L:+16138833,16144158	6.11941	A	3.60102	A
1623075_at	HDC11776 FEA=HDP SEG=chr3R:+398455,399436	0.1	A	0.982268	0.7	A	0.65838	0.3	A	0.76505	0.8	A	0.937979			1623075_at	HDC11776 FEA=HDP SEG=chr3R:+398455,399436	3.452	A	0.408365	A
1623076_at	CG32803-RA FEA=BDGP GEN=CG32803 DB_XREF=CG32803 FBgn0052803 SEG=chrX:-1657459,1658710 MAP=2B14-2B15 LEN=856 DEF=(CG32803 gene symbol:CG32803 synonyms:(CG14819) FBgn0052803 )	738.6	P	0.000491	507.4	P	0.000491	843.4	P	0.000491	716.6	P	0.000491			1623076_at	CG32803-RA FEA=BDGP GEN=CG32803 DB_XREF=CG32803 FBgn0052803 SEG=chrX:-1657459,1658710 MAP=2B14-2B15 LEN=856 DEF=(CG32803 gene symbol:CG32803 synonyms:(CG14819) FBgn0052803 )	1934.78	P	1988.09	P
1623077_at	Stencil:2L:8801620:8803811:GENSCAN FEA=stencil SEG=chr2L:+8801620,8803811	5.6	A	0.413046	3.8	A	0.275462	2.3	A	0.703191	0.9	A	0.783744			1623077_at	Stencil:2L:8801620:8803811:GENSCAN FEA=stencil SEG=chr2L:+8801620,8803811	5.41287	A	0.343863	A
1623078_at	HDC15931 FEA=HDP SEG=chr3R:-23270216,23271281	5.5	A	0.318883	6.2	A	0.198363	7.5	A	0.165268	9.8	P	0.048099			1623078_at	HDC15931 FEA=HDP SEG=chr3R:-23270216,23271281	0.474683	A	1.20802	A
1623079_at	HDC20578 FEA=HDP SEG=chrU:+295034,298088	5.8	P	0.036797	4.8	P	0.007827	2.8	A	0.254847	4.8	A	0.562354			1623079_at	HDC20578 FEA=HDP SEG=chrU:+295034,298088	10.75	A	3.94321	A
1623080_at	CG18410-RA FEA=BDGP GEN=CG18410 DB_XREF=CG18410 FBgn0039226 SEG=chr3R:-20613835,20616047 MAP=96A22-96A22 LEN=1611 DEF=(CG18410 gene symbol:CG18410 FBgn0039226 )	227	P	0.000491	397.9	P	0.000491	238.9	P	0.000491	213.9	P	0.000491			1623080_at	CG18410-RA FEA=BDGP GEN=CG18410 DB_XREF=CG18410 FBgn0039226 SEG=chr3R:-20613835,20616047 MAP=96A22-96A22 LEN=1611 DEF=(CG18410 gene symbol:CG18410 FBgn0039226 )	151.881	P	71.7914	P
1623081_at	CG3776-RA FEA=BDGP GEN=CG3776 DB_XREF=CG3776 FBgn0035088 SEG=chr2R:+20013342,20014430 MAP=60E10-60E10 LEN=980 DEF=(CG3776 gene symbol:CG3776 FBgn0035088 )	1241.8	P	0.000491	1044.2	P	0.000491	1303	P	0.000491	1118.5	P	0.000491			1623081_at	CG3776-RA FEA=BDGP GEN=CG3776 DB_XREF=CG3776 FBgn0035088 SEG=chr2R:+20013342,20014430 MAP=60E10-60E10 LEN=980 DEF=(CG3776 gene symbol:CG3776 FBgn0035088 )	2831.51	P	2384.43	P
1623082_s_at	HDC03674 FEA=HDP SEG=chr2L:+22031627,22032714	2.1	A	0.764886	0.3	A	0.995409	0.3	A	0.994496	0.4	A	0.929976			1623082_s_at	HDC03674 FEA=HDP SEG=chr2L:+22031627,22032714	0.987582	A	0.881682	A
1623083_at	CG1698-RA FEA=BDGP GEN=CG1698 DB_XREF=CG1698 FBgn0033443 SEG=chr2R:+4853975,4858640 MAP=46B3-46B3 LEN=4090 DEF=(CG1698 gene symbol:CG1698 FBgn0033443 (GO:0017032 potassium:amino acid transporter))	88.3	P	0.000611	180.5	P	0.000491	103.3	P	0.000491	110.7	P	0.000491			1623083_at	CG1698-RA FEA=BDGP GEN=CG1698 DB_XREF=CG1698 FBgn0033443 SEG=chr2R:+4853975,4858640 MAP=46B3-46B3 LEN=4090 DEF=(CG1698 gene symbol:CG1698 FBgn0033443 (GO:0017032 potassium:amino acid transporter))	13.317	P	13.2038	P
1623084_at	CG2621-RA FEA=BDGP GEN=sgg DB_XREF=CG2621 FBgn0003371 SEG=chrX:+2390721,2434629 MAP=3A8-3B2 LEN=2942 DEF=(CG2621 gene symbol:sgg FBgn0003371 (GO:0007507 heart development) (GO:0008407 bristle morphogenesis) (GO:0004674 protein serinethreonine kinase) (GO:0007623 circadian rhythm) (GO:0007367 segment polarity determination) (GO:0006468 protein amino acid phosphorylation) (GO:0004696 glycogen synth…	160.7	P	0.000491	178.3	P	0.000491	175.1	P	0.000491	103.3	P	0.000491			1623084_at	CG2621-RA FEA=BDGP GEN=sgg DB_XREF=CG2621 FBgn0003371 SEG=chrX:+2390721,2434629 MAP=3A8-3B2 LEN=2942 DEF=(CG2621 gene symbol:sgg FBgn0003371 (GO:0007507 heart development) (GO:0008407 bristle morphogenesis) (GO:0004674 protein serinethreonine kinase) (GO:0007623 circadian rhythm) (GO:0007367 segment polarity determination) (GO:0006468 protein amino acid phosphorylation) (GO:0004696 glycogen synth…	89.6747	P	70.4389	P
1623085_at	CG12637-RA FEA=BDGP GEN=CG12637 DB_XREF=CG12637 FBgn0030224 SEG=chrX:-10412749,10413628 MAP=9E1-9E1 LEN=879 DEF=(CG12637 gene symbol:CG12637 FBgn0030224 )	5.5	A	0.296809	5.4	A	0.181343	1.1	A	0.783744	1	A	0.889607			1623085_at	CG12637-RA FEA=BDGP GEN=CG12637 DB_XREF=CG12637 FBgn0030224 SEG=chrX:-10412749,10413628 MAP=9E1-9E1 LEN=879 DEF=(CG12637 gene symbol:CG12637 FBgn0030224 )	1.94146	A	1.8766	A
1623086_at	CG1119-RA FEA=BDGP GEN=Gnf1 DB_XREF=CG1119 FBgn0004913 SEG=chr3R:+732344,735800 MAP=82E2-82E2 LEN=3204 DEF=(CG1119 gene symbol:Gnf1 FBgn0004913 (GO:0003677 DNA binding) (GO:0005663 DNA replication factor C complex) (GO:0006260 DNA replication) (GO:0005634 nucleus))	410.8	P	0.000491	409.6	P	0.000613	387.9	P	0.000491	406.5	P	0.000613			1623086_at	CG1119-RA FEA=BDGP GEN=Gnf1 DB_XREF=CG1119 FBgn0004913 SEG=chr3R:+732344,735800 MAP=82E2-82E2 LEN=3204 DEF=(CG1119 gene symbol:Gnf1 FBgn0004913 (GO:0003677 DNA binding) (GO:0005663 DNA replication factor C complex) (GO:0006260 DNA replication) (GO:0005634 nucleus))	1751.3	P	2314.37	P
1623087_at	CG32239-RA FEA=BDGP GEN=Gef64C DB_XREF=CG32239 FBgn0035574 SEG=chr3L:+4670738,4774195 MAP=64B15-64C1 LEN=7283 DEF=(CG32239 gene symbol:Gef64C synonyms:(CG13709 CG13710) FBgn0035574 (GO:0005085 guanyl-nucleotide exchange factor) (GO:0007411 axon guidance))	48.3	P	0.000762	88.7	P	0.000944	55	P	0.000762	28.9	P	0.000613			1623087_at	CG32239-RA FEA=BDGP GEN=Gef64C DB_XREF=CG32239 FBgn0035574 SEG=chr3L:+4670738,4774195 MAP=64B15-64C1 LEN=7283 DEF=(CG32239 gene symbol:Gef64C synonyms:(CG13709 CG13710) FBgn0035574 (GO:0005085 guanyl-nucleotide exchange factor) (GO:0007411 axon guidance))	23.8694	P	13.0905	A
1623088_at	CG10855-RA FEA=BDGP GEN=CG10855 DB_XREF=CG10855 FBgn0035461 SEG=chr3L:-3784462,3787085 MAP=63F1-63F1 LEN=1567 DEF=(CG10855 gene symbol:CG10855 FBgn0035461 )	165.4	P	0.000613	49.1	P	0.001755	82.5	P	0.000613	173	P	0.000613			1623088_at	CG10855-RA FEA=BDGP GEN=CG10855 DB_XREF=CG10855 FBgn0035461 SEG=chr3L:-3784462,3787085 MAP=63F1-63F1 LEN=1567 DEF=(CG10855 gene symbol:CG10855 FBgn0035461 )	450.498	P	371.285	P
1623089_at	CG17934-RA FEA=BDGP GEN=Mst84Db DB_XREF=CG17934 FBgn0004173 SEG=chr3R:-3190898,3191368 MAP=84D5-84D5 LEN=417 DEF=(CG17934 gene symbol:Mst84Db FBgn0004173 )	8.7	A	0.235169	10.4	P	0.015164	8	A	0.296809	9.7	A	0.254899			1623089_at	CG17934-RA FEA=BDGP GEN=Mst84Db DB_XREF=CG17934 FBgn0004173 SEG=chr3R:-3190898,3191368 MAP=84D5-84D5 LEN=417 DEF=(CG17934 gene symbol:Mst84Db FBgn0004173 )	16.0039	A	9.3616	A
1623090_at	CG30390-RA FEA=BDGP GEN=CG30390 DB_XREF=CG30390 FBgn0050390 SEG=chr2R:-16335864,16337027 MAP=57D8-57D8 LEN=987 DEF=(CG30390 gene symbol:CG30390 synonyms:(CG10509) FBgn0050390 )	620.2	P	0.000613	353.5	P	0.000762	485.2	P	0.000491	586.8	P	0.000491			1623090_at	CG30390-RA FEA=BDGP GEN=CG30390 DB_XREF=CG30390 FBgn0050390 SEG=chr2R:-16335864,16337027 MAP=57D8-57D8 LEN=987 DEF=(CG30390 gene symbol:CG30390 synonyms:(CG10509) FBgn0050390 )	1002.41	P	957.115	P
1623091_at	CG12644-RA FEA=BDGP GEN=CG12644 DB_XREF=CG12644 FBgn0040940 SEG=chrX:+9898717,9898999 MAP=9B2-9B2 LEN=282 DEF=(CG12644 gene symbol:CG12644 FBgn0040940 )	8	A	0.254899	15.1	P	0.042142	0.8	A	0.181343	16.5	P	0.015164			1623091_at	CG12644-RA FEA=BDGP GEN=CG12644 DB_XREF=CG12644 FBgn0040940 SEG=chrX:+9898717,9898999 MAP=9B2-9B2 LEN=282 DEF=(CG12644 gene symbol:CG12644 FBgn0040940 )	11.7806	A	6.33732	A
1623092_at	CG3440-RA FEA=BDGP GEN=Pcp DB_XREF=CG3440 FBgn0003046 SEG=chr2L:+7013912,7014704 MAP=27D4-27D4 LEN=721 DEF=(CG3440 gene symbol:Pcp FBgn0003046 (GO:0008011 structural constituent of pupal cuticle (sensu Insecta)))	6.5	A	0.437646	11.7	A	0.413046	1.6	A	0.437646	2.7	A	0.586954			1623092_at	CG3440-RA FEA=BDGP GEN=Pcp DB_XREF=CG3440 FBgn0003046 SEG=chr2L:+7013912,7014704 MAP=27D4-27D4 LEN=721 DEF=(CG3440 gene symbol:Pcp FBgn0003046 (GO:0008011 structural constituent of pupal cuticle (sensu Insecta)))	14.2804	A	11.4216	A
1623093_at	CG13188-RA FEA=BDGP GEN=CG13188 DB_XREF=CG13188 FBgn0033668 SEG=chr2R:+7004196,7030914 MAP=48D3-48D5 LEN=3857 DEF=(CG13188 gene symbol:CG13188 FBgn0033668 )	4.6	A	0.413024	5.2	A	0.611218	6.5	A	0.364945	7.7	A	0.110449			1623093_at	CG13188-RA FEA=BDGP GEN=CG13188 DB_XREF=CG13188 FBgn0033668 SEG=chr2R:+7004196,7030914 MAP=48D3-48D5 LEN=3857 DEF=(CG13188 gene symbol:CG13188 FBgn0033668 )	1.14281	A	6.35906	A
1623094_at	CG12843-RA FEA=BDGP GEN=Tsp42Ei DB_XREF=CG12843 FBgn0033130 SEG=chr2R:+2096028,2097860 MAP=42E5-42E5 LEN=1311 DEF=(CG12843 gene symbol:Tsp42Ei FBgn0033130 (GO:0016021 integral to membrane))	176.4	P	0.001432	175.8	P	0.000613	122.3	P	0.000944	109.4	P	0.003815			1623094_at	CG12843-RA FEA=BDGP GEN=Tsp42Ei DB_XREF=CG12843 FBgn0033130 SEG=chr2R:+2096028,2097860 MAP=42E5-42E5 LEN=1311 DEF=(CG12843 gene symbol:Tsp42Ei FBgn0033130 (GO:0016021 integral to membrane))	16.9475	A	13.7801	A
1623095_at	HDC02011 FEA=HDP SEG=chr2L:+11333024,11335572	0.4	A	0.900939	7.8	A	0.216313	0.6	A	0.911443	13.1	A	0.088557			1623095_at	HDC02011 FEA=HDP SEG=chr2L:+11333024,11335572	6.88414	A	1.60803	A
1623096_a_at	CG32136-RA FEA=BDGP GEN=Tsp68C DB_XREF=CG32136 FBgn0043550 SEG=chr3L:+13792740,13793931 MAP=70C4-70C4 LEN=1094 DEF=(CG32136 gene symbol:Tsp68C FBgn0043550 (GO:0016021 integral to membrane))	17.2	A	0.099061	32.6	P	0.017732	14.1	A	0.088557	16.9	A	0.099061			1623096_a_at	CG32136-RA FEA=BDGP GEN=Tsp68C DB_XREF=CG32136 FBgn0043550 SEG=chr3L:+13792740,13793931 MAP=70C4-70C4 LEN=1094 DEF=(CG32136 gene symbol:Tsp68C FBgn0043550 (GO:0016021 integral to membrane))	1.61035	A	0.896107	A
1623097_at	CG31920-RB FEA=BDGP GEN=CG31920 DB_XREF=CG31920 FBgn0051920 SEG=chr2L:-325519,329761 MAP=21C1-21C1 LEN=1711 DEF=(CG31920 gene symbol:CG31920 FLAGGED_PROBLEMATIC FBgn0051920 )	5.8	A	0.388756	1.3	A	0.703191	0.9	A	0.818657	4.6	A	0.437646			1623097_at	CG31920-RB FEA=BDGP GEN=CG31920 DB_XREF=CG31920 FBgn0051920 SEG=chr2L:-325519,329761 MAP=21C1-21C1 LEN=1711 DEF=(CG31920 gene symbol:CG31920 FLAGGED_PROBLEMATIC FBgn0051920 )	0.674283	A	0.58326	A
1623098_at	CG30323-RA FEA=BDGP GEN=CG30323 DB_XREF=CG30323 FBgn0050323 SEG=chr2R:+12917161,12917986 MAP=54F1-54F3 LEN=825 DEF=(CG30323 gene symbol:CG30323 FBgn0050323 )	2.3	A	0.921094	3.3	A	0.703191	3.6	A	0.818657	1.9	A	0.849855			1623098_at	CG30323-RA FEA=BDGP GEN=CG30323 DB_XREF=CG30323 FBgn0050323 SEG=chr2R:+12917161,12917986 MAP=54F1-54F3 LEN=825 DEF=(CG30323 gene symbol:CG30323 FBgn0050323 )	2.54805	A	2.27122	A
1623099_at	HDC12020 FEA=HDP SEG=chr3R:+1767723,1769310	0.9	A	0.864026	6.8	A	0.364945	6.1	A	0.165268	5.8	A	0.48748			1623099_at	HDC12020 FEA=HDP SEG=chr3R:+1767723,1769310	2.99705	A	5.88809	A
1623100_at	CG6582-RA FEA=BDGP GEN=Aac11 DB_XREF=CG6582 FBgn0027885 SEG=chr2L:-17453573,17455969 MAP=36C9-36C9 LEN=1877 DEF=(CG6582 gene symbol:Aac11 FBgn0027885 (GO:0006916 anti-apoptosis) (GO:0008189 apoptosis inhibitor))	1365.2	P	0.000491	1886	P	0.000491	1760.5	P	0.000491	1266.7	P	0.000491			1623100_at	CG6582-RA FEA=BDGP GEN=Aac11 DB_XREF=CG6582 FBgn0027885 SEG=chr2L:-17453573,17455969 MAP=36C9-36C9 LEN=1877 DEF=(CG6582 gene symbol:Aac11 FBgn0027885 (GO:0006916 anti-apoptosis) (GO:0008189 apoptosis inhibitor))	2469.29	P	2177.1	P
1623101_at	CG7035-RB FEA=BDGP GEN=Cbp80 DB_XREF=CG7035 FBgn0022942 SEG=chrX:+4390633,4398872 MAP=4C11-4C11 LEN=3265 DEF=(CG7035 gene symbol:Cbp80 FBgn0022942 (GO:0005681 spliceosome complex) (GO:0005846 snRNA cap binding complex) (GO:0005634 nucleus) (GO:0000339 RNA cap binding) (GO:0006371 mRNA splicing))	35.8	P	0.005494	37.2	P	0.000762	39.4	P	0.000613	51.5	P	0.007827			1623101_at	CG7035-RB FEA=BDGP GEN=Cbp80 DB_XREF=CG7035 FBgn0022942 SEG=chrX:+4390633,4398872 MAP=4C11-4C11 LEN=3265 DEF=(CG7035 gene symbol:Cbp80 FBgn0022942 (GO:0005681 spliceosome complex) (GO:0005846 snRNA cap binding complex) (GO:0005634 nucleus) (GO:0000339 RNA cap binding) (GO:0006371 mRNA splicing))	50.5248	P	39.5979	P
1623102_at	CG2227-RA FEA=BDGP GEN=Gip DB_XREF=CG2227 FBgn0011770 SEG=chrX:-10068773,10069757 MAP=9B7-9B7 LEN=984 DEF=(CG2227 gene symbol:Gip FBgn0011770 )	962.9	P	0.000491	729.6	P	0.000491	1172.1	P	0.000491	775.9	P	0.000491			1623102_at	CG2227-RA FEA=BDGP GEN=Gip DB_XREF=CG2227 FBgn0011770 SEG=chrX:-10068773,10069757 MAP=9B7-9B7 LEN=984 DEF=(CG2227 gene symbol:Gip FBgn0011770 )	2773.46	P	925.894	P
1623103_at	CG14946-RA FEA=BDGP GEN=CG14946 DB_XREF=CG14946 FBgn0032405 SEG=chr2L:-12052477,12053610 MAP=33C2-33C2 LEN=900 DEF=(CG14946 gene symbol:CG14946 FBgn0032405 (GO:0016491 oxidoreductase))	67.6	P	0.000613	112.8	P	0.000491	77.9	P	0.000944	88.9	P	0.001755			1623103_at	CG14946-RA FEA=BDGP GEN=CG14946 DB_XREF=CG14946 FBgn0032405 SEG=chr2L:-12052477,12053610 MAP=33C2-33C2 LEN=900 DEF=(CG14946 gene symbol:CG14946 FBgn0032405 (GO:0016491 oxidoreductase))	9.8852	A	10.7227	A
1623104_at	CG32438-RA FEA=BDGP GEN=Smc5 DB_XREF=CG32438 FBgn0052438 SEG=chr3L:+21486554,21490802 MAP=78D6-78D7 LEN=3346 DEF=(CG32438 gene symbol:Smc5 synonyms:(CG7783) FBgn0052438 (GO:0005676 condensin complex) (GO:0000070 mitotic chromosome segregation) (GO:0007067 mitosis))	12.5	P	0.020638	24	P	0.042142	10.8	P	0.009283	19.2	P	0.027766			1623104_at	CG32438-RA FEA=BDGP GEN=Smc5 DB_XREF=CG32438 FBgn0052438 SEG=chr3L:+21486554,21490802 MAP=78D6-78D7 LEN=3346 DEF=(CG32438 gene symbol:Smc5 synonyms:(CG7783) FBgn0052438 (GO:0005676 condensin complex) (GO:0000070 mitotic chromosome segregation) (GO:0007067 mitosis))	54.4412	P	33.2398	P
1623105_at	CG18672-RA FEA=BDGP GEN=CG18672 DB_XREF=CG18672 FBgn0040628 SEG=chr3R:+27075759,27076734 MAP=100B4-100B4 LEN=708 DEF=(CG18672 gene symbol:CG18672 FBgn0040628 )	2.5	A	0.764831	0.8	A	0.929927	0.5	A	0.994496	0.4	A	0.998249			1623105_at	CG18672-RA FEA=BDGP GEN=CG18672 DB_XREF=CG18672 FBgn0040628 SEG=chr3R:+27075759,27076734 MAP=100B4-100B4 LEN=708 DEF=(CG18672 gene symbol:CG18672 FBgn0040628 )	1.28543	A	0.540345	A
1623106_s_at	CG7583-RA FEA=BDGP GEN=CtBP DB_XREF=CG7583 FBgn0020496 SEG=chr3R:+8837406,8847484 MAP=87D8-87D9 LEN=1588 DEF=(CG7583 gene symbol:CtBP FBgn0020496 (GO:0008022 protein C-terminus binding) (GO:0003714 transcription co-repressor) (GO:0000122 negative regulation of transcription from Pol II promoter) (GO:0005634 nucleus))	1844.6	P	0.000491	1815.9	P	0.000491	1998.4	P	0.000491	2223.2	P	0.000491			1623106_s_at	CG7583-RA FEA=BDGP GEN=CtBP DB_XREF=CG7583 FBgn0020496 SEG=chr3R:+8837406,8847484 MAP=87D8-87D9 LEN=1588 DEF=(CG7583 gene symbol:CtBP FBgn0020496 (GO:0008022 protein C-terminus binding) (GO:0003714 transcription co-repressor) (GO:0000122 negative regulation of transcription from Pol II promoter) (GO:0005634 nucleus))	3303.37	P	2386.46	P
1623107_at	CG10459-RA FEA=BDGP GEN=CG10459 DB_XREF=CG10459 FBgn0033440 SEG=chr2R:+4768270,4769171 MAP=46B1-46B1 LEN=901 DEF=(CG10459 gene symbol:CG10459 FBgn0033440 (GO:0005071 transmembrane receptor protein serinethreonine kinase signaling protein))	3.8	A	0.562354	1.9	A	0.413046	1.2	A	0.703191	1.5	A	0.818657			1623107_at	CG10459-RA FEA=BDGP GEN=CG10459 DB_XREF=CG10459 FBgn0033440 SEG=chr2R:+4768270,4769171 MAP=46B1-46B1 LEN=901 DEF=(CG10459 gene symbol:CG10459 FBgn0033440 (GO:0005071 transmembrane receptor protein serinethreonine kinase signaling protein))	4.79904	A	1.95055	A
1623108_at	CG3183-RA FEA=BDGP GEN=geminin DB_XREF=CG3183 FBgn0033081 SEG=chr2R:-1716355,1717352 MAP=42C2-42C3 LEN=997 DEF=(CG3183 gene symbol:geminin FBgn0033081 (GO:0000074 regulation of cell cycle) (GO:0003677 DNA binding) (GO:0008156 negative regulation of DNA replication))	3570.3	P	0.000491	2834.7	P	0.000491	3549.7	P	0.000491	4775.1	P	0.000491			1623108_at	CG3183-RA FEA=BDGP GEN=geminin DB_XREF=CG3183 FBgn0033081 SEG=chr2R:-1716355,1717352 MAP=42C2-42C3 LEN=997 DEF=(CG3183 gene symbol:geminin FBgn0033081 (GO:0000074 regulation of cell cycle) (GO:0003677 DNA binding) (GO:0008156 negative regulation of DNA replication))	7662.08	P	7580.08	P
1623109_at	CG4593-RA FEA=BDGP GEN=CG4593 DB_XREF=CG4593 FBgn0029929 SEG=chrX:+6754278,6755388 MAP=6E4-6E6 LEN=1110 DEF=(CG4593 gene symbol:CG4593 FBgn0029929 )	60.8	P	0.017732	331.8	P	0.000944	285.3	P	0.001165	289.3	P	0.001165			1623109_at	CG4593-RA FEA=BDGP GEN=CG4593 DB_XREF=CG4593 FBgn0029929 SEG=chrX:+6754278,6755388 MAP=6E4-6E6 LEN=1110 DEF=(CG4593 gene symbol:CG4593 FBgn0029929 )	846.695	P	1040.13	P
1623110_s_at	S.C2R000892 FEA=fgenesh SEG=chr2R:+6661700,6662617	0.8	A	0.586954	1.1	A	0.801637	5.1	A	0.51252	5.4	A	0.562354			1623110_s_at	S.C2R000892 FEA=fgenesh SEG=chr2R:+6661700,6662617	1.26287	A	0.951199	A
1623111_at	CG14362-RA FEA=BDGP GEN=CG14362 DB_XREF=CG14362 FBgn0038186 SEG=chr3R:-9680401,9681190 MAP=88A1-88A1 LEN=621 DEF=(CG14362 gene symbol:CG14362 FBgn0038186 )	0.2	A	0.611218	2.5	A	0.413046	2.8	A	0.364945	7.5	A	0.122747			1623111_at	CG14362-RA FEA=BDGP GEN=CG14362 DB_XREF=CG14362 FBgn0038186 SEG=chr3R:-9680401,9681190 MAP=88A1-88A1 LEN=621 DEF=(CG14362 gene symbol:CG14362 FBgn0038186 )	1.10502	A	1.213	A
1623112_at	CG4509-RB FEA=BDGP GEN=CG4509 DB_XREF=CG4509 FBgn0037840 SEG=chr3R:+6668529,6674242 MAP=86C7-86C7 LEN=4406 DEF=(CG4509 gene symbol:CG4509 synonyms:(CG31393 CG31425 CG33112) FBgn0037840 (GO:0016339 calcium-dependent cell-cell adhesion) (GO:0005887 integral to plasma membrane) (GO:0008014 calcium-dependent cell adhesion molecule))	14.9	P	0.036797	93	P	0.000613	27.3	P	0.002143	28.1	P	0.03202			1623112_at	CG4509-RB FEA=BDGP GEN=CG4509 DB_XREF=CG4509 FBgn0037840 SEG=chr3R:+6668529,6674242 MAP=86C7-86C7 LEN=4406 DEF=(CG4509 gene symbol:CG4509 synonyms:(CG31393 CG31425 CG33112) FBgn0037840 (GO:0016339 calcium-dependent cell-cell adhesion) (GO:0005887 integral to plasma membrane) (GO:0008014 calcium-dependent cell adhesion molecule))	14.5358	A	9.89113	A
1623113_at	CG13167-RA FEA=BDGP GEN=CG13167 DB_XREF=CG13167 FBgn0033706 SEG=chr2R:+7321994,7323415 MAP=48F1-48F1 LEN=1346 DEF=(CG13167 gene symbol:CG13167 FBgn0033706 (GO:0003936 hydrogen-transporting two-sector ATPase) (GO:0006818 hydrogen transport) (GO:0000221 hydrogen-transporting ATPase V1 domain))	0.9	A	0.929927	1.1	A	0.976005	0.6	A	0.996185	0.7	A	0.963203			1623113_at	CG13167-RA FEA=BDGP GEN=CG13167 DB_XREF=CG13167 FBgn0033706 SEG=chr2R:+7321994,7323415 MAP=48F1-48F1 LEN=1346 DEF=(CG13167 gene symbol:CG13167 FBgn0033706 (GO:0003936 hydrogen-transporting two-sector ATPase) (GO:0006818 hydrogen transport) (GO:0000221 hydrogen-transporting ATPase V1 domain))	1.63801	A	0.783558	A
1623114_at	HDC13417 FEA=HDP SEG=chr3R:+9327620,9328351	1.9	A	0.877253	2	A	0.929927	1.3	A	0.951901	1.4	A	0.972234			1623114_at	HDC13417 FEA=HDP SEG=chr3R:+9327620,9328351	3.19746	A	1.09535	A
1623115_at	CG14071-RA FEA=BDGP GEN=CG14071 DB_XREF=CG14071 FBgn0032312 SEG=chr2L:-10880776,10881187 MAP=32B3-32B3 LEN=411 DEF=(CG14071 gene symbol:CG14071 FBgn0032312 )	1.5	A	0.53752	4.6	A	0.537511	3	A	0.51252	1.3	A	0.562354			1623115_at	CG14071-RA FEA=BDGP GEN=CG14071 DB_XREF=CG14071 FBgn0032312 SEG=chr2L:-10880776,10881187 MAP=32B3-32B3 LEN=411 DEF=(CG14071 gene symbol:CG14071 FBgn0032312 )	6.27733	A	0.853975	A
1623116_at	HDC19639 FEA=HDP SEG=chrX:+18724149,18725680	9.1	P	0.042142	16.5	P	0.027766	6.7	A	0.135974	9.8	M	0.062021			1623116_at	HDC19639 FEA=HDP SEG=chrX:+18724149,18725680	11.6404	A	3.30758	A
1623117_at	CG31781-RB FEA=BDGP GEN=CG31781 DB_XREF=CG31781 FBgn0051781 SEG=chr2L:+16847570,16856385 MAP=36B3-36B3 LEN=2316 DEF=(CG31781 gene symbol:CG31781 synonyms:(CG15132 CG15131) FBgn0051781 )	155.8	P	0.000613	155.6	P	0.000491	81.9	P	0.000491	113.7	P	0.000762			1623117_at	CG31781-RB FEA=BDGP GEN=CG31781 DB_XREF=CG31781 FBgn0051781 SEG=chr2L:+16847570,16856385 MAP=36B3-36B3 LEN=2316 DEF=(CG31781 gene symbol:CG31781 synonyms:(CG15132 CG15131) FBgn0051781 )	20.0061	A	3.59976	A
1623118_s_at	HDC02629 FEA=HDP SEG=chr2L:-15139506,15140316	1.3	A	0.834732	8.4	A	0.413046	2.9	A	0.611218	2.4	A	0.65838			1623118_s_at	HDC02629 FEA=HDP SEG=chr2L:-15139506,15140316	1.52605	A	0.921446	A
1623119_at	CG12240-RB FEA=BDGP SEG=chr2R:-19201233,19202864	199.6	P	0.000944	114	P	0.003159	91.1	P	0.006575	73.3	P	0.012921			1623119_at	CG12240-RB FEA=BDGP SEG=chr2R:-19201233,19202864	24.7383	A	11.0656	A
1623120_at	Stencil:2L:4590321:4610467:GENSCAN FEA=stencil SEG=chr2L:+4590321,4610467	1.6	A	0.764831	3	A	0.635055	8.3	A	0.088557	1.4	A	0.900939			1623120_at	Stencil:2L:4590321:4610467:GENSCAN FEA=stencil SEG=chr2L:+4590321,4610467	16.4868	A	6.24294	A
1623121_at	CG5521-RA FEA=BDGP GEN=CG5521 DB_XREF=CG5521 FBgn0039466 SEG=chr3R:+22782530,22791632 MAP=97D11-97D12 LEN=5877 DEF=(CG5521 gene symbol:CG5521 FBgn0039466 )	41.9	P	0.004591	55.9	P	0.012921	42	P	0.006575	50.2	P	0.015164			1623121_at	CG5521-RA FEA=BDGP GEN=CG5521 DB_XREF=CG5521 FBgn0039466 SEG=chr3R:+22782530,22791632 MAP=97D11-97D12 LEN=5877 DEF=(CG5521 gene symbol:CG5521 FBgn0039466 )	65.2008	P	73.0205	P
1623122_at	CG17294-RA FEA=BDGP GEN=CG17294 DB_XREF=CG17294 FBgn0032032 SEG=chr2L:+8369281,8370439 MAP=29B3-29B3 LEN=998 DEF=(CG17294 gene symbol:CG17294 FBgn0032032 (GO:0003869 4-nitrophenylphosphatase))	55	P	0.002607	87.7	P	0.000491	68.2	P	0.001432	112.8	P	0.000944			1623122_at	CG17294-RA FEA=BDGP GEN=CG17294 DB_XREF=CG17294 FBgn0032032 SEG=chr2L:+8369281,8370439 MAP=29B3-29B3 LEN=998 DEF=(CG17294 gene symbol:CG17294 FBgn0032032 (GO:0003869 4-nitrophenylphosphatase))	366.836	P	286.986	P
1623123_at	S.C3R003705 FEA=fgenesh SEG=chr3R:+27636503,27641944	10.4	A	0.296809	11.6	A	0.34162	12.1	A	0.099061	1.5	A	0.65838			1623123_at	S.C3R003705 FEA=fgenesh SEG=chr3R:+27636503,27641944	6.82483	A	4.93702	A
1623124_at	CG7376-RA FEA=BDGP GEN=CG7376 DB_XREF=CG7376 FBgn0035689 SEG=chr3L:+6133776,6138306 MAP=65A7-65A7 LEN=3993 DEF=(CG7376 gene symbol:CG7376 FBgn0035689 )	72.8	P	0.000762	103.5	P	0.000762	85.3	P	0.000613	92.4	P	0.000491			1623124_at	CG7376-RA FEA=BDGP GEN=CG7376 DB_XREF=CG7376 FBgn0035689 SEG=chr3L:+6133776,6138306 MAP=65A7-65A7 LEN=3993 DEF=(CG7376 gene symbol:CG7376 FBgn0035689 )	392.116	P	354.089	P
1623125_at	CG4459-RA FEA=BDGP GEN=CG4459 DB_XREF=CG4459 FBgn0038753 SEG=chr3R:-15752174,15754334 MAP=92B8-92B8 LEN=1899 DEF=(CG4459 gene symbol:CG4459 FBgn0038753 (GO:0008513 organic cation porter))	17.6	A	0.099061	18.5	A	0.088557	14.2	A	0.181343	21.2	A	0.088557			1623125_at	CG4459-RA FEA=BDGP GEN=CG4459 DB_XREF=CG4459 FBgn0038753 SEG=chr3R:-15752174,15754334 MAP=92B8-92B8 LEN=1899 DEF=(CG4459 gene symbol:CG4459 FBgn0038753 (GO:0008513 organic cation porter))	11.9184	A	23.4144	A
1623126_at	CG13912-RA FEA=BDGP GEN=CG13912 DB_XREF=CG13912 FBgn0035186 SEG=chr3L:+1170218,1170989 MAP=61F3-61F3 LEN=704 DEF=(CG13912 gene symbol:CG13912 FBgn0035186 )	111.9	P	0.001165	164.1	P	0.000613	181.6	P	0.000491	109.4	P	0.000491			1623126_at	CG13912-RA FEA=BDGP GEN=CG13912 DB_XREF=CG13912 FBgn0035186 SEG=chr3L:+1170218,1170989 MAP=61F3-61F3 LEN=704 DEF=(CG13912 gene symbol:CG13912 FBgn0035186 )	57.1194	P	39.4763	P
1623127_a_at	CG32853-RB FEA=BDGP GEN=CG32853 DB_XREF=CG32853 FBgn0052853 SEG=chr3R:+9179413,9180599 MAP=87E7-87E7 LEN=1072 DEF=(CG32853 gene symbol:CG32853 FBgn0052853 )	0.4	A	0.972234	0.8	A	0.586954	1.8	A	0.681117	0.4	A	0.968013			1623127_a_at	CG32853-RB FEA=BDGP GEN=CG32853 DB_XREF=CG32853 FBgn0052853 SEG=chr3R:+9179413,9180599 MAP=87E7-87E7 LEN=1072 DEF=(CG32853 gene symbol:CG32853 FBgn0052853 )	6.89403	A	1.20337	A
1623128_at	CG13455-RA FEA=BDGP GEN=CG13455 DB_XREF=CG13455 FBgn0036498 SEG=chr3L:+15442620,15446935 MAP=71D3-71D3 LEN=1447 DEF=(CG13455 gene symbol:CG13455 FBgn0036498 )	7.5	A	0.318883	5.3	A	0.181225	2.4	A	0.586954	2.1	A	0.413046			1623128_at	CG13455-RA FEA=BDGP GEN=CG13455 DB_XREF=CG13455 FBgn0036498 SEG=chr3L:+15442620,15446935 MAP=71D3-71D3 LEN=1447 DEF=(CG13455 gene symbol:CG13455 FBgn0036498 )	6.36043	A	2.90933	A
1623129_at	HDC08399 FEA=HDP SEG=chr3L:+4208273,4209975	5.7	A	0.48748	2.5	A	0.537511	4.9	A	0.537511	1.7	A	0.864026			1623129_at	HDC08399 FEA=HDP SEG=chr3L:+4208273,4209975	4.75394	A	8.99537	A
1623130_at	CG30457-RA FEA=BDGP GEN=CG30457 DB_XREF=CG30457 FBgn0050457 SEG=chr2R:-12223878,12224550 MAP=54A2-54A2 LEN=610 DEF=(CG30457 gene symbol:CG30457 synonyms:(CG17288) FBgn0050457 )	1693.8	P	0.000491	2805.3	P	0.000491	1626.4	P	0.000491	1493.6	P	0.000491			1623130_at	CG30457-RA FEA=BDGP GEN=CG30457 DB_XREF=CG30457 FBgn0050457 SEG=chr2R:-12223878,12224550 MAP=54A2-54A2 LEN=610 DEF=(CG30457 gene symbol:CG30457 synonyms:(CG17288) FBgn0050457 )	82.9001	P	60.1277	P
1623131_at	S.C2R002092 FEA=fgenesh SEG=chr2R:-15081755,15102056	0.8	A	0.849855	2.1	A	0.537511	1.4	A	0.818657	1.7	A	0.834732			1623131_at	S.C2R002092 FEA=fgenesh SEG=chr2R:-15081755,15102056	1.77065	A	1.97763	A
1623132_at	CT35794 FEA=sim4 SEG=chr2L:-4634597,4634876	0.7	A	0.745101	0.7	A	0.900939	0.6	A	0.764831	6.3	A	0.275462			1623132_at	CT35794 FEA=sim4 SEG=chr2L:-4634597,4634876	3.17166	A	18.4892	A
1623133_a_at	CG10508-RE FEA=BDGP GEN=CG10508 DB_XREF=CG10508 FBgn0037060 SEG=chr3L:+21127514,21133330 MAP=78C2-78C2 LEN=2987 DEF=(CG10508 gene symbol:CG10508 FBgn0037060 )	108.1	P	0.000491	182.2	P	0.000613	90.9	P	0.000491	108.3	P	0.000491			1623133_a_at	CG10508-RE FEA=BDGP GEN=CG10508 DB_XREF=CG10508 FBgn0037060 SEG=chr3L:+21127514,21133330 MAP=78C2-78C2 LEN=2987 DEF=(CG10508 gene symbol:CG10508 FBgn0037060 )	7.64076	A	12.012	A
1623134_at	CG12506-RA FEA=BDGP GEN=CG12506 DB_XREF=CG12506 FBgn0031276 SEG=chr2L:+775239,775685 MAP=21D2-21D2 LEN=446 DEF=(CG12506 gene symbol:CG12506 FBgn0031276 )	139.9	P	0.001432	221.4	P	0.000944	273.7	P	0.000762	34	P	0.010972			1623134_at	CG12506-RA FEA=BDGP GEN=CG12506 DB_XREF=CG12506 FBgn0031276 SEG=chr2L:+775239,775685 MAP=21D2-21D2 LEN=446 DEF=(CG12506 gene symbol:CG12506 FBgn0031276 )	15.3026	A	0.512859	A
1623135_at	HDC05879 FEA=HDP SEG=chr2R:-7024988,7025486	13.6	A	0.437646	2.6	A	0.51252	10.6	A	0.254899	5.6	A	0.537511			1623135_at	HDC05879 FEA=HDP SEG=chr2R:-7024988,7025486	10.7698	A	12.3928	A
1623136_at	HDC04026 FEA=HDP SEG=chr2R:-17133003,17134214	6.6	A	0.254899	11.5	A	0.099061	15.3	P	0.015164	13.4	A	0.070073			1623136_at	HDC04026 FEA=HDP SEG=chr2R:-17133003,17134214	16.3208	P	3.7143	A
1623137_s_at	CT36309 FEA=sim4 SEG=chrX:+14052802,14053918	14.9	A	0.070073	28	P	0.001755	19.8	P	0.009269	2.7	A	0.537511			1623137_s_at	CT36309 FEA=sim4 SEG=chrX:+14052802,14053918	16.9589	A	7.71484	A
1623138_at	CG17509-RA FEA=BDGP GEN=CG17509 DB_XREF=CG17509 FBgn0033676 SEG=chr2R:+7092704,7098409 MAP=48D7-48D8 LEN=4635 DEF=(CG17509 gene symbol:CG17509 FBgn0033676 )	173.5	P	0.000491	237.7	P	0.000491	318.8	P	0.000491	500.9	P	0.000491			1623138_at	CG17509-RA FEA=BDGP GEN=CG17509 DB_XREF=CG17509 FBgn0033676 SEG=chr2R:+7092704,7098409 MAP=48D7-48D8 LEN=4635 DEF=(CG17509 gene symbol:CG17509 FBgn0033676 )	1122.57	P	1189.41	P
1623139_at	CG3093-RA FEA=BDGP GEN=dor DB_XREF=CG3093 FBgn0000482 SEG=chrX:+1421826,1425226 MAP=2B5-2B5 LEN=3161 DEF=(CG3093 gene symbol:dor FBgn0000482 (GO:0008333 endosome to lysosome transport) (GO:0006726 eye pigment biosynthesis) (GO:0006727 ommochrome biosynthesis) (GO:0006728 pteridine biosynthesis))	206.3	P	0.000944	181.9	P	0.000491	219.6	P	0.000491	211	P	0.000613			1623139_at	CG3093-RA FEA=BDGP GEN=dor DB_XREF=CG3093 FBgn0000482 SEG=chrX:+1421826,1425226 MAP=2B5-2B5 LEN=3161 DEF=(CG3093 gene symbol:dor FBgn0000482 (GO:0008333 endosome to lysosome transport) (GO:0006726 eye pigment biosynthesis) (GO:0006727 ommochrome biosynthesis) (GO:0006728 pteridine biosynthesis))	464.598	P	394.377	P
1623140_at	CG17379-RA FEA=BDGP GEN=CG17379 DB_XREF=CG17379 FBgn0039076 SEG=chr3R:+19218150,19223863 MAP=94F1-94F1 LEN=3102 DEF=(CG17379 gene symbol:CG17379 FBgn0039076 )	0.9	A	0.929927	0.5	A	0.957858	1.3	A	0.921094	1.5	A	0.801637			1623140_at	CG17379-RA FEA=BDGP GEN=CG17379 DB_XREF=CG17379 FBgn0039076 SEG=chr3R:+19218150,19223863 MAP=94F1-94F1 LEN=3102 DEF=(CG17379 gene symbol:CG17379 FBgn0039076 )	0.490554	A	1.78153	A
1623141_s_at	S.C3R001121 FEA=fgenesh SEG=chr3R:+8065479,8066937	16.3	A	0.216313	18.4	A	0.198363	14.2	A	0.364945	30.2	P	0.042142			1623141_s_at	S.C3R001121 FEA=fgenesh SEG=chr3R:+8065479,8066937	24.0221	A	26.1154	A
1623142_at	S.CX002025 FEA=fgenesh SEG=chrX:+17852203,17860137	15.9	P	0.003159	10	A	0.078906	14.4	P	0.002607	20.5	P	0.003159			1623142_at	S.CX002025 FEA=fgenesh SEG=chrX:+17852203,17860137	22.8918	P	15.8397	A
1623143_s_at	S.C2R002262 FEA=fgenesh SEG=chr2R:+16268457,16269797	1.4	A	0.818657	3.3	A	0.318883	4	A	0.48748	0.6	A	0.945289			1623143_s_at	S.C2R002262 FEA=fgenesh SEG=chr2R:+16268457,16269797	4.03303	A	1.46086	A
1623144_at	CG2125-RA FEA=BDGP GEN=ci DB_XREF=CG2125 FBgn0004859 SEG=chr4:-68333,77667 MAP=102A3-102A4 LEN=5630 DEF=(CG2125 gene symbol:ci FBgn0004859 (GO:0007224 smoothened receptor signaling pathway) (GO:0007346 regulation of mitotic cell cycle) (GO:0003704 specific RNA polymerase II transcription factor) (GO:0005737 cytoplasm) (GO:0005634 nucleus))	781.4	P	0.000491	773.3	P	0.000491	694.6	P	0.000491	635.8	P	0.000491			1623144_at	CG2125-RA FEA=BDGP GEN=ci DB_XREF=CG2125 FBgn0004859 SEG=chr4:-68333,77667 MAP=102A3-102A4 LEN=5630 DEF=(CG2125 gene symbol:ci FBgn0004859 (GO:0007224 smoothened receptor signaling pathway) (GO:0007346 regulation of mitotic cell cycle) (GO:0003704 specific RNA polymerase II transcription factor) (GO:0005737 cytoplasm) (GO:0005634 nucleus))	682.307	P	290.346	P
1623145_s_at	CG32009-RA FEA=BDGP GEN=CG32009 DB_XREF=CG32009 FBgn0052009 SEG=chr4:-47642,51939 MAP=102A3-102A3 LEN=2664 DEF=(CG32009 gene symbol:CG32009 FLAGGED_PROBLEMATIC FBgn0052009 )	17.2	P	0.003815	17.2	P	0.027766	4.1	A	0.122747	12.8	P	0.009283			1623145_s_at	CG32009-RA FEA=BDGP GEN=CG32009 DB_XREF=CG32009 FBgn0052009 SEG=chr4:-47642,51939 MAP=102A3-102A3 LEN=2664 DEF=(CG32009 gene symbol:CG32009 FLAGGED_PROBLEMATIC FBgn0052009 )	26.825	P	18.1033	P
1623146_at	CG10991-RA FEA=BDGP GEN=CG10991 DB_XREF=CG10991 FBgn0037389 SEG=chr3R:+1674671,1675172 MAP=83C5-83C5 LEN=297 DEF=(CG10991 gene symbol:CG10991 FBgn0037389 )	12.5	A	0.235169	8.8	A	0.296809	6.1	A	0.388782	5.4	A	0.48748			1623146_at	CG10991-RA FEA=BDGP GEN=CG10991 DB_XREF=CG10991 FBgn0037389 SEG=chr3R:+1674671,1675172 MAP=83C5-83C5 LEN=297 DEF=(CG10991 gene symbol:CG10991 FBgn0037389 )	5.92795	A	17.7661	A
1623147_at	CG31855-RA FEA=BDGP GEN=CG31855 DB_XREF=CG31855 FBgn0051855 SEG=chr2L:+13358102,13358867 MAP=34B8-34B8 LEN=703 DEF=(CG31855 gene symbol:CG31855 synonyms:(CG6537) FBgn0051855 )	827.3	P	0.000491	661.8	P	0.000491	818.1	P	0.000491	684.9	P	0.000613			1623147_at	CG31855-RA FEA=BDGP GEN=CG31855 DB_XREF=CG31855 FBgn0051855 SEG=chr2L:+13358102,13358867 MAP=34B8-34B8 LEN=703 DEF=(CG31855 gene symbol:CG31855 synonyms:(CG6537) FBgn0051855 )	2037.49	P	1785.06	P
1623148_at	CG12990-RA FEA=BDGP GEN=CG12990 DB_XREF=CG12990 FBgn0030859 SEG=chrX:-17400166,17402847 MAP=16B12-16B12 LEN=2330 DEF=(CG12990 gene symbol:CG12990 FBgn0030859 )	19.4	P	0.006575	15.3	P	0.015164	15.8	P	0.004591	7.4	A	0.135974			1623148_at	CG12990-RA FEA=BDGP GEN=CG12990 DB_XREF=CG12990 FBgn0030859 SEG=chrX:-17400166,17402847 MAP=16B12-16B12 LEN=2330 DEF=(CG12990 gene symbol:CG12990 FBgn0030859 )	20.4531	A	16.1444	A
1623149_at	CG12036-RB FEA=BDGP GEN=CG12036 DB_XREF=CG12036 FBgn0035365 SEG=chr3L:+2640267,2641380 MAP=62E8-62E9 LEN=1055 DEF=(CG12036 gene symbol:CG12036 FBgn0035365 (GO:0005365 myo-inositol transporter))	5.3	A	0.254899	5.3	A	0.388782	3.2	A	0.34162	11.3	P	0.027766			1623149_at	CG12036-RB FEA=BDGP GEN=CG12036 DB_XREF=CG12036 FBgn0035365 SEG=chr3L:+2640267,2641380 MAP=62E8-62E9 LEN=1055 DEF=(CG12036 gene symbol:CG12036 FBgn0035365 (GO:0005365 myo-inositol transporter))	3.33056	A	5.53387	A
1623150_at	CG4918-RA FEA=BDGP GEN=RpP1 DB_XREF=CG4918 FBgn0003274 SEG=chr2R:+11649818,11650466 MAP=53C9-53C9 LEN=648 DEF=(CG4918 gene symbol:RpP1 FBgn0003274 (GO:0005830 cytosolic ribosome (sensu Eukarya)) (GO:0006412 protein biosynthesis) (GO:0003735 structural constituent of ribosome))	8561	P	0.000613	7436.3	P	0.000491	7736.6	P	0.000491	8107.9	P	0.000491			1623150_at	CG4918-RA FEA=BDGP GEN=RpP1 DB_XREF=CG4918 FBgn0003274 SEG=chr2R:+11649818,11650466 MAP=53C9-53C9 LEN=648 DEF=(CG4918 gene symbol:RpP1 FBgn0003274 (GO:0005830 cytosolic ribosome (sensu Eukarya)) (GO:0006412 protein biosynthesis) (GO:0003735 structural constituent of ribosome))	17560.8	P	16992	P
1623151_a_at	CG2010-RB FEA=BDGP GEN=CG2010 DB_XREF=CG2010 FBgn0039667 SEG=chr3R:+25309889,25314015 MAP=99B1-99B1 LEN=2239 DEF=(CG2010 gene symbol:CG2010 FBgn0039667 )	117.2	P	0.001755	128.4	P	0.001432	102.9	P	0.002143	68.8	P	0.001755			1623151_a_at	CG2010-RB FEA=BDGP GEN=CG2010 DB_XREF=CG2010 FBgn0039667 SEG=chr3R:+25309889,25314015 MAP=99B1-99B1 LEN=2239 DEF=(CG2010 gene symbol:CG2010 FBgn0039667 )	21.7673	M	3.17218	A
1623152_at	CG12621-RA FEA=BDGP SEG=chr2L:+17136644,17148198	2.4	A	0.681117	22	M	0.061975	2.4	A	0.724538	1.7	A	0.889551			1623152_at	CG12621-RA FEA=BDGP SEG=chr2L:+17136644,17148198	1.34727	A	13.9849	A
1623153_s_at	S.C3R003303 FEA=fgenesh SEG=chr3R:+24796273,24799710	3.7	A	0.48748	5.3	A	0.437646	9.1	A	0.318842	4.6	A	0.681117			1623153_s_at	S.C3R003303 FEA=fgenesh SEG=chr3R:+24796273,24799710	4.96049	A	1.46415	A
1623154_a_at	CG1271-RB FEA=BDGP GEN=CG1271 DB_XREF=CG1271 FBgn0035392 SEG=chr3L:+3033142,3035536 MAP=63A5-63A5 LEN=1999 DEF=(CG1271 gene symbol:CG1271 FBgn0035392 (GO:0004370 glycerol kinase))	72.5	P	0.006575	95.5	P	0.003159	70.4	P	0.003159	97.2	P	0.006575			1623154_a_at	CG1271-RB FEA=BDGP GEN=CG1271 DB_XREF=CG1271 FBgn0035392 SEG=chr3L:+3033142,3035536 MAP=63A5-63A5 LEN=1999 DEF=(CG1271 gene symbol:CG1271 FBgn0035392 (GO:0004370 glycerol kinase))	207.533	P	97.9548	P
1623155_at	S.C3L002668 FEA=fgenesh SEG=chr3L:+21041566,21044396	34.8	P	0.007827	29.9	A	0.078906	22.4	M	0.054711	26.7	P	0.03202			1623155_at	S.C3L002668 FEA=fgenesh SEG=chr3L:+21041566,21044396	34.2239	P	20.1267	A
1623156_at	HDC18746 FEA=HDP SEG=chrX:-13246015,13247371	1.3	A	0.703191	0.9	A	0.900939	3.1	A	0.537511	0.6	A	0.864026			1623156_at	HDC18746 FEA=HDP SEG=chrX:-13246015,13247371	6.23016	A	1.54868	A
1623157_at	HDC15098 FEA=HDP SEG=chr3R:+18741015,18741779	1.9	A	0.911443	1.1	A	0.945289	1	A	0.945289	3.3	A	0.611218			1623157_at	HDC15098 FEA=HDP SEG=chr3R:+18741015,18741779	0.973688	A	1.6849	A
1623158_s_at	NO_REP_ID FEA=transposon LEN=410 DESC=gb|-|Tom1 DMTOM1_LTR 410bp	276.3	P	0.000613	260.1	P	0.000613	324.5	P	0.000613	436.6	P	0.000491			1623158_s_at	NO_REP_ID FEA=transposon LEN=410 DESC=gb|-|Tom1 DMTOM1_LTR 410bp	721.944	P	568.269	P
1623159_at	NO_REP_ID FEA=transposon LEN=1881 DESC=gb|-|looper1 LOOPER1_DM 1881bp	9.5	P	0.004591	6.8	P	0.027766	1	A	0.562354	4.7	A	0.150145			1623159_at	NO_REP_ID FEA=transposon LEN=1881 DESC=gb|-|looper1 LOOPER1_DM 1881bp	9.60794	M	11.2964	M
1623160_at	CG4859-RA FEA=BDGP GEN=Mmp1 DB_XREF=CG4859 FBgn0035049 SEG=chr2R:-19714861,19730942 MAP=60D13-60D14 LEN=3102 DEF=(CG4859 gene symbol:Mmp1 FBgn0035049 (GO:0004222 metalloendopeptidase) (GO:0007424 tracheal system development (sensu Insecta)))	34	P	0.001755	147.2	P	0.000491	65.2	P	0.000613	69.7	P	0.000491			1623160_at	CG4859-RA FEA=BDGP GEN=Mmp1 DB_XREF=CG4859 FBgn0035049 SEG=chr2R:-19714861,19730942 MAP=60D13-60D14 LEN=3102 DEF=(CG4859 gene symbol:Mmp1 FBgn0035049 (GO:0004222 metalloendopeptidase) (GO:0007424 tracheal system development (sensu Insecta)))	6.36571	A	9.04847	A
1623161_at	CG15777-RA FEA=BDGP GEN=CG15777 DB_XREF=CG15777 FBgn0029781 SEG=chrX:-5396222,5397062 MAP=5A9-5A9 LEN=840 DEF=(CG15777 gene symbol:CG15777 FBgn0029781 )	4.2	A	0.611218	0.7	A	0.703191	9	A	0.48748	2.8	A	0.51252			1623161_at	CG15777-RA FEA=BDGP GEN=CG15777 DB_XREF=CG15777 FBgn0029781 SEG=chrX:-5396222,5397062 MAP=5A9-5A9 LEN=840 DEF=(CG15777 gene symbol:CG15777 FBgn0029781 )	4.19211	A	0.891945	A
1623162_at	Stencil:3R:8659913:8656661:GENSCAN FEA=stencil SEG=chr3R:-8656661,8659913	9	A	0.254899	10.5	A	0.122747	6.2	A	0.296809	15.5	P	0.048099			1623162_at	Stencil:3R:8659913:8656661:GENSCAN FEA=stencil SEG=chr3R:-8656661,8659913	9.84996	A	7.77022	A
1623163_at	CG15354-RA FEA=BDGP GEN=CG15354 DB_XREF=CG15354 FBgn0031383 SEG=chr2L:-2001910,2004625 MAP=22B8-22B8 LEN=1406 DEF=(CG15354 gene symbol:CG15354 FBgn0031383 )	3.1	A	0.65838	6.7	A	0.296809	4.5	A	0.413046	6.5	A	0.51252			1623163_at	CG15354-RA FEA=BDGP GEN=CG15354 DB_XREF=CG15354 FBgn0031383 SEG=chr2L:-2001910,2004625 MAP=22B8-22B8 LEN=1406 DEF=(CG15354 gene symbol:CG15354 FBgn0031383 )	0.534757	A	0.708009	A
1623164_a_at	CG8127-RB FEA=BDGP GEN=Eip75B DB_XREF=CG8127 FBgn0000568 SEG=chr3L:-17902236,18008477 MAP=75B1-75B6 LEN=4536 DEF=(CG8127 gene symbol:Eip75B FBgn0000568 (GO:0007591 molting cycle (sensu Insecta)) (GO:0004879 ligand-dependent nuclear receptor) (GO:0003704 specific RNA polymerase II transcription factor) (GO:0005634 nucleus) (GO:0006355 regulation of transcription, DNA-dependent))	73.2	A	0.413046	166.1	P	0.036797	123.4	A	0.198363	82.4	A	0.48748			1623164_a_at	CG8127-RB FEA=BDGP GEN=Eip75B DB_XREF=CG8127 FBgn0000568 SEG=chr3L:-17902236,18008477 MAP=75B1-75B6 LEN=4536 DEF=(CG8127 gene symbol:Eip75B FBgn0000568 (GO:0007591 molting cycle (sensu Insecta)) (GO:0004879 ligand-dependent nuclear receptor) (GO:0003704 specific RNA polymerase II transcription factor) (GO:0005634 nucleus) (GO:0006355 regulation of transcription, DNA-dependent))	89.8124	A	151.098	A
1623165_at	CG12385-RA FEA=BDGP GEN=thetaTry DB_XREF=CG12385 FBgn0011555 SEG=chr2R:-6406219,6407485 MAP=47F3-47F4 LEN=1266 DEF=(CG12385 gene symbol:thetaTry FBgn0011555 (GO:0005576 extracellular) (GO:0004295 trypsin) (GO:0006508 proteolysis and peptidolysis))	248	P	0.000613	168.5	P	0.001165	208.1	P	0.000762	236.6	P	0.000944			1623165_at	CG12385-RA FEA=BDGP GEN=thetaTry DB_XREF=CG12385 FBgn0011555 SEG=chr2R:-6406219,6407485 MAP=47F3-47F4 LEN=1266 DEF=(CG12385 gene symbol:thetaTry FBgn0011555 (GO:0005576 extracellular) (GO:0004295 trypsin) (GO:0006508 proteolysis and peptidolysis))	10.8807	A	13.4024	A
1623166_at	CG6071-RA FEA=BDGP GEN=CG6071 DB_XREF=CG6071 FBgn0036186 SEG=chr3L:-11600474,11603565 MAP=68D1-68D1 LEN=2889 DEF=(CG6071 gene symbol:CG6071 FBgn0036186 (GO:0004179 membrane alanyl aminopeptidase))	11.3	P	0.006575	19.1	P	0.003815	16	P	0.009269	15.2	P	0.003815			1623166_at	CG6071-RA FEA=BDGP GEN=CG6071 DB_XREF=CG6071 FBgn0036186 SEG=chr3L:-11600474,11603565 MAP=68D1-68D1 LEN=2889 DEF=(CG6071 gene symbol:CG6071 FBgn0036186 (GO:0004179 membrane alanyl aminopeptidase))	12.1027	P	3.72832	A
1623167_at	HDC00885 FEA=HDP SEG=chr2L:+5229381,5231266	9.5	A	0.65838	3.8	A	0.703191	17.3	A	0.51252	5.4	A	0.703191			1623167_at	HDC00885 FEA=HDP SEG=chr2L:+5229381,5231266	4.01808	A	7.86734	A
1623168_at	CG16766-RA FEA=BDGP GEN=CG16766 DB_XREF=CG16766 FBgn0038541 SEG=chr3R:+13565671,13571657 MAP=90C2-90C2 LEN=1761 DEF=(CG16766 gene symbol:CG16766 FBgn0038541 (GO:0007186 G-protein coupled receptor protein signaling pathway) (GO:0016021 integral to membrane) (GO:0004989 octopamine receptor) (GO:0008227 amine receptor))	0.7	A	0.979337	8.3	A	0.51252	0.9	A	0.963203	1.6	A	0.783687			1623168_at	CG16766-RA FEA=BDGP GEN=CG16766 DB_XREF=CG16766 FBgn0038541 SEG=chr3R:+13565671,13571657 MAP=90C2-90C2 LEN=1761 DEF=(CG16766 gene symbol:CG16766 FBgn0038541 (GO:0007186 G-protein coupled receptor protein signaling pathway) (GO:0016021 integral to membrane) (GO:0004989 octopamine receptor) (GO:0008227 amine receptor))	1.41126	A	1.96394	A
1623169_at	CG7305-RA FEA=BDGP GEN=CG7305 DB_XREF=CG7305 FBgn0038557 SEG=chr3R:-13730141,13732135 MAP=90C10-90C10 LEN=1119 DEF=(CG7305 gene symbol:CG7305 FBgn0038557 )	14.1	A	0.216313	12.4	A	0.099061	22.6	A	0.122747	16.5	A	0.110449			1623169_at	CG7305-RA FEA=BDGP GEN=CG7305 DB_XREF=CG7305 FBgn0038557 SEG=chr3R:-13730141,13732135 MAP=90C10-90C10 LEN=1119 DEF=(CG7305 gene symbol:CG7305 FBgn0038557 )	11.4736	A	2.97058	A
1623170_at	HDC12611 FEA=HDP SEG=chr3R:-4913387,4913961	2.1	A	0.801637	2.1	A	0.745101	2	A	0.745101	1.6	A	0.635055			1623170_at	HDC12611 FEA=HDP SEG=chr3R:-4913387,4913961	0.903961	A	1.26514	A
1623171_s_at	GM02019 FEA=sim4 SEG=chr2L:+2878520,2937767	10.9	A	0.216313	23.7	P	0.001165	8.6	A	0.150145	9.7	A	0.296809			1623171_s_at	GM02019 FEA=sim4 SEG=chr2L:+2878520,2937767	163.905	P	139.25	P
1623172_at	Stencil:3L:13249332:13253415:GENSCAN FEA=stencil SEG=chr3L:+13249332,13253415	10.4	A	0.235169	4.6	A	0.296809	1	A	0.724587	1.4	A	0.586954			1623172_at	Stencil:3L:13249332:13253415:GENSCAN FEA=stencil SEG=chr3L:+13249332,13253415	2.78695	A	1.67855	A
1623173_at	CG10013-RA FEA=BDGP GEN=CG10013 DB_XREF=CG10013 FBgn0038012 SEG=chr3R:+8149263,8150955 MAP=87B6-87B7 LEN=1692 DEF=(CG10013 gene symbol:CG10013 FBgn0038012 )	35.5	P	0.000762	33.1	P	0.000491	28.9	P	0.000491	21.6	P	0.000491			1623173_at	CG10013-RA FEA=BDGP GEN=CG10013 DB_XREF=CG10013 FBgn0038012 SEG=chr3R:+8149263,8150955 MAP=87B6-87B7 LEN=1692 DEF=(CG10013 gene symbol:CG10013 FBgn0038012 )	52.2825	P	95.2965	P
1623174_at	HDC17338 FEA=HDP SEG=chrX:+3937877,3939571	6.7	A	0.296809	3.9	A	0.51252	1.8	A	0.681117	5.5	A	0.462489			1623174_at	HDC17338 FEA=HDP SEG=chrX:+3937877,3939571	3.01202	A	6.4676	A
1623175_at	CG7975-RA FEA=BDGP SEG=chr2R:+16800977,16801529	1.9	A	0.681117	0.5	A	0.911443	0.5	A	0.982268	1.5	A	0.764831			1623175_at	CG7975-RA FEA=BDGP SEG=chr2R:+16800977,16801529	0.709917	A	0.566427	A
1623176_at	CG16812-RA FEA=BDGP GEN=CG16812 DB_XREF=CG16812 FBgn0032488 SEG=chr2L:+13211430,13213420 MAP=34A10-34A10 LEN=1752 DEF=(CG16812 gene symbol:CG16812 FBgn0032488 )	761.4	P	0.000613	586.5	P	0.000762	795.4	P	0.000491	1265.7	P	0.000491			1623176_at	CG16812-RA FEA=BDGP GEN=CG16812 DB_XREF=CG16812 FBgn0032488 SEG=chr2L:+13211430,13213420 MAP=34A10-34A10 LEN=1752 DEF=(CG16812 gene symbol:CG16812 FBgn0032488 )	2094.04	P	1925.65	P
1623177_at	Stencil:2R:19712664:19712040:GENSCAN FEA=stencil SEG=chr2R:-19712040,19712664	203.5	P	0.000491	254.1	P	0.000491	223	P	0.000491	217.8	P	0.000491			1623177_at	Stencil:2R:19712664:19712040:GENSCAN FEA=stencil SEG=chr2R:-19712040,19712664	674.331	P	765.195	P
1623178_at	CG14190-RA FEA=BDGP GEN=CG14190 DB_XREF=CG14190 FBgn0030979 SEG=chrX:+18796372,18798379 MAP=18A3-18A3 LEN=2007 DEF=(CG14190 gene symbol:CG14190 FBgn0030979 )	1	A	0.801637	0.6	A	0.801637	1.3	A	0.65838	8	A	0.437646			1623178_at	CG14190-RA FEA=BDGP GEN=CG14190 DB_XREF=CG14190 FBgn0030979 SEG=chrX:+18796372,18798379 MAP=18A3-18A3 LEN=2007 DEF=(CG14190 gene symbol:CG14190 FBgn0030979 )	8.78472	A	0.901446	A
1623179_at	CG15415-RA FEA=BDGP GEN=CG15415 DB_XREF=CG15415 FBgn0031549 SEG=chr2L:-3520121,3522855 MAP=24A1-24A1 LEN=2424 DEF=(CG15415 gene symbol:CG15415 FBgn0031549 )	139.5	P	0.001755	184.5	P	0.000491	258.7	P	0.000491	144.7	P	0.000491			1623179_at	CG15415-RA FEA=BDGP GEN=CG15415 DB_XREF=CG15415 FBgn0031549 SEG=chr2L:-3520121,3522855 MAP=24A1-24A1 LEN=2424 DEF=(CG15415 gene symbol:CG15415 FBgn0031549 )	625.392	P	765.607	P
1623180_a_at	CG33183-RC FEA=BDGP GEN=Hr46 DB_XREF=CG33183 FBgn0000448 SEG=chr2R:-5266068,5294024 MAP=46F5-46F7 LEN=5268 DEF=(CG33183 gene symbol:Hr46 synonyms:(CG11823 CG12208) FLAGGED_PROBLEMATIC FBgn0000448 (GO:0004879 ligand-dependent nuclear receptor) (GO:0005634 nucleus) (GO:0003700 transcription factor))	24.6	P	0.004591	33	P	0.017732	26.6	P	0.003815	15.9	M	0.054711			1623180_a_at	CG33183-RC FEA=BDGP GEN=Hr46 DB_XREF=CG33183 FBgn0000448 SEG=chr2R:-5266068,5294024 MAP=46F5-46F7 LEN=5268 DEF=(CG33183 gene symbol:Hr46 synonyms:(CG11823 CG12208) FLAGGED_PROBLEMATIC FBgn0000448 (GO:0004879 ligand-dependent nuclear receptor) (GO:0005634 nucleus) (GO:0003700 transcription factor))	0.854346	A	12.5278	A
1623181_at	S.C3R003374 FEA=fgenesh SEG=chr3R:+25318396,25328681	3.3	A	0.724587	2.6	A	0.681117	4.3	A	0.724538	1.3	A	0.921094			1623181_at	S.C3R003374 FEA=fgenesh SEG=chr3R:+25318396,25328681	7.47697	A	2.20445	A
1623182_at	CG13098-RA FEA=BDGP GEN=mRpL51 DB_XREF=CG13098 FBgn0032053 SEG=chr2L:-8508984,8509608 MAP=29D4-29D4 LEN=624 DEF=(CG13098 gene symbol:mRpL51 FBgn0032053 (GO:0005762 mitochondrial large ribosomal subunit) (GO:0003735 structural constituent of ribosome))	1203.1	P	0.000491	1071	P	0.000491	1229.6	P	0.000491	1005.1	P	0.000491			1623182_at	CG13098-RA FEA=BDGP GEN=mRpL51 DB_XREF=CG13098 FBgn0032053 SEG=chr2L:-8508984,8509608 MAP=29D4-29D4 LEN=624 DEF=(CG13098 gene symbol:mRpL51 FBgn0032053 (GO:0005762 mitochondrial large ribosomal subunit) (GO:0003735 structural constituent of ribosome))	1595.25	P	1475.73	P
1623183_at	HDC18205 FEA=HDP SEG=chrX:+9692913,9693292	4.2	A	0.122747	9.3	A	0.122747	9.2	A	0.235169	2.9	A	0.275462			1623183_at	HDC18205 FEA=HDP SEG=chrX:+9692913,9693292	3.45667	A	6.47168	A
1623184_at	HDC15791 FEA=HDP SEG=chr3R:+22483175,22484419	1.9	A	0.681117	0.6	A	0.911443	0.6	A	0.818657	0.9	A	0.864026			1623184_at	HDC15791 FEA=HDP SEG=chr3R:+22483175,22484419	2.14808	A	0.878257	A
1623185_s_at	CG5695-RA FEA=BDGP GEN=jar DB_XREF=CG5695 FBgn0011225 SEG=chr3R:-20069230,20087610 MAP=95F6-95F8 LEN=4573 DEF=(CG5695 gene symbol:jar FLAGGED_PROBLEMATIC FBgn0011225 (GO:0005737 cytoplasm) (GO:0005860 non-muscle myosin) (GO:0003779 actin binding) (GO:0016459 myosin) (GO:0008570 myosin ATPase))	448.2	P	0.000491	458.8	P	0.000491	403.7	P	0.000491	356.9	P	0.000613			1623185_s_at	CG5695-RA FEA=BDGP GEN=jar DB_XREF=CG5695 FBgn0011225 SEG=chr3R:-20069230,20087610 MAP=95F6-95F8 LEN=4573 DEF=(CG5695 gene symbol:jar FLAGGED_PROBLEMATIC FBgn0011225 (GO:0005737 cytoplasm) (GO:0005860 non-muscle myosin) (GO:0003779 actin binding) (GO:0016459 myosin) (GO:0008570 myosin ATPase))	529.749	P	724.669	P
1623186_at	HDC13352 FEA=HDP SEG=chr3R:-9001167,9001894	4.1	A	0.254899	2.2	A	0.413046	1.6	A	0.364945	6.6	M	0.054711			1623186_at	HDC13352 FEA=HDP SEG=chr3R:-9001167,9001894	4.06074	A	7.16034	A
1623187_at	S.C2L000110 FEA=fgenesh SEG=chr2L:-799009,800205	12.6	A	0.34162	6.6	A	0.34162	11.4	A	0.318883	9.7	A	0.296809			1623187_at	S.C2L000110 FEA=fgenesh SEG=chr2L:-799009,800205	3.99208	A	1.34887	A
1623188_at	CG17208-RA FEA=BDGP GEN=CG17208 DB_XREF=CG17208 FBgn0040573 SEG=chr3R:-16263327,16263663 MAP=92E8-92E8 LEN=336 DEF=(CG17208 gene symbol:CG17208 FBgn0040573 )	5.4	A	0.783687	4.5	A	0.724538	2.4	A	0.877253	5.3	A	0.745101			1623188_at	CG17208-RA FEA=BDGP GEN=CG17208 DB_XREF=CG17208 FBgn0040573 SEG=chr3R:-16263327,16263663 MAP=92E8-92E8 LEN=336 DEF=(CG17208 gene symbol:CG17208 FBgn0040573 )	26.7243	A	7.72171	A
1623189_at	CG4527-RB FEA=BDGP GEN=CG4527 DB_XREF=CG4527 FBgn0035001 SEG=chr2R:-19435696,19446256 MAP=60C7-60C8 LEN=6427 DEF=(CG4527 gene symbol:CG4527 FLAGGED_PROBLEMATIC FBgn0035001 (GO:0006468 protein amino acid phosphorylation) (GO:0004702 receptor signaling protein serinethreonine kinase))	791.3	P	0.000491	795.9	P	0.000491	740.9	P	0.000491	814.7	P	0.000491			1623189_at	CG4527-RB FEA=BDGP GEN=CG4527 DB_XREF=CG4527 FBgn0035001 SEG=chr2R:-19435696,19446256 MAP=60C7-60C8 LEN=6427 DEF=(CG4527 gene symbol:CG4527 FLAGGED_PROBLEMATIC FBgn0035001 (GO:0006468 protein amino acid phosphorylation) (GO:0004702 receptor signaling protein serinethreonine kinase))	2121.85	P	1657.67	P
1623190_at	CG9168-RA FEA=BDGP GEN=CG9168 DB_XREF=CG9168 FBgn0035216 SEG=chr3L:+1391854,1393707 MAP=62A1-62A1 LEN=1803 DEF=(CG9168 gene symbol:CG9168 FBgn0035216 )	0.9	A	0.921094	2.9	A	0.537511	1.7	A	0.537511	1.3	A	0.681117			1623190_at	CG9168-RA FEA=BDGP GEN=CG9168 DB_XREF=CG9168 FBgn0035216 SEG=chr3L:+1391854,1393707 MAP=62A1-62A1 LEN=1803 DEF=(CG9168 gene symbol:CG9168 FBgn0035216 )	0.548111	A	1.40669	A
1623191_at	CG9994-RA FEA=BDGP GEN=CG9994 DB_XREF=CG9994 FBgn0032782 SEG=chr2L:+19410675,19413925 MAP=37E1-37E1 LEN=1586 DEF=(CG9994 gene symbol:CG9994 FBgn0032782 (GO:0003930 RAS small monomeric GTPase))	88.8	P	0.001165	102.8	P	0.000491	121.4	P	0.000491	150.5	P	0.000491			1623191_at	CG9994-RA FEA=BDGP GEN=CG9994 DB_XREF=CG9994 FBgn0032782 SEG=chr2L:+19410675,19413925 MAP=37E1-37E1 LEN=1586 DEF=(CG9994 gene symbol:CG9994 FBgn0032782 (GO:0003930 RAS small monomeric GTPase))	547.783	P	794.046	P
1623192_at	HDC12757 FEA=HDP SEG=chr3R:+5657505,5658635	0.9	A	0.937979	4.3	A	0.48748	1.8	A	0.724538	1.6	A	0.783687			1623192_at	HDC12757 FEA=HDP SEG=chr3R:+5657505,5658635	5.96222	A	1.9889	A
1623193_at	CG33123-RA FEA=BDGP GEN=CG33123 DB_XREF=CG33123 FBgn0053123 SEG=chr2L:-3503045,3507231 MAP=23F6-23F6 LEN=3791 DEF=(CG33123 gene symbol:CG33123 synonyms:(CG3229) FBgn0053123 )	403.2	P	0.000491	507	P	0.000491	340.2	P	0.000491	369.4	P	0.000491			1623193_at	CG33123-RA FEA=BDGP GEN=CG33123 DB_XREF=CG33123 FBgn0053123 SEG=chr2L:-3503045,3507231 MAP=23F6-23F6 LEN=3791 DEF=(CG33123 gene symbol:CG33123 synonyms:(CG3229) FBgn0053123 )	1159	P	1099.19	P
1623194_at	CG7637-RA FEA=BDGP GEN=CG7637 DB_XREF=CG7637 FBgn0033548 SEG=chr2R:-5875280,5875619 MAP=47C1-47C1 LEN=274 DEF=(CG7637 gene symbol:CG7637 FBgn0033548 )	924.7	P	0.000491	1976.8	P	0.000491	1691.9	P	0.000491	1698.8	P	0.000491			1623194_at	CG7637-RA FEA=BDGP GEN=CG7637 DB_XREF=CG7637 FBgn0033548 SEG=chr2R:-5875280,5875619 MAP=47C1-47C1 LEN=274 DEF=(CG7637 gene symbol:CG7637 FBgn0033548 )	1485.41	P	1374.07	P
1623195_at	CG17944-RB FEA=BDGP GEN=CG17944 DB_XREF=CG17944 FBgn0037500 SEG=chr3R:-3187120,3187864 MAP=84D5-84D5 LEN=744 DEF=(CG17944 gene symbol:CG17944 FBgn0037500 )	0.7	A	0.889551	0.9	A	0.818657	0.4	A	0.724538	0.6	A	0.801637			1623195_at	CG17944-RB FEA=BDGP GEN=CG17944 DB_XREF=CG17944 FBgn0037500 SEG=chr3R:-3187120,3187864 MAP=84D5-84D5 LEN=744 DEF=(CG17944 gene symbol:CG17944 FBgn0037500 )	0.469905	A	10.85	A
1623196_s_at	HDC19712 FEA=HDP SEG=chrX:-19100468,19103135	21.5	P	0.003159	16	P	0.027766	16.7	P	0.012921	19.4	P	0.009283			1623196_s_at	HDC19712 FEA=HDP SEG=chrX:-19100468,19103135	26.4017	P	25.7432	P
1623197_a_at	CG5699-RA FEA=BDGP GEN=CG5699 DB_XREF=CG5699 FBgn0035303 SEG=chr3L:-2103247,2107243 MAP=62C4-62C4 LEN=1982 DEF=(CG5699 gene symbol:CG5699 FBgn0035303 )	186.1	P	0.000491	300.4	P	0.000491	127.9	P	0.000613	135	P	0.000491			1623197_a_at	CG5699-RA FEA=BDGP GEN=CG5699 DB_XREF=CG5699 FBgn0035303 SEG=chr3L:-2103247,2107243 MAP=62C4-62C4 LEN=1982 DEF=(CG5699 gene symbol:CG5699 FBgn0035303 )	10.9122	A	2.37183	A
1623198_at	Stencil:3R:10295083:10299216:GENSCAN FEA=stencil SEG=chr3R:+10295083,10299216	1.3	A	0.929927	0.9	A	0.957858	1.1	A	0.889551	1.7	A	0.921094			1623198_at	Stencil:3R:10295083:10299216:GENSCAN FEA=stencil SEG=chr3R:+10295083,10299216	1.59885	A	0.697523	A
1623199_a_at	CG32352-RB FEA=BDGP GEN=CG32352 DB_XREF=CG32352 FBgn0052352 SEG=chr3L:+8537653,8555019 MAP=66D7-66D8 LEN=5564 DEF=(CG32352 gene symbol:CG32352 synonyms:(CG6239 CG17926) FBgn0052352 )	101.6	P	0.023995	156.7	P	0.020663	92.8	P	0.017732	104.5	P	0.017732			1623199_a_at	CG32352-RB FEA=BDGP GEN=CG32352 DB_XREF=CG32352 FBgn0052352 SEG=chr3L:+8537653,8555019 MAP=66D7-66D8 LEN=5564 DEF=(CG32352 gene symbol:CG32352 synonyms:(CG6239 CG17926) FBgn0052352 )	6.08553	A	2.25918	A
1623200_at	CG10580-RA FEA=BDGP GEN=fng DB_XREF=CG10580 FBgn0011591 SEG=chr3L:-20843158,20866785 MAP=78A1-78A1 LEN=1964 DEF=(CG10580 gene symbol:fng FBgn0011591 (GO:0007450 dorsalventral pattern formation, imaginal disc) (GO:0007293 egg chamber formation) (GO:0007456 eye morphogenesis (sensu Drosophila)) (GO:0008194 UDP-glycosyltransferase) (GO:0005783 endoplasmic reticulum) (GO:0007476 wing morphogenesis) (…	289.4	P	0.000491	385.1	P	0.000491	255.1	P	0.000491	262.8	P	0.000491			1623200_at	CG10580-RA FEA=BDGP GEN=fng DB_XREF=CG10580 FBgn0011591 SEG=chr3L:-20843158,20866785 MAP=78A1-78A1 LEN=1964 DEF=(CG10580 gene symbol:fng FBgn0011591 (GO:0007450 dorsalventral pattern formation, imaginal disc) (GO:0007293 egg chamber formation) (GO:0007456 eye morphogenesis (sensu Drosophila)) (GO:0008194 UDP-glycosyltransferase) (GO:0005783 endoplasmic reticulum) (GO:0007476 wing morphogenesis) (…	37.8476	P	55.6645	P
1623201_at	CG5783-RA FEA=BDGP GEN=CG5783 DB_XREF=CG5783 FBgn0032670 SEG=chr2L:+18134125,18135245 MAP=36D3-36D3 LEN=953 DEF=(CG5783 gene symbol:CG5783 FBgn0032670 )	38.1	P	0.001165	48.1	P	0.003815	55.1	P	0.000491	30.5	P	0.002607			1623201_at	CG5783-RA FEA=BDGP GEN=CG5783 DB_XREF=CG5783 FBgn0032670 SEG=chr2L:+18134125,18135245 MAP=36D3-36D3 LEN=953 DEF=(CG5783 gene symbol:CG5783 FBgn0032670 )	14.0844	A	22.5193	M
1623202_at	CG14113-RA FEA=BDGP GEN=CG14113 DB_XREF=CG14113 FBgn0040814 SEG=chr3L:+13286785,13287273 MAP=70A5-70A5 LEN=436 DEF=(CG14113 gene symbol:CG14113 FBgn0040814 )	1.2	A	0.951901	8.4	A	0.254899	1.7	A	0.929927	1.1	A	0.96798			1623202_at	CG14113-RA FEA=BDGP GEN=CG14113 DB_XREF=CG14113 FBgn0040814 SEG=chr3L:+13286785,13287273 MAP=70A5-70A5 LEN=436 DEF=(CG14113 gene symbol:CG14113 FBgn0040814 )	2.73493	A	8.80885	A
1623203_at	CG7456-RA FEA=BDGP GEN=CG7456 DB_XREF=CG7456 FBgn0032258 SEG=chr2L:-10477943,10481032 MAP=31F1-31F1 LEN=2670 DEF=(CG7456 gene symbol:CG7456 FBgn0032258 )	487.8	P	0.000491	333.4	P	0.000491	492.1	P	0.000491	450.9	P	0.000491			1623203_at	CG7456-RA FEA=BDGP GEN=CG7456 DB_XREF=CG7456 FBgn0032258 SEG=chr2L:-10477943,10481032 MAP=31F1-31F1 LEN=2670 DEF=(CG7456 gene symbol:CG7456 FBgn0032258 )	1290.73	P	1177.74	P
1623204_at	CG15728-RA FEA=BDGP GEN=CG15728 DB_XREF=CG15728 FBgn0030409 SEG=chrX:+12357892,12358909 MAP=11B5-11B5 LEN=897 DEF=(CG15728 gene symbol:CG15728 FBgn0030409 )	6	A	0.364945	1.6	A	0.562354	4.2	A	0.388756	9.1	A	0.437646			1623204_at	CG15728-RA FEA=BDGP GEN=CG15728 DB_XREF=CG15728 FBgn0030409 SEG=chrX:+12357892,12358909 MAP=11B5-11B5 LEN=897 DEF=(CG15728 gene symbol:CG15728 FBgn0030409 )	5.30875	A	2.76748	A
1623205_at	S.C2L000616 FEA=fgenesh SEG=chr2L:+4760119,4778813	8.8	A	0.318883	5.3	A	0.703191	2.3	A	0.48748	6.5	A	0.635055			1623205_at	S.C2L000616 FEA=fgenesh SEG=chr2L:+4760119,4778813	6.1393	A	1.28098	A
1623206_a_at	CG9554-RB FEA=BDGP GEN=eya DB_XREF=CG9554 FBgn0000320 SEG=chr2L:-6519664,6539188 MAP=26E1-26E2 LEN=3314 DEF=(CG9554 gene symbol:eya FBgn0000320 (GO:0008406 gonad development) (GO:0005634 nucleus) (GO:0007455 eye-antennal disc metamorphosis) (GO:0007456 eye morphogenesis (sensu Drosophila)) (GO:0006350 transcription))	142.3	P	0.000613	152	P	0.000491	154.7	P	0.000613	97	P	0.000613			1623206_a_at	CG9554-RB FEA=BDGP GEN=eya DB_XREF=CG9554 FBgn0000320 SEG=chr2L:-6519664,6539188 MAP=26E1-26E2 LEN=3314 DEF=(CG9554 gene symbol:eya FBgn0000320 (GO:0008406 gonad development) (GO:0005634 nucleus) (GO:0007455 eye-antennal disc metamorphosis) (GO:0007456 eye morphogenesis (sensu Drosophila)) (GO:0006350 transcription))	48.9519	P	31.4813	P
1623207_at	CG3548-RA FEA=BDGP GEN=CG3548 DB_XREF=CG3548 FBgn0035033 SEG=chr2R:+19643533,19645937 MAP=60D9-60D9 LEN=2201 DEF=(CG3548 gene symbol:CG3548 FBgn0035033 )	437.5	P	0.000489	540.5	P	0.000491	385.8	P	0.000491	482.9	P	0.000491			1623207_at	CG3548-RA FEA=BDGP GEN=CG3548 DB_XREF=CG3548 FBgn0035033 SEG=chr2R:+19643533,19645937 MAP=60D9-60D9 LEN=2201 DEF=(CG3548 gene symbol:CG3548 FBgn0035033 )	1451.44	P	1709.75	P
1623208_at	CG15552-RA FEA=BDGP GEN=Sox100B DB_XREF=CG15552 FBgn0024288 SEG=chr3R:+26880444,26898495 MAP=100B2-100B2 LEN=1945 DEF=(CG15552 gene symbol:Sox100B synonyms:(CG12098 CG18674) FBgn0024288 (GO:0003700 transcription factor) (GO:0008301 DNA bending) (GO:0005634 nucleus))	25.3	P	0.020663	27.2	P	0.048099	17.5	P	0.042142	20.4	A	0.088557			1623208_at	CG15552-RA FEA=BDGP GEN=Sox100B DB_XREF=CG15552 FBgn0024288 SEG=chr3R:+26880444,26898495 MAP=100B2-100B2 LEN=1945 DEF=(CG15552 gene symbol:Sox100B synonyms:(CG12098 CG18674) FBgn0024288 (GO:0003700 transcription factor) (GO:0008301 DNA bending) (GO:0005634 nucleus))	0.406676	A	2.37977	A
1623209_at	CG8833-RA FEA=BDGP GEN=CG8833 DB_XREF=CG8833 FBgn0036386 SEG=chr3L:-13874764,13877877 MAP=70C5-70C5 LEN=2996 DEF=(CG8833 gene symbol:CG8833 FBgn0036386 )	113	P	0.000613	112.1	P	0.000491	91.8	P	0.000491	96.3	P	0.000491			1623209_at	CG8833-RA FEA=BDGP GEN=CG8833 DB_XREF=CG8833 FBgn0036386 SEG=chr3L:-13874764,13877877 MAP=70C5-70C5 LEN=2996 DEF=(CG8833 gene symbol:CG8833 FBgn0036386 )	565.487	P	593.651	P
1623210_at	CG8667-RA FEA=BDGP GEN=Mistr DB_XREF=CG8667 FBgn0032942 SEG=chr2L:+21308854,21310091 MAP=39D2-39D2 LEN=1173 DEF=(CG8667 gene symbol:Mistr FBgn0032942 (GO:0003700 transcription factor) (GO:0045449 regulation of transcription) (GO:0005634 nucleus))	4.3	A	0.512523	1.7	A	0.635055	1.5	A	0.462489	8.4	A	0.235169			1623210_at	CG8667-RA FEA=BDGP GEN=Mistr DB_XREF=CG8667 FBgn0032942 SEG=chr2L:+21308854,21310091 MAP=39D2-39D2 LEN=1173 DEF=(CG8667 gene symbol:Mistr FBgn0032942 (GO:0003700 transcription factor) (GO:0045449 regulation of transcription) (GO:0005634 nucleus))	9.47448	A	9.22769	A
1623211_at	CG17234-RA FEA=BDGP GEN=CG17234 DB_XREF=CG17234 FBgn0042187 SEG=chr2L:+2245645,2246401 MAP=22D5-22D5 LEN=756 DEF=(CG17234 gene symbol:CG17234 FBgn0042187 )	5.4	A	0.110449	4.6	A	0.235169	2.5	A	0.388782	9	P	0.009283			1623211_at	CG17234-RA FEA=BDGP GEN=CG17234 DB_XREF=CG17234 FBgn0042187 SEG=chr2L:+2245645,2246401 MAP=22D5-22D5 LEN=756 DEF=(CG17234 gene symbol:CG17234 FBgn0042187 )	9.9823	A	1.10703	A
1623212_s_at	CG4057-RA FEA=BDGP GEN=tamo DB_XREF=CG4057 FBgn0041582 SEG=chr2R:-19170205,19177119 MAP=60B11-60B12 LEN=4162 DEF=(CG4057 gene symbol:tamo FBgn0041582 (GO:0008139 nuclear localization sequence binding) (GO:0042308 negative regulation of protein-nucleus import))	267.7	P	0.000491	263.9	P	0.000613	255.4	P	0.000491	216.6	P	0.000491			1623212_s_at	CG4057-RA FEA=BDGP GEN=tamo DB_XREF=CG4057 FBgn0041582 SEG=chr2R:-19170205,19177119 MAP=60B11-60B12 LEN=4162 DEF=(CG4057 gene symbol:tamo FBgn0041582 (GO:0008139 nuclear localization sequence binding) (GO:0042308 negative regulation of protein-nucleus import))	569.841	P	618.795	P
1623213_at	HDC07382 FEA=HDP SEG=chr2R:+14857017,14857357	6.6	A	0.254899	4.7	A	0.181343	10.7	A	0.135974	11.4	P	0.012921			1623213_at	HDC07382 FEA=HDP SEG=chr2R:+14857017,14857357	15.1576	A	10.6826	A
1623214_at	CG9669-RA FEA=BDGP GEN=CG9669 DB_XREF=CG9669 FBgn0036667 SEG=chr3L:-16793446,16793741 MAP=73D1-73D1 LEN=295 DEF=(CG9669 gene symbol:CG9669 FBgn0036667 )	1569.1	P	0.000491	1128	P	0.000491	1385.4	P	0.000491	1057	P	0.000491			1623214_at	CG9669-RA FEA=BDGP GEN=CG9669 DB_XREF=CG9669 FBgn0036667 SEG=chr3L:-16793446,16793741 MAP=73D1-73D1 LEN=295 DEF=(CG9669 gene symbol:CG9669 FBgn0036667 )	2943.98	P	2623.31	P
1623215_at	HDC14233 FEA=HDP SEG=chr3R:+13879496,13882055	1.2	A	0.877253	0.8	A	0.889551	0.7	A	0.987079	0.6	A	0.972234			1623215_at	HDC14233 FEA=HDP SEG=chr3R:+13879496,13882055	1.17864	A	1.30866	A
1623216_s_at	CG9629-RA FEA=BDGP GEN=CG9629 DB_XREF=CG9629 FBgn0036857 SEG=chr3L:-19215350,19217788 MAP=76A3-76A3 LEN=2050 DEF=(CG9629 gene symbol:CG9629 FBgn0036857 (GO:0004029 aldehyde dehydrogenase (NAD+)))	589.1	P	0.000491	667.1	P	0.000491	524.8	P	0.000491	548	P	0.000491			1623216_s_at	CG9629-RA FEA=BDGP GEN=CG9629 DB_XREF=CG9629 FBgn0036857 SEG=chr3L:-19215350,19217788 MAP=76A3-76A3 LEN=2050 DEF=(CG9629 gene symbol:CG9629 FBgn0036857 (GO:0004029 aldehyde dehydrogenase (NAD+)))	117.186	P	85.7486	P
1623217_at	CG8743-RA FEA=BDGP GEN=CG8743 DB_XREF=CG8743 FBgn0036904 SEG=chr3L:-19663816,19668307 MAP=76C3-76C3 LEN=3650 DEF=(CG8743 gene symbol:CG8743 FBgn0036904 (GO:0006816 calcium ion transport) (GO:0005262 calcium channel))	2	A	0.681117	3.6	A	0.318883	1.1	A	0.635055	0.7	A	0.635183			1623217_at	CG8743-RA FEA=BDGP GEN=CG8743 DB_XREF=CG8743 FBgn0036904 SEG=chr3L:-19663816,19668307 MAP=76C3-76C3 LEN=3650 DEF=(CG8743 gene symbol:CG8743 FBgn0036904 (GO:0006816 calcium ion transport) (GO:0005262 calcium channel))	8.14066	A	1.53188	A
1623218_s_at	CG1070-RA FEA=BDGP GEN=Alhambra DB_XREF=CG1070 FBgn0037471 SEG=chr3R:-2923390,2949926 MAP=84C1-84C4 LEN=5021 DEF=(CG1070 gene symbol:Alhambra FBgn0037471 (GO:0003677 DNA binding) (GO:0007591 molting cycle (sensu Insecta)) (GO:0002168 larval development (sensu Insecta)) (GO:0005634 nucleus) (GO:0006355 regulation of transcription, DNA-dependent) (GO:0003700 transcription factor))	534.3	P	0.000762	574.1	P	0.000491	609.1	P	0.000491	615.2	P	0.000491			1623218_s_at	CG1070-RA FEA=BDGP GEN=Alhambra DB_XREF=CG1070 FBgn0037471 SEG=chr3R:-2923390,2949926 MAP=84C1-84C4 LEN=5021 DEF=(CG1070 gene symbol:Alhambra FBgn0037471 (GO:0003677 DNA binding) (GO:0007591 molting cycle (sensu Insecta)) (GO:0002168 larval development (sensu Insecta)) (GO:0005634 nucleus) (GO:0006355 regulation of transcription, DNA-dependent) (GO:0003700 transcription factor))	2226.12	P	2348.76	P
1623219_at	CG30501-RA FEA=BDGP GEN=CG30501 DB_XREF=CG30501 FBgn0050501 SEG=chr2R:+2407183,2408070 MAP=43B1-43B1 LEN=887 DEF=(CG30501 gene symbol:CG30501 FBgn0050501 )	1.5	A	0.681117	1.3	A	0.745101	1.5	A	0.537511	8.3	A	0.254847			1623219_at	CG30501-RA FEA=BDGP GEN=CG30501 DB_XREF=CG30501 FBgn0050501 SEG=chr2R:+2407183,2408070 MAP=43B1-43B1 LEN=887 DEF=(CG30501 gene symbol:CG30501 FBgn0050501 )	14.7356	A	10.3619	A
1623220_at	HDC16100 FEA=HDP SEG=chr3R:-24665132,24667647	0.7	A	0.764831	1.1	A	0.586954	3.2	A	0.413046	2.4	A	0.388782			1623220_at	HDC16100 FEA=HDP SEG=chr3R:-24665132,24667647	6.05642	A	1.04992	A
1623221_at	HDC02900 FEA=HDP SEG=chr2L:-16934635,16935442	2.4	A	0.48748	0.6	A	0.889551	2.6	A	0.562354	1.1	A	0.834732			1623221_at	HDC02900 FEA=HDP SEG=chr2L:-16934635,16935442	0.771942	A	12.6725	A
1623222_s_at	CG8989-RA FEA=BDGP SEG=chrX:-8892221,8895668	3943.6	P	0.000613	3345	P	0.000491	3770.8	P	0.000613	3844.2	P	0.000491			1623222_s_at	CG8989-RA FEA=BDGP SEG=chrX:-8892221,8895668	8085.61	P	6353.04	P
1623223_at	GH25761 FEA=sim4 SEG=chr3R:+25192757,25201890	7.6	A	0.181343	11.6	A	0.122747	4.6	A	0.110449	4.5	A	0.181343			1623223_at	GH25761 FEA=sim4 SEG=chr3R:+25192757,25201890	7.43117	A	3.18231	A
1623224_at	CG7355-RA FEA=BDGP GEN=Eig71Eb DB_XREF=CG7355 FBgn0004589 SEG=chr3L:+15598839,15599420 MAP=71E5-71E5 LEN=447 DEF=(CG7355 gene symbol:Eig71Eb FBgn0004589 )	0.8	A	0.703191	4.9	A	0.462489	2.6	A	0.562354	1	A	0.586954			1623224_at	CG7355-RA FEA=BDGP GEN=Eig71Eb DB_XREF=CG7355 FBgn0004589 SEG=chr3L:+15598839,15599420 MAP=71E5-71E5 LEN=447 DEF=(CG7355 gene symbol:Eig71Eb FBgn0004589 )	1.42436	A	1.82756	A
1623225_s_at	CG7611-RE FEA=BDGP GEN=CG7611 DB_XREF=CG7611 FBgn0037094 SEG=chr3L:+21440455,21445444 MAP=78D5-78D5 LEN=2983 DEF=(CG7611 gene symbol:CG7611 FBgn0037094 )	2297.6	P	0.000491	2075	P	0.000491	1971.2	P	0.000491	2281.8	P	0.000491			1623225_s_at	CG7611-RE FEA=BDGP GEN=CG7611 DB_XREF=CG7611 FBgn0037094 SEG=chr3L:+21440455,21445444 MAP=78D5-78D5 LEN=2983 DEF=(CG7611 gene symbol:CG7611 FBgn0037094 )	3730.68	P	4084.56	P
1623226_at	CG10154-RA FEA=BDGP GEN=CG10154 DB_XREF=CG10154 FBgn0036361 SEG=chr3L:-13393390,13394701 MAP=70B1-70B1 LEN=1019 DEF=(CG10154 gene symbol:CG10154 FBgn0036361 (GO:0016490 structural constituent of peritrophic membrane (sensu Insecta)))	75.8	P	0.000491	111.4	P	0.000491	90.1	P	0.000491	195.4	P	0.000613			1623226_at	CG10154-RA FEA=BDGP GEN=CG10154 DB_XREF=CG10154 FBgn0036361 SEG=chr3L:-13393390,13394701 MAP=70B1-70B1 LEN=1019 DEF=(CG10154 gene symbol:CG10154 FBgn0036361 (GO:0016490 structural constituent of peritrophic membrane (sensu Insecta)))	14.5619	A	8.12342	A
1623227_s_at	CG30147-RB FEA=BDGP GEN=CG30147 DB_XREF=CG30147 FBgn0050147 SEG=chr2R:-15670592,15681926 MAP=57A7-57A7 LEN=3380 DEF=(CG30147 gene symbol:CG30147 synonyms:(CG10439 CG13435) FBgn0050147 )	66.2	P	0.000491	107.8	P	0.000491	57.1	P	0.000613	69.3	P	0.000491			1623227_s_at	CG30147-RB FEA=BDGP GEN=CG30147 DB_XREF=CG30147 FBgn0050147 SEG=chr2R:-15670592,15681926 MAP=57A7-57A7 LEN=3380 DEF=(CG30147 gene symbol:CG30147 synonyms:(CG10439 CG13435) FBgn0050147 )	80.4906	P	92.104	P
1623228_at	S.C3L000284 FEA=fgenesh SEG=chr3L:-1983119,1986175	1.3	A	0.877253	0.3	A	0.984836	0.8	A	0.976005	1	A	0.911443			1623228_at	S.C3L000284 FEA=fgenesh SEG=chr3L:-1983119,1986175	1.17149	A	0.678806	A
1623229_at	CG7881-RA FEA=BDGP GEN=CG7881 DB_XREF=CG7881 FBgn0033048 SEG=chr2R:-1099865,1105704 MAP=42A1-42A1 LEN=2064 DEF=(CG7881 gene symbol:CG7881 FBgn0033048 (GO:0005316 high affinity inorganic phosphate:sodium symporter))	39.2	P	0.027766	37.2	P	0.002143	27.2	P	0.002143	38.4	P	0.002143			1623229_at	CG7881-RA FEA=BDGP GEN=CG7881 DB_XREF=CG7881 FBgn0033048 SEG=chr2R:-1099865,1105704 MAP=42A1-42A1 LEN=2064 DEF=(CG7881 gene symbol:CG7881 FBgn0033048 (GO:0005316 high affinity inorganic phosphate:sodium symporter))	10.4339	A	7.08668	A
1623230_s_at	S.CX000096 FEA=fgenesh SEG=chrX:-853931,859974	10.6	M	0.062021	7.8	A	0.150145	7.8	A	0.122747	11.8	A	0.165268			1623230_s_at	S.CX000096 FEA=fgenesh SEG=chrX:-853931,859974	7.46177	A	17.5598	P
1623231_at	CG10846-RA FEA=BDGP SEG=chr2L:+14983827,14984699	281.3	P	0.000491	176.3	P	0.000762	385.5	P	0.000491	367.5	P	0.000491			1623231_at	CG10846-RA FEA=BDGP SEG=chr2L:+14983827,14984699	646.236	P	582.891	P
1623232_at	HDC18073 FEA=HDP SEG=chrX:-8768962,8772045	7.6	A	0.122747	1.1	A	0.537511	1	A	0.51252	1.2	A	0.586954			1623232_at	HDC18073 FEA=HDP SEG=chrX:-8768962,8772045	8.18059	A	6.78583	A
1623233_at	CG7605-RA FEA=BDGP GEN=CG7605 DB_XREF=CG7605 FBgn0037072 SEG=chr3L:+21236049,21251286 MAP=78C7-78C7 LEN=2338 DEF=(CG7605 gene symbol:CG7605 FBgn0037072 (GO:0003928 RAB small monomeric GTPase))	5.4	A	0.413046	7.4	A	0.254899	3	A	0.51252	4.7	A	0.437646			1623233_at	CG7605-RA FEA=BDGP GEN=CG7605 DB_XREF=CG7605 FBgn0037072 SEG=chr3L:+21236049,21251286 MAP=78C7-78C7 LEN=2338 DEF=(CG7605 gene symbol:CG7605 FBgn0037072 (GO:0003928 RAB small monomeric GTPase))	16.2155	A	1.02534	A
1623234_s_at	CG5685-RA FEA=BDGP GEN=Calx DB_XREF=CG5685 FBgn0013995 SEG=chr3R:+16804014,16840199 MAP=93B2-93B3 LEN=5390 DEF=(CG5685 gene symbol:Calx FBgn0013995 (GO:0005886 plasma membrane) (GO:0005432 calcium:sodium antiporter))	50.5	P	0.003159	116.9	P	0.002143	44.7	P	0.003159	62.7	P	0.002143			1623234_s_at	CG5685-RA FEA=BDGP GEN=Calx DB_XREF=CG5685 FBgn0013995 SEG=chr3R:+16804014,16840199 MAP=93B2-93B3 LEN=5390 DEF=(CG5685 gene symbol:Calx FBgn0013995 (GO:0005886 plasma membrane) (GO:0005432 calcium:sodium antiporter))	129.592	P	74.5345	P
1623235_at	CG6159-RA FEA=BDGP GEN=sec10 DB_XREF=CG6159 FBgn0027103 SEG=chr3R:+19951211,19953855 MAP=95E4-95E5 LEN=2316 DEF=(CG6159 gene symbol:sec10 FBgn0027103 (GO:0016192 vesicle-mediated transport) (GO:0007269 neurotransmitter secretion) (GO:0016080 synaptic vesicle targeting) (GO:0016081 synaptic vesicle docking) (GO:0000145 exocyst))	273.2	P	0.000491	245.1	P	0.000491	224.2	P	0.000491	180.8	P	0.000491			1623235_at	CG6159-RA FEA=BDGP GEN=sec10 DB_XREF=CG6159 FBgn0027103 SEG=chr3R:+19951211,19953855 MAP=95E4-95E5 LEN=2316 DEF=(CG6159 gene symbol:sec10 FBgn0027103 (GO:0016192 vesicle-mediated transport) (GO:0007269 neurotransmitter secretion) (GO:0016080 synaptic vesicle targeting) (GO:0016081 synaptic vesicle docking) (GO:0000145 exocyst))	787.788	P	826.462	P
1623236_at	HDC16013 FEA=HDP SEG=chr3R:-23873581,23874279	5.3	A	0.364945	5.5	A	0.48748	5.8	A	0.388782	9.8	A	0.150145			1623236_at	HDC16013 FEA=HDP SEG=chr3R:-23873581,23874279	16.6573	A	1.53645	A
1623237_at	CG14030-RA FEA=BDGP GEN=CG14030 DB_XREF=CG14030 FBgn0031696 SEG=chr2L:+5271621,5275589 MAP=25D3-25D3 LEN=3828 DEF=(CG14030 gene symbol:CG14030 FBgn0031696 (GO:0006468 protein amino acid phosphorylation) (GO:0004672 protein kinase) (GO:0004674 protein serinethreonine kinase))	295.8	P	0.000613	326.8	P	0.000613	355	P	0.000491	305.4	P	0.000613			1623237_at	CG14030-RA FEA=BDGP GEN=CG14030 DB_XREF=CG14030 FBgn0031696 SEG=chr2L:+5271621,5275589 MAP=25D3-25D3 LEN=3828 DEF=(CG14030 gene symbol:CG14030 FBgn0031696 (GO:0006468 protein amino acid phosphorylation) (GO:0004672 protein kinase) (GO:0004674 protein serinethreonine kinase))	1643.51	P	1789.78	P
1623238_at	CG5618-RA FEA=BDGP GEN=CG5618 DB_XREF=CG5618 FBgn0036975 SEG=chr3L:+20272489,20275173 MAP=77B5-77B5 LEN=1909 DEF=(CG5618 gene symbol:CG5618 FBgn0036975 (GO:0004782 sulfinoalanine decarboxylase))	127.2	P	0.005504	167.1	P	0.003815	89.3	P	0.007827	127.6	P	0.005504			1623238_at	CG5618-RA FEA=BDGP GEN=CG5618 DB_XREF=CG5618 FBgn0036975 SEG=chr3L:+20272489,20275173 MAP=77B5-77B5 LEN=1909 DEF=(CG5618 gene symbol:CG5618 FBgn0036975 (GO:0004782 sulfinoalanine decarboxylase))	34.4173	P	20.6167	A
1623239_at	CG18608-RA FEA=BDGP GEN=prod DB_XREF=CG18608 FBgn0014269 SEG=chr2R:-14033124,14034871 MAP=56A2-56A2 LEN=1614 DEF=(CG18608 gene symbol:prod FBgn0014269 (GO:0005694 chromosome) (GO:0003682 chromatin binding))	917	P	0.000491	834.2	P	0.000613	912.2	P	0.000491	1221.5	P	0.000491			1623239_at	CG18608-RA FEA=BDGP GEN=prod DB_XREF=CG18608 FBgn0014269 SEG=chr2R:-14033124,14034871 MAP=56A2-56A2 LEN=1614 DEF=(CG18608 gene symbol:prod FBgn0014269 (GO:0005694 chromosome) (GO:0003682 chromatin binding))	1738.74	P	1495.78	P
1623240_at	S.C2L002005 FEA=fgenesh SEG=chr2L:+15172669,15179418	1.8	A	0.703191	1.2	A	0.745101	8	A	0.296809	1.3	A	0.681117			1623240_at	S.C2L002005 FEA=fgenesh SEG=chr2L:+15172669,15179418	12.2299	A	1.81559	A
1623241_s_at	CG30104-RB FEA=BDGP GEN=CG30104 DB_XREF=CG30104 FBgn0050104 SEG=chr2R:+12548721,12556900 MAP=54B17-54B18 LEN=1971 DEF=(CG30104 gene symbol:CG30104 synonyms:(CG4837) FBgn0050104 )	30.7	P	0.003159	75.1	P	0.000762	35.5	P	0.003815	59.7	P	0.001755			1623241_s_at	CG30104-RB FEA=BDGP GEN=CG30104 DB_XREF=CG30104 FBgn0050104 SEG=chr2R:+12548721,12556900 MAP=54B17-54B18 LEN=1971 DEF=(CG30104 gene symbol:CG30104 synonyms:(CG4837) FBgn0050104 )	15.8042	A	9.53853	A
1623242_at	CG4174-RA FEA=BDGP GEN=CG4174 DB_XREF=CG4174 FBgn0036793 SEG=chr3L:-18549028,18550932 MAP=75D3-75D3 LEN=1505 DEF=(CG4174 gene symbol:CG4174 FBgn0036793 (GO:0004656 procollagen-proline,2-oxoglutarate-4-dioxygenase) (GO:0018401 peptidyl-proline hydroxylation to 4-hydroxy-L-proline) (GO:0016222 procollagen-proline, 2-oxoglutarate-4-dioxygenase complex))	15.8	P	0.001755	16.9	P	0.003815	8.8	M	0.062021	12.6	P	0.009283			1623242_at	CG4174-RA FEA=BDGP GEN=CG4174 DB_XREF=CG4174 FBgn0036793 SEG=chr3L:-18549028,18550932 MAP=75D3-75D3 LEN=1505 DEF=(CG4174 gene symbol:CG4174 FBgn0036793 (GO:0004656 procollagen-proline,2-oxoglutarate-4-dioxygenase) (GO:0018401 peptidyl-proline hydroxylation to 4-hydroxy-L-proline) (GO:0016222 procollagen-proline, 2-oxoglutarate-4-dioxygenase complex))	47.8869	P	30.284	P
1623243_at	CG5656-RA FEA=BDGP GEN=CG5656 DB_XREF=CG5656 FBgn0037083 SEG=chr3L:-21359498,21362090 MAP=78D2-78D2 LEN=1784 DEF=(CG5656 gene symbol:CG5656 FBgn0037083 (GO:0004035 alkaline phosphatase))	248.9	P	0.000491	226	P	0.000491	213.4	P	0.000491	239.4	P	0.000491			1623243_at	CG5656-RA FEA=BDGP GEN=CG5656 DB_XREF=CG5656 FBgn0037083 SEG=chr3L:-21359498,21362090 MAP=78D2-78D2 LEN=1784 DEF=(CG5656 gene symbol:CG5656 FBgn0037083 (GO:0004035 alkaline phosphatase))	66.7061	P	56.5369	P
1623244_at	CG7915-RA FEA=BDGP GEN=CG7915 DB_XREF=CG7915 FBgn0035835 SEG=chr3L:+8059747,8067216 MAP=66B5-66B6 LEN=4911 DEF=(CG7915 gene symbol:CG7915 FLAGGED_PROBLEMATIC FBgn0035835 )	226.5	P	0.000491	285.3	P	0.000491	189.3	P	0.001165	221.6	P	0.000613			1623244_at	CG7915-RA FEA=BDGP GEN=CG7915 DB_XREF=CG7915 FBgn0035835 SEG=chr3L:+8059747,8067216 MAP=66B5-66B6 LEN=4911 DEF=(CG7915 gene symbol:CG7915 FLAGGED_PROBLEMATIC FBgn0035835 )	111.7	P	36.2979	P
1623245_at	HDC03927 FEA=HDP SEG=chr2R:+16630357,16631204	0.6	A	0.724538	0.4	A	0.963203	1.3	A	0.364945	3.6	A	0.275413			1623245_at	HDC03927 FEA=HDP SEG=chr2R:+16630357,16631204	2.41593	A	8.85706	A
1623246_at	CG6475-RA FEA=BDGP GEN=CG6475 DB_XREF=CG6475 FBgn0038886 SEG=chr3R:-17214551,17216508 MAP=93D10-93D10 LEN=1608 DEF=(CG6475 gene symbol:CG6475 FBgn0038886 )	28	P	0.015164	23.4	P	0.001165	30.7	P	0.002607	27.6	P	0.015164			1623246_at	CG6475-RA FEA=BDGP GEN=CG6475 DB_XREF=CG6475 FBgn0038886 SEG=chr3R:-17214551,17216508 MAP=93D10-93D10 LEN=1608 DEF=(CG6475 gene symbol:CG6475 FBgn0038886 )	29.0474	P	11.7765	A
1623247_at	CG10420-RA FEA=BDGP GEN=CG10420 DB_XREF=CG10420 FBgn0039296 SEG=chr3R:-21050012,21051897 MAP=96C7-96C7 LEN=1822 DEF=(CG10420 gene symbol:CG10420 FBgn0039296 )	188.5	P	0.000613	165	P	0.000491	162	P	0.000491	239.6	P	0.000762			1623247_at	CG10420-RA FEA=BDGP GEN=CG10420 DB_XREF=CG10420 FBgn0039296 SEG=chr3R:-21050012,21051897 MAP=96C7-96C7 LEN=1822 DEF=(CG10420 gene symbol:CG10420 FBgn0039296 )	439.572	P	695.399	P
1623248_s_at	HDC08030 FEA=HDP SEG=chr3L:-1985935,1986175	10.8	A	0.462489	5.4	A	0.34162	5.9	A	0.275462	5.5	A	0.254899			1623248_s_at	HDC08030 FEA=HDP SEG=chr3L:-1985935,1986175	11.5663	A	13.92	A
1623249_s_at	HDC03020 FEA=HDP SEG=chr2L:+18050451,18055241	1.5	A	0.635055	3.6	A	0.235169	2.2	A	0.437646	8.6	P	0.027766			1623249_s_at	HDC03020 FEA=HDP SEG=chr2L:+18050451,18055241	2.58602	A	5.47592	A
1623250_at	CG18591-RA FEA=BDGP GEN=CG18591 DB_XREF=CG18591 FBgn0031962 SEG=chr2L:-7877162,7877656 MAP=28D2-28D2 LEN=494 DEF=(CG18591 gene symbol:CG18591 FBgn0031962 (GO:0005681 spliceosome complex) (GO:0030532 small nuclear ribonucleoprotein complex) (GO:0006371 mRNA splicing))	1880.7	P	0.000491	1612	P	0.000491	2091.4	P	0.000491	1952.3	P	0.000491			1623250_at	CG18591-RA FEA=BDGP GEN=CG18591 DB_XREF=CG18591 FBgn0031962 SEG=chr2L:-7877162,7877656 MAP=28D2-28D2 LEN=494 DEF=(CG18591 gene symbol:CG18591 FBgn0031962 (GO:0005681 spliceosome complex) (GO:0030532 small nuclear ribonucleoprotein complex) (GO:0006371 mRNA splicing))	5142.47	P	4794.5	P
1623251_at	CG14450-RA FEA=BDGP GEN=CG14450 DB_XREF=CG14450 FBgn0037184 SEG=chr3L:-22643510,22645057 MAP=80A1-80A1 LEN=1493 DEF=(CG14450 gene symbol:CG14450 FBgn0037184 )	390.6	P	0.000491	304.4	P	0.000491	391	P	0.000491	349.3	P	0.000491			1623251_at	CG14450-RA FEA=BDGP GEN=CG14450 DB_XREF=CG14450 FBgn0037184 SEG=chr3L:-22643510,22645057 MAP=80A1-80A1 LEN=1493 DEF=(CG14450 gene symbol:CG14450 FBgn0037184 )	1050.87	P	1168.74	P
1623252_a_at	CG3861-RB FEA=BDGP GEN=CG3861 DB_XREF=CG3861 FBgn0029869 SEG=chrX:+6091004,6101569 MAP=5F2-5F3 LEN=2506 DEF=(CG3861 gene symbol:CG3861 FBgn0029869 (GO:0004108 citrate (SI)-synthase) (GO:0005759 mitochondrial matrix))	1067.4	P	0.000491	1705.1	P	0.000491	1332	P	0.000491	1233.1	P	0.000491			1623252_a_at	CG3861-RB FEA=BDGP GEN=CG3861 DB_XREF=CG3861 FBgn0029869 SEG=chrX:+6091004,6101569 MAP=5F2-5F3 LEN=2506 DEF=(CG3861 gene symbol:CG3861 FBgn0029869 (GO:0004108 citrate (SI)-synthase) (GO:0005759 mitochondrial matrix))	1707.6	P	1869.04	P
1623253_at	LD45965 FEA=sim4 SEG=chrX:+4131056,4132000	2.2	A	0.487477	0.6	A	0.801637	4.7	A	0.198363	2.6	A	0.487477			1623253_at	LD45965 FEA=sim4 SEG=chrX:+4131056,4132000	1.4434	A	0.753825	A
1623254_s_at	CG31531-RA FEA=BDGP GEN=CG31531 DB_XREF=CG31531 FBgn0051531 SEG=chr3R:+485303,530978 MAP=82D1-82D2 LEN=5327 DEF=(CG31531 gene symbol:CG31531 synonyms:(CG1054 CG14653) FBgn0051531 )	80.8	P	0.000491	95.5	P	0.000491	71.2	P	0.000613	79.6	P	0.000491			1623254_s_at	CG31531-RA FEA=BDGP GEN=CG31531 DB_XREF=CG31531 FBgn0051531 SEG=chr3R:+485303,530978 MAP=82D1-82D2 LEN=5327 DEF=(CG31531 gene symbol:CG31531 synonyms:(CG1054 CG14653) FBgn0051531 )	52.812	P	175.299	P
1623255_at	Stencil:2L:4629889:4627027:GENSCAN FEA=stencil SEG=chr2L:-4627027,4629889	14.3	P	0.027766	14.9	P	0.048099	4.7	A	0.364945	10.1	A	0.165268			1623255_at	Stencil:2L:4629889:4627027:GENSCAN FEA=stencil SEG=chr2L:-4627027,4629889	21.1184	P	9.18959	A
1623256_at	CG5164-RA FEA=BDGP GEN=GstE1 DB_XREF=CG5164 FBgn0034335 SEG=chr2R:+13462109,13462944 MAP=55C6-55C6 LEN=835 DEF=(CG5164 gene symbol:GstE1 FBgn0034335 (GO:0004364 glutathione transferase))	2192.6	P	0.000491	905.4	P	0.000491	1499.4	P	0.000491	354.1	P	0.000491			1623256_at	CG5164-RA FEA=BDGP GEN=GstE1 DB_XREF=CG5164 FBgn0034335 SEG=chr2R:+13462109,13462944 MAP=55C6-55C6 LEN=835 DEF=(CG5164 gene symbol:GstE1 FBgn0034335 (GO:0004364 glutathione transferase))	26.1561	A	1283.14	P
1623257_a_at	CG17665-RA FEA=BDGP GEN=CG17665 DB_XREF=CG17665 FBgn0039997 SEG=chr2h:+578178,585345 LEN=3393 DEF=(CG17665 gene symbol:CG17665 FBgn0039997 )	1025.5	P	0.000491	907.6	P	0.000491	1043.6	P	0.000491	1253.3	P	0.000491			1623257_a_at	CG17665-RA FEA=BDGP GEN=CG17665 DB_XREF=CG17665 FBgn0039997 SEG=chr2h:+578178,585345 LEN=3393 DEF=(CG17665 gene symbol:CG17665 FBgn0039997 )	3263.96	P	3467.7	P
1623258_at	CG12493-RA FEA=BDGP GEN=CG12493 DB_XREF=CG12493 FBgn0035571 SEG=chr3L:-4730333,4731659 MAP=64B17-64B17 LEN=1153 DEF=(CG12493 gene symbol:CG12493 FBgn0035571 (GO:0003725 double-stranded RNA binding))	45.8	P	0.000491	29.6	P	0.002607	28.1	P	0.003815	26.7	P	0.001165			1623258_at	CG12493-RA FEA=BDGP GEN=CG12493 DB_XREF=CG12493 FBgn0035571 SEG=chr3L:-4730333,4731659 MAP=64B17-64B17 LEN=1153 DEF=(CG12493 gene symbol:CG12493 FBgn0035571 (GO:0003725 double-stranded RNA binding))	39.3128	P	34.6411	P
1623259_at	S.C2L000958 FEA=fgenesh SEG=chr2L:-6976966,6998211	0.6	A	0.984836	2	A	0.877253	3.2	A	0.929927	1.5	A	0.945289			1623259_at	S.C2L000958 FEA=fgenesh SEG=chr2L:-6976966,6998211	2.15256	A	0.806259	A
1623260_at	HDC20293 FEA=HDP SEG=chr2h:-125317,125893	0.4	A	0.979362	0.3	A	0.818657	1.2	A	0.937979	0.3	A	0.951901			1623260_at	HDC20293 FEA=HDP SEG=chr2h:-125317,125893	0.813961	A	1.54191	A
1623261_at	CG31118-RA FEA=BDGP GEN=CG31118 DB_XREF=CG31118 FBgn0051118 SEG=chr3R:-20643059,20644348 MAP=96A24-96A24 LEN=960 DEF=(CG31118 gene symbol:CG31118 synonyms:(CG13638) FBgn0051118 )	130.1	P	0.010972	291.6	P	0.001755	179	P	0.001755	221.2	P	0.002607			1623261_at	CG31118-RA FEA=BDGP GEN=CG31118 DB_XREF=CG31118 FBgn0051118 SEG=chr3R:-20643059,20644348 MAP=96A24-96A24 LEN=960 DEF=(CG31118 gene symbol:CG31118 synonyms:(CG13638) FBgn0051118 )	132.295	P	71.5327	P
1623262_at	CG13883-RA FEA=BDGP GEN=CG13883 DB_XREF=CG13883 FBgn0035127 SEG=chr3L:+273534,273819 MAP=61B3-61B3 LEN=285 DEF=(CG13883 gene symbol:CG13883 FBgn0035127 )	13.8	A	0.198363	12.3	A	0.181343	8.3	A	0.275462	11.1	A	0.181343			1623262_at	CG13883-RA FEA=BDGP GEN=CG13883 DB_XREF=CG13883 FBgn0035127 SEG=chr3L:+273534,273819 MAP=61B3-61B3 LEN=285 DEF=(CG13883 gene symbol:CG13883 FBgn0035127 )	7.81324	A	14.9128	A
1623263_at	HDC08642 FEA=HDP SEG=chr3L:+5793751,5794769	5	A	0.462489	11.2	A	0.088557	1.4	A	0.51252	9.4	P	0.036797			1623263_at	HDC08642 FEA=HDP SEG=chr3L:+5793751,5794769	14.428	P	7.15537	A
1623264_at	CG3493-RA FEA=BDGP GEN=CG3493 DB_XREF=CG3493 FBgn0034854 SEG=chr2R:-18414918,18420580 MAP=59D9-59D9 LEN=5060 DEF=(CG3493 gene symbol:CG3493 FBgn0034854 )	346.8	P	0.000613	370	P	0.000613	337.5	P	0.000613	360.6	P	0.000613			1623264_at	CG3493-RA FEA=BDGP GEN=CG3493 DB_XREF=CG3493 FBgn0034854 SEG=chr2R:-18414918,18420580 MAP=59D9-59D9 LEN=5060 DEF=(CG3493 gene symbol:CG3493 FBgn0034854 )	838.683	P	774.407	P
1623265_at	CG10513-RA FEA=BDGP GEN=CG10513 DB_XREF=CG10513 FBgn0039311 SEG=chr3R:-21092170,21093624 MAP=96C8-96C9 LEN=1389 DEF=(CG10513 gene symbol:CG10513 FBgn0039311 )	158.7	P	0.000491	84.4	P	0.000613	97.4	P	0.000491	185.5	P	0.000613			1623265_at	CG10513-RA FEA=BDGP GEN=CG10513 DB_XREF=CG10513 FBgn0039311 SEG=chr3R:-21092170,21093624 MAP=96C8-96C9 LEN=1389 DEF=(CG10513 gene symbol:CG10513 FBgn0039311 )	2.79685	A	2.11866	A
1623266_at	CG14180-RA FEA=BDGP GEN=CG14180 DB_XREF=CG14180 FBgn0036003 SEG=chr3L:+9430398,9432033 MAP=67B7-67B7 LEN=1142 DEF=(CG14180 gene symbol:CG14180 FBgn0036003 )	14.7	A	0.296809	18.9	A	0.088557	1.4	A	0.724538	3.4	A	0.65838			1623266_at	CG14180-RA FEA=BDGP GEN=CG14180 DB_XREF=CG14180 FBgn0036003 SEG=chr3L:+9430398,9432033 MAP=67B7-67B7 LEN=1142 DEF=(CG14180 gene symbol:CG14180 FBgn0036003 )	10.743	A	0.552014	A
1623267_at	CG5237-RA FEA=BDGP GEN=CG5237 DB_XREF=CG5237 FBgn0038693 SEG=chr3R:-15056502,15071869 MAP=91F12-91F12 LEN=9121 DEF=(CG5237 gene symbol:CG5237 FLAGGED_PROBLEMATIC FBgn0038693 )	44.8	P	0.000491	69.6	P	0.000944	34.8	P	0.001751	46.1	P	0.003815			1623267_at	CG5237-RA FEA=BDGP GEN=CG5237 DB_XREF=CG5237 FBgn0038693 SEG=chr3R:-15056502,15071869 MAP=91F12-91F12 LEN=9121 DEF=(CG5237 gene symbol:CG5237 FLAGGED_PROBLEMATIC FBgn0038693 )	9.57108	A	21.9388	A
1623268_a_at	CG33005-RA FEA=BDGP GEN=CG33005 DB_XREF=CG33005 FBgn0053005 SEG=chr2R:-15706172,15707492 MAP=57A8-57A9 LEN=1245 DEF=(CG33005 gene symbol:CG33005 synonyms:(CG30144 CG10438) FBgn0053005 )	350.3	P	0.000762	312.1	P	0.000491	277.7	P	0.000491	250.9	P	0.000613			1623268_a_at	CG33005-RA FEA=BDGP GEN=CG33005 DB_XREF=CG33005 FBgn0053005 SEG=chr2R:-15706172,15707492 MAP=57A8-57A9 LEN=1245 DEF=(CG33005 gene symbol:CG33005 synonyms:(CG30144 CG10438) FBgn0053005 )	846.833	P	776.989	P
1623269_at	S.C2R000013 FEA=fgenesh SEG=chr2R:-248010,250445	0.5	A	0.783687	0.7	A	0.635055	0.3	A	0.877253	0.6	A	0.783687			1623269_at	S.C2R000013 FEA=fgenesh SEG=chr2R:-248010,250445	6.39927	A	5.65411	A
1623270_at	HDC03217 FEA=HDP SEG=chr2L:+19288762,19289663	2.9	A	0.537511	7	A	0.296809	7.7	A	0.318883	4.6	A	0.462489			1623270_at	HDC03217 FEA=HDP SEG=chr2L:+19288762,19289663	34.0766	P	24.8449	A
1623271_a_at	CG7933-RA FEA=BDGP GEN=janA DB_XREF=CG7933 FBgn0001280 SEG=chr3R:-25853704,25854625 MAP=99D3-99D3 LEN=691 DEF=(CG7933 gene symbol:janA FBgn0001280 )	2096.8	P	0.000491	1270	P	0.000491	1905.1	P	0.000491	1625.4	P	0.000491			1623271_a_at	CG7933-RA FEA=BDGP GEN=janA DB_XREF=CG7933 FBgn0001280 SEG=chr3R:-25853704,25854625 MAP=99D3-99D3 LEN=691 DEF=(CG7933 gene symbol:janA FBgn0001280 )	4356.53	P	3666.52	P
1623272_at	CG15616-RA FEA=BDGP GEN=CG15616 DB_XREF=CG15616 FBgn0034153 SEG=chr2R:-11812691,11813146 MAP=53C14-53C14 LEN=399 DEF=(CG15616 gene symbol:CG15616 FBgn0034153 )	1.2	A	0.957858	1.2	A	0.889551	1.3	A	0.889551	0.3	A	0.976033			1623272_at	CG15616-RA FEA=BDGP GEN=CG15616 DB_XREF=CG15616 FBgn0034153 SEG=chr2R:-11812691,11813146 MAP=53C14-53C14 LEN=399 DEF=(CG15616 gene symbol:CG15616 FBgn0034153 )	0.620018	A	1.68687	A
1623273_at	CG5432-RA FEA=BDGP GEN=CG5432 DB_XREF=CG5432 FBgn0039425 SEG=chr3R:+22229174,22230476 MAP=97B2-97B2 LEN=1180 DEF=(CG5432 gene symbol:CG5432 FBgn0039425 (GO:0004332 fructose-bisphosphate aldolase))	5.1	A	0.437646	3.3	A	0.537511	1.5	A	0.764831	1	A	0.834732			1623273_at	CG5432-RA FEA=BDGP GEN=CG5432 DB_XREF=CG5432 FBgn0039425 SEG=chr3R:+22229174,22230476 MAP=97B2-97B2 LEN=1180 DEF=(CG5432 gene symbol:CG5432 FBgn0039425 (GO:0004332 fructose-bisphosphate aldolase))	13.314	A	17.2221	P
1623274_s_at	CG4760-RC FEA=BDGP GEN=bol DB_XREF=CG4760 FBgn0011206 SEG=chr3L:-9065257,9089062 MAP=66F5-66F6 LEN=1949 DEF=(CG4760 gene symbol:bol synonyms:(CG4727) FBgn0011206 (GO:0007283 spermatogenesis) (GO:0003723 RNA binding) (GO:0042061 entry into meiosis) (GO:0005634 nucleus) (GO:0008315 meiotic G2MI transition) (GO:0006445 regulation of translation))	117.5	P	0.000491	48.3	P	0.000944	44.3	P	0.002607	47.1	P	0.000613			1623274_s_at	CG4760-RC FEA=BDGP GEN=bol DB_XREF=CG4760 FBgn0011206 SEG=chr3L:-9065257,9089062 MAP=66F5-66F6 LEN=1949 DEF=(CG4760 gene symbol:bol synonyms:(CG4727) FBgn0011206 (GO:0007283 spermatogenesis) (GO:0003723 RNA binding) (GO:0042061 entry into meiosis) (GO:0005634 nucleus) (GO:0008315 meiotic G2MI transition) (GO:0006445 regulation of translation))	158.18	P	157.724	P
1623275_at	CG17868-RB FEA=BDGP GEN=Or35a DB_XREF=CG17868 FBgn0028946 SEG=chr2L:-15600211,15601642 MAP=35D3-35D3 LEN=1230 DEF=(CG17868 gene symbol:Or35a FBgn0028946 (GO:0007608 olfaction) (GO:0004984 olfactory receptor) (GO:0016021 integral to membrane))	1.6	A	0.801637	3.7	A	0.235169	0.9	A	0.703191	0.6	A	0.921094			1623275_at	CG17868-RB FEA=BDGP GEN=Or35a DB_XREF=CG17868 FBgn0028946 SEG=chr2L:-15600211,15601642 MAP=35D3-35D3 LEN=1230 DEF=(CG17868 gene symbol:Or35a FBgn0028946 (GO:0007608 olfaction) (GO:0004984 olfactory receptor) (GO:0016021 integral to membrane))	0.902366	A	1.0838	A
1623276_at	CG31663-RA FEA=BDGP GEN=CG31663 DB_XREF=CG31663 FBgn0051663 SEG=chr2L:-1860273,1882309 MAP=22B4-22B4 LEN=3650 DEF=(CG31663 gene symbol:CG31663 synonyms:(CG15360 CG15359) FBgn0051663 )	55.9	P	0.010972	84.3	P	0.002143	47.3	P	0.005504	39.2	P	0.009283			1623276_at	CG31663-RA FEA=BDGP GEN=CG31663 DB_XREF=CG31663 FBgn0051663 SEG=chr2L:-1860273,1882309 MAP=22B4-22B4 LEN=3650 DEF=(CG31663 gene symbol:CG31663 synonyms:(CG15360 CG15359) FBgn0051663 )	1.99419	A	0.996646	A
1623277_at	CG17100-RA FEA=BDGP GEN=stich1 DB_XREF=CG17100 FBgn0016941 SEG=chr3R:+6214002,6226090 MAP=86B3-86B3 LEN=4225 DEF=(CG17100 gene symbol:stich1 FBgn0016941 (GO:0003677 DNA binding) (GO:0003702 RNA polymerase II transcription factor) (GO:0045449 regulation of transcription) (GO:0007422 peripheral nervous system development) (GO:0005634 nucleus))	214.5	P	0.000613	548.1	P	0.000491	254.3	P	0.000613	316.5	P	0.000613			1623277_at	CG17100-RA FEA=BDGP GEN=stich1 DB_XREF=CG17100 FBgn0016941 SEG=chr3R:+6214002,6226090 MAP=86B3-86B3 LEN=4225 DEF=(CG17100 gene symbol:stich1 FBgn0016941 (GO:0003677 DNA binding) (GO:0003702 RNA polymerase II transcription factor) (GO:0045449 regulation of transcription) (GO:0007422 peripheral nervous system development) (GO:0005634 nucleus))	1194.94	P	1383.01	P
1623278_at	S.C3R001858 FEA=fgenesh SEG=chr3R:+13589429,13594672	4.8	A	0.48748	11.1	A	0.181343	0.6	A	0.849855	4.4	A	0.364945			1623278_at	S.C3R001858 FEA=fgenesh SEG=chr3R:+13589429,13594672	13.7724	A	9.5341	A
1623279_at	HDC09525 FEA=HDP SEG=chr3L:+10959639,10961713	23	A	0.437646	3	A	0.724538	2.9	A	0.724538	4.8	A	0.562354			1623279_at	HDC09525 FEA=HDP SEG=chr3L:+10959639,10961713	19.8473	A	12.5531	A
1623280_at	Stencil:3L:13673872:13664298:GENSCAN FEA=stencil SEG=chr3L:-13664298,13673872	5.1	A	0.135974	1.3	A	0.586954	8.8	A	0.135974	7.7	A	0.088557			1623280_at	Stencil:3L:13673872:13664298:GENSCAN FEA=stencil SEG=chr3L:-13664298,13673872	2.4531	A	1.43768	A
1623281_s_at	CG17949-RA FEA=BDGP SEG=chr2L:-21389002,21389447	827.1	P	0.000491	1064.4	P	0.000491	1187.1	P	0.000491	818.1	P	0.000491			1623281_s_at	CG17949-RA FEA=BDGP SEG=chr2L:-21389002,21389447	3405.27	P	3283.92	P
1623282_at	CG31171-RA FEA=BDGP GEN=CG31171 DB_XREF=CG31171 FBgn0051171 SEG=chr3R:-17748850,17749506 MAP=93F10-93F10 LEN=656 DEF=(CG31171 gene symbol:CG31171 FBgn0051171 )	8.4	A	0.150145	4	A	0.413046	4.7	A	0.413046	1.6	A	0.745101			1623282_at	CG31171-RA FEA=BDGP GEN=CG31171 DB_XREF=CG31171 FBgn0051171 SEG=chr3R:-17748850,17749506 MAP=93F10-93F10 LEN=656 DEF=(CG31171 gene symbol:CG31171 FBgn0051171 )	1.25297	A	1.04168	A
1623283_at	HDC06308 FEA=HDP SEG=chr2R:-9072779,9075034	1	A	0.834732	0.3	A	0.998571	0.3	A	0.993425	0.8	A	0.96798			1623283_at	HDC06308 FEA=HDP SEG=chr2R:-9072779,9075034	0.700439	A	0.678417	A
1623284_at	CG10251-RA FEA=BDGP GEN=CG10251 DB_XREF=CG10251 FBgn0043005 SEG=chr3R:-19513100,19515259 MAP=95A8-95A8 LEN=1677 DEF=(CG10251 gene symbol:CG10251 FBgn0043005 (GO:0005276 hydrogen:vesicular amine antiporter))	11.3	P	0.010972	18.3	P	0.005504	13.8	P	0.001165	11	P	0.002143			1623284_at	CG10251-RA FEA=BDGP GEN=CG10251 DB_XREF=CG10251 FBgn0043005 SEG=chr3R:-19513100,19515259 MAP=95A8-95A8 LEN=1677 DEF=(CG10251 gene symbol:CG10251 FBgn0043005 (GO:0005276 hydrogen:vesicular amine antiporter))	1.9777	A	2.09922	A
1623285_at	CG1637-RC FEA=BDGP GEN=CG1637 DB_XREF=CG1637 FBgn0030245 SEG=chrX:-10612520,10619746 MAP=9F5-9F7 LEN=1729 DEF=(CG1637 gene symbol:CG1637 FBgn0030245 (GO:0003993 acid phosphatase))	970.4	P	0.000491	730.9	P	0.000491	1061	P	0.000491	982.1	P	0.000491			1623285_at	CG1637-RC FEA=BDGP GEN=CG1637 DB_XREF=CG1637 FBgn0030245 SEG=chrX:-10612520,10619746 MAP=9F5-9F7 LEN=1729 DEF=(CG1637 gene symbol:CG1637 FBgn0030245 (GO:0003993 acid phosphatase))	2168.84	P	2054.14	P
1623286_at	CG32299-RA FEA=BDGP GEN=CG32299 DB_XREF=CG32299 FBgn0052299 SEG=chr3L:-2370228,2370863 MAP=62E1-62E1 LEN=575 DEF=(CG32299 gene symbol:CG32299 FBgn0052299 )	5.7	A	0.198363	2.2	A	0.562354	1.5	A	0.437646	1.1	A	0.703191			1623286_at	CG32299-RA FEA=BDGP GEN=CG32299 DB_XREF=CG32299 FBgn0052299 SEG=chr3L:-2370228,2370863 MAP=62E1-62E1 LEN=575 DEF=(CG32299 gene symbol:CG32299 FBgn0052299 )	1.50084	A	1.71244	A
1623287_at	CG13921-RA FEA=BDGP GEN=CG13921 DB_XREF=CG13921 FBgn0035267 SEG=chr3L:+1727538,1733024 MAP=62B1-62B1 LEN=4857 DEF=(CG13921 gene symbol:CG13921 FBgn0035267 )	412.6	P	0.000613	562	P	0.000491	425.7	P	0.000491	404.4	P	0.000491			1623287_at	CG13921-RA FEA=BDGP GEN=CG13921 DB_XREF=CG13921 FBgn0035267 SEG=chr3L:+1727538,1733024 MAP=62B1-62B1 LEN=4857 DEF=(CG13921 gene symbol:CG13921 FBgn0035267 )	1414.83	P	709.852	P
1623288_at	CG4097-RA FEA=BDGP GEN=Pros26 DB_XREF=CG4097 FBgn0002284 SEG=chr3L:-16558275,16559300 MAP=73B1-73B1 LEN=950 DEF=(CG4097 gene symbol:Pros26 FBgn0002284 (GO:0005837 26S proteasome) (GO:0005839 20S core proteasome complex) (GO:0006510 ATP-dependent proteolysis) (GO:0006511 ubiquitin-dependent protein catabolism) (GO:0004299 proteasome endopeptidase))	2818.4	P	0.000491	2048	P	0.000491	3075.7	P	0.000491	2712.3	P	0.000491			1623288_at	CG4097-RA FEA=BDGP GEN=Pros26 DB_XREF=CG4097 FBgn0002284 SEG=chr3L:-16558275,16559300 MAP=73B1-73B1 LEN=950 DEF=(CG4097 gene symbol:Pros26 FBgn0002284 (GO:0005837 26S proteasome) (GO:0005839 20S core proteasome complex) (GO:0006510 ATP-dependent proteolysis) (GO:0006511 ubiquitin-dependent protein catabolism) (GO:0004299 proteasome endopeptidase))	6319.04	P	6083.83	P
1623289_at	CG31557-RA FEA=BDGP GEN=Obp83f DB_XREF=CG31557 FBgn0046876 SEG=chr3R:-1935498,1936728 MAP=83D4-83D4 LEN=738 DEF=(CG31557 gene symbol:Obp83f synonyms:(CG15583) FBgn0046876 (GO:0005549 odorant binding))	26.9	P	0.036797	28	M	0.054711	14.4	A	0.150145	24.1	A	0.165268			1623289_at	CG31557-RA FEA=BDGP GEN=Obp83f DB_XREF=CG31557 FBgn0046876 SEG=chr3R:-1935498,1936728 MAP=83D4-83D4 LEN=738 DEF=(CG31557 gene symbol:Obp83f synonyms:(CG15583) FBgn0046876 (GO:0005549 odorant binding))	1.61377	A	12.8614	A
1623290_at	CG10303-RA FEA=BDGP GEN=CG10303 DB_XREF=CG10303 FBgn0037412 SEG=chr3R:-2044039,2047503 MAP=83E1-83E1 LEN=1534 DEF=(CG10303 gene symbol:CG10303 FBgn0037412 )	17.4	A	0.088557	7	A	0.413046	3.6	A	0.296809	1.2	A	0.801637			1623290_at	CG10303-RA FEA=BDGP GEN=CG10303 DB_XREF=CG10303 FBgn0037412 SEG=chr3R:-2044039,2047503 MAP=83E1-83E1 LEN=1534 DEF=(CG10303 gene symbol:CG10303 FBgn0037412 )	11.9782	A	12.8565	A
1623291_at	CG31673-RA FEA=BDGP GEN=CG31673 DB_XREF=CG31673 FBgn0051673 SEG=chr2L:+20799411,20800805 MAP=38F1-38F1 LEN=1065 DEF=(CG31673 gene symbol:CG31673 synonyms:(CG9332) FBgn0051673 )	788.6	P	0.000491	334.4	P	0.000944	694.4	P	0.000491	911	P	0.000491			1623291_at	CG31673-RA FEA=BDGP GEN=CG31673 DB_XREF=CG31673 FBgn0051673 SEG=chr2L:+20799411,20800805 MAP=38F1-38F1 LEN=1065 DEF=(CG31673 gene symbol:CG31673 synonyms:(CG9332) FBgn0051673 )	2449.47	P	2060.73	P
1623292_at	CG33128-RA FEA=BDGP GEN=CG33128 DB_XREF=CG33128 FBgn0053128 SEG=chr2L:+1495755,1497124 MAP=22A2-22A2 LEN=1369 DEF=(CG33128 gene symbol:CG33128 synonyms:(CG10872) FBgn0053128 )	196.3	P	0.003159	449	P	0.000613	515.1	P	0.000491	704.2	P	0.000491			1623292_at	CG33128-RA FEA=BDGP GEN=CG33128 DB_XREF=CG33128 FBgn0053128 SEG=chr2L:+1495755,1497124 MAP=22A2-22A2 LEN=1369 DEF=(CG33128 gene symbol:CG33128 synonyms:(CG10872) FBgn0053128 )	26.4731	A	16.4615	A
1623293_at	CG4042-RA FEA=BDGP GEN=CG4042 DB_XREF=CG4042 FBgn0037018 SEG=chr3L:-20688154,20689140 MAP=77E6-77E6 LEN=986 DEF=(CG4042 gene symbol:CG4042 FBgn0037018 )	456.1	P	0.000491	495.8	P	0.000491	475.8	P	0.000491	427.2	P	0.000491			1623293_at	CG4042-RA FEA=BDGP GEN=CG4042 DB_XREF=CG4042 FBgn0037018 SEG=chr3L:-20688154,20689140 MAP=77E6-77E6 LEN=986 DEF=(CG4042 gene symbol:CG4042 FBgn0037018 )	1045.27	P	1074.08	P
1623294_at	CG17669-RA FEA=BDGP GEN=CG17669 DB_XREF=CG17669 FBgn0034352 SEG=chr2R:-13516496,13518185 MAP=55C9-55C10 LEN=1689 DEF=(CG17669 gene symbol:CG17669 FBgn0034352 )	15.6	P	0.020663	11.2	P	0.042142	9.4	M	0.062021	31.4	P	0.023995			1623294_at	CG17669-RA FEA=BDGP GEN=CG17669 DB_XREF=CG17669 FBgn0034352 SEG=chr2R:-13516496,13518185 MAP=55C9-55C10 LEN=1689 DEF=(CG17669 gene symbol:CG17669 FBgn0034352 )	13.7839	A	3.34409	A
1623295_at	CG8564-RA FEA=BDGP GEN=CG8564 DB_XREF=CG8564 FBgn0035776 SEG=chr3L:-7345103,7346928 MAP=65F10-65F10 LEN=1761 DEF=(CG8564 gene symbol:CG8564 FBgn0035776 (GO:0004181 metallocarboxypeptidase))	5.9	A	0.462489	13.5	A	0.198363	5.9	A	0.586954	5.8	A	0.413046			1623295_at	CG8564-RA FEA=BDGP GEN=CG8564 DB_XREF=CG8564 FBgn0035776 SEG=chr3L:-7345103,7346928 MAP=65F10-65F10 LEN=1761 DEF=(CG8564 gene symbol:CG8564 FBgn0035776 (GO:0004181 metallocarboxypeptidase))	15.1193	A	1.34141	A
1623296_at	CG32625-RA FEA=BDGP GEN=CG32625 DB_XREF=CG32625 FBgn0052625 SEG=chrX:-13486817,13487462 MAP=12B10-12B10 LEN=577 DEF=(CG32625 gene symbol:CG32625 FBgn0052625 )	700	P	0.000491	433.3	P	0.000491	1531.8	P	0.000491	1783.7	P	0.000491			1623296_at	CG32625-RA FEA=BDGP GEN=CG32625 DB_XREF=CG32625 FBgn0052625 SEG=chrX:-13486817,13487462 MAP=12B10-12B10 LEN=577 DEF=(CG32625 gene symbol:CG32625 FBgn0052625 )	3292.37	P	2632.68	P
1623297_at	CG18371-RA FEA=BDGP GEN=CG18371 DB_XREF=CG18371 FBgn0033893 SEG=chr2R:+9093331,9093820 MAP=50D2-50D2 LEN=489 DEF=(CG18371 gene symbol:CG18371 FBgn0033893 )	1.6	A	0.51252	4.6	A	0.150145	6.3	A	0.110449	1.2	A	0.537511			1623297_at	CG18371-RA FEA=BDGP GEN=CG18371 DB_XREF=CG18371 FBgn0033893 SEG=chr2R:+9093331,9093820 MAP=50D2-50D2 LEN=489 DEF=(CG18371 gene symbol:CG18371 FBgn0033893 )	4.22728	A	1.66571	A
1623298_at	CG6067-RA FEA=BDGP GEN=CG6067 DB_XREF=CG6067 FBgn0029828 SEG=chrX:+5696005,5698660 MAP=5D1-5D1 LEN=1408 DEF=(CG6067 gene symbol:CG6067 FBgn0029828 )	14.8	M	0.054711	37	P	0.003159	7.4	A	0.254899	24.5	P	0.012921			1623298_at	CG6067-RA FEA=BDGP GEN=CG6067 DB_XREF=CG6067 FBgn0029828 SEG=chrX:+5696005,5698660 MAP=5D1-5D1 LEN=1408 DEF=(CG6067 gene symbol:CG6067 FBgn0029828 )	0.795769	A	1.45441	A
1623299_at	CG1794-RA FEA=BDGP GEN=Mmp2 DB_XREF=CG1794 FBgn0033438 SEG=chr2R:-4672723,4747297 MAP=45F6-46A1 LEN=4844 DEF=(CG1794 gene symbol:Mmp2 FLAGGED_PROBLEMATIC FBgn0033438 (GO:0005886 plasma membrane) (GO:0007292 oogenesis) (GO:0004249 stromelysin 3) (GO:0004222 metalloendopeptidase))	25.3	P	0.005504	60.1	P	0.001432	24.5	P	0.002607	30.6	P	0.012921			1623299_at	CG1794-RA FEA=BDGP GEN=Mmp2 DB_XREF=CG1794 FBgn0033438 SEG=chr2R:-4672723,4747297 MAP=45F6-46A1 LEN=4844 DEF=(CG1794 gene symbol:Mmp2 FLAGGED_PROBLEMATIC FBgn0033438 (GO:0005886 plasma membrane) (GO:0007292 oogenesis) (GO:0004249 stromelysin 3) (GO:0004222 metalloendopeptidase))	3.20351	A	2.45554	A
1623300_at	CG18586-RA FEA=BDGP GEN=CG18586 DB_XREF=CG18586 FBgn0035642 SEG=chr3L:+5832940,5834687 MAP=64F3-64F3 LEN=1695 DEF=(CG18586 gene symbol:CG18586 FBgn0035642 )	60.2	P	0.000613	64.8	P	0.001755	82.8	P	0.000491	83	P	0.000491			1623300_at	CG18586-RA FEA=BDGP GEN=CG18586 DB_XREF=CG18586 FBgn0035642 SEG=chr3L:+5832940,5834687 MAP=64F3-64F3 LEN=1695 DEF=(CG18586 gene symbol:CG18586 FBgn0035642 )	717.29	P	825.727	P
1623301_at	HDC19877 FEA=HDP SEG=chrX:-20389044,20391259	9.6	A	0.462489	5.4	A	0.537511	2.2	A	0.818657	2.2	A	0.834732			1623301_at	HDC19877 FEA=HDP SEG=chrX:-20389044,20391259	1.85693	A	3.14199	A
1623302_at	CG8067-RA FEA=BDGP GEN=CG8067 DB_XREF=CG8067 FBgn0033891 SEG=chr2R:+9048365,9049610 MAP=50C23-50C23 LEN=1127 DEF=(CG8067 gene symbol:CG8067 FBgn0033891 )	186.9	P	0.000491	190.7	P	0.000491	228.1	P	0.000491	217.1	P	0.000491			1623302_at	CG8067-RA FEA=BDGP GEN=CG8067 DB_XREF=CG8067 FBgn0033891 SEG=chr2R:+9048365,9049610 MAP=50C23-50C23 LEN=1127 DEF=(CG8067 gene symbol:CG8067 FBgn0033891 )	570.31	P	458.381	P
1623303_at	HDC14817 FEA=HDP SEG=chr3R:-17202544,17204400	12.1	A	0.099061	14.5	P	0.048099	9.3	M	0.054711	3.9	A	0.562354			1623303_at	HDC14817 FEA=HDP SEG=chr3R:-17202544,17204400	9.60251	A	3.12452	A
1623304_at	CG9107-RA FEA=BDGP GEN=CG9107 DB_XREF=CG9107 FBgn0031764 SEG=chr2L:-6015584,6016750 MAP=26B3-26B3 LEN=1111 DEF=(CG9107 gene symbol:CG9107 FBgn0031764 )	143.2	P	0.000491	148	P	0.000491	124	P	0.000491	144	P	0.000491			1623304_at	CG9107-RA FEA=BDGP GEN=CG9107 DB_XREF=CG9107 FBgn0031764 SEG=chr2L:-6015584,6016750 MAP=26B3-26B3 LEN=1111 DEF=(CG9107 gene symbol:CG9107 FBgn0031764 )	158.884	P	116.358	P
1623305_at	CG5091-RA FEA=BDGP GEN=CG5091 DB_XREF=CG5091 FBgn0032234 SEG=chr2L:+10372526,10375274 MAP=31D11-31D11 LEN=2543 DEF=(CG5091 gene symbol:CG5091 FBgn0032234 (GO:0042281 dolichyl pyrophosphate Man9GlcNAc2 alpha-1,3-glucosyltransferase) (GO:0006487 N-linked glycosylation) (GO:0005886 plasma membrane) (GO:0016757 transferase, transferring glycosyl groups) (GO:0005783 endoplasmic reticulum))	15	P	0.003785	4.1	P	0.023995	9	P	0.023995	8.5	P	0.012903			1623305_at	CG5091-RA FEA=BDGP GEN=CG5091 DB_XREF=CG5091 FBgn0032234 SEG=chr2L:+10372526,10375274 MAP=31D11-31D11 LEN=2543 DEF=(CG5091 gene symbol:CG5091 FBgn0032234 (GO:0042281 dolichyl pyrophosphate Man9GlcNAc2 alpha-1,3-glucosyltransferase) (GO:0006487 N-linked glycosylation) (GO:0005886 plasma membrane) (GO:0016757 transferase, transferring glycosyl groups) (GO:0005783 endoplasmic reticulum))	21.0235	P	9.81558	A
1623306_at	CG11738-RA FEA=BDGP GEN=CG11738 DB_XREF=CG11738 FBgn0031105 SEG=chrX:+20064248,20065199 MAP=19C5-19C5 LEN=951 DEF=(CG11738 gene symbol:CG11738 FBgn0031105 (GO:0003723 RNA binding))	603.7	P	0.000613	453.4	P	0.000613	553.8	P	0.000613	467.3	P	0.000613			1623306_at	CG11738-RA FEA=BDGP GEN=CG11738 DB_XREF=CG11738 FBgn0031105 SEG=chrX:+20064248,20065199 MAP=19C5-19C5 LEN=951 DEF=(CG11738 gene symbol:CG11738 FBgn0031105 (GO:0003723 RNA binding))	633.077	P	634.655	P
1623307_at	HDC16444 FEA=HDP SEG=chr3R:+26474766,26475925	3.3	A	0.764831	1.4	A	0.849855	6.9	A	0.48748	1.1	A	0.801695			1623307_at	HDC16444 FEA=HDP SEG=chr3R:+26474766,26475925	1.78528	A	12.598	A
1623308_at	HDC12790 FEA=HDP SEG=chr3R:+5893644,5894313	8.3	P	0.012921	8.5	M	0.054711	5.3	A	0.165268	8.3	A	0.122747			1623308_at	HDC12790 FEA=HDP SEG=chr3R:+5893644,5894313	1.30619	A	1.0912	A
1623309_at	CG5811-RA FEA=BDGP GEN=NepYr DB_XREF=CG5811 FBgn0004842 SEG=chr3R:+22843004,22873026 MAP=97D14-97E1 LEN=1748 DEF=(CG5811 gene symbol:NepYr FBgn0004842 (GO:0007186 G-protein coupled receptor protein signaling pathway) (GO:0008188 neuropeptide receptor) (GO:0004983 neuropeptide Y receptor) (GO:0004995 tachykinin receptor) (GO:0016021 integral to membrane) (GO:0005887 integral to plasma membrane) (G…	9.7	A	0.235169	7.1	A	0.34162	1.1	A	0.929927	1.8	A	0.724538			1623309_at	CG5811-RA FEA=BDGP GEN=NepYr DB_XREF=CG5811 FBgn0004842 SEG=chr3R:+22843004,22873026 MAP=97D14-97E1 LEN=1748 DEF=(CG5811 gene symbol:NepYr FBgn0004842 (GO:0007186 G-protein coupled receptor protein signaling pathway) (GO:0008188 neuropeptide receptor) (GO:0004983 neuropeptide Y receptor) (GO:0004995 tachykinin receptor) (GO:0016021 integral to membrane) (GO:0005887 integral to plasma membrane) (G…	3.80256	A	3.93263	A
1623310_at	S.C3R003595 FEA=fgenesh SEG=chr3R:-26757492,26766565	1.2	A	0.562354	5.5	A	0.318883	1.8	A	0.388782	10.7	A	0.216313			1623310_at	S.C3R003595 FEA=fgenesh SEG=chr3R:-26757492,26766565	14.6407	A	17.8583	A
1623311_at	S.C3R000469 FEA=fgenesh SEG=chr3R:-3422608,3426011	1.1	A	0.982268	2.1	A	0.900939	1.7	A	0.921094	0.8	A	0.963203			1623311_at	S.C3R000469 FEA=fgenesh SEG=chr3R:-3422608,3426011	1.69885	A	3.81819	A
1623312_s_at	CG11836-RB FEA=BDGP GEN=CG11836 DB_XREF=CG11836 FBgn0039272 SEG=chr3R:+20887509,20889091 MAP=96B20-96B20 LEN=1335 DEF=(CG11836 gene symbol:CG11836 FBgn0039272 (GO:0004252 serine-type endopeptidase))	499.3	P	0.000491	480.6	P	0.000491	478.5	P	0.000491	502.2	P	0.000491			1623312_s_at	CG11836-RB FEA=BDGP GEN=CG11836 DB_XREF=CG11836 FBgn0039272 SEG=chr3R:+20887509,20889091 MAP=96B20-96B20 LEN=1335 DEF=(CG11836 gene symbol:CG11836 FBgn0039272 (GO:0004252 serine-type endopeptidase))	2064.81	P	2348.86	P
1623313_at	S.C3L001985 FEA=fgenesh SEG=chr3L:-15858827,15860120	8.9	A	0.122747	1	A	0.611218	5.4	A	0.235169	8.8	P	0.048099			1623313_at	S.C3L001985 FEA=fgenesh SEG=chr3L:-15858827,15860120	8.77472	A	2.38886	A
1623314_at	CG11186-RB FEA=BDGP GEN=toy DB_XREF=CG11186 FBgn0019650 SEG=chr4:+1009179,1018326 MAP=102F5-102F5 LEN=1581 DEF=(CG11186 gene symbol:toy FLAGGED_PROBLEMATIC FBgn0019650 (GO:0007444 imaginal disc development) (GO:0003704 specific RNA polymerase II transcription factor) (GO:0007456 eye morphogenesis (sensu Drosophila)) (GO:0005634 nucleus))	18.6	P	0.012921	5.1	A	0.296809	1.6	A	0.318883	0.8	A	0.724538			1623314_at	CG11186-RB FEA=BDGP GEN=toy DB_XREF=CG11186 FBgn0019650 SEG=chr4:+1009179,1018326 MAP=102F5-102F5 LEN=1581 DEF=(CG11186 gene symbol:toy FLAGGED_PROBLEMATIC FBgn0019650 (GO:0007444 imaginal disc development) (GO:0003704 specific RNA polymerase II transcription factor) (GO:0007456 eye morphogenesis (sensu Drosophila)) (GO:0005634 nucleus))	12.5195	P	16.2337	P
1623315_at	S.C3L002620 FEA=fgenesh SEG=chr3L:-20631775,20634221	52.9	A	0.078906	41.9	M	0.062021	39.4	A	0.165268	43	M	0.062021			1623315_at	S.C3L002620 FEA=fgenesh SEG=chr3L:-20631775,20634221	2.28503	A	1.83114	A
1623316_at	CG14785-RA FEA=BDGP SEG=chrX:-1212651,1214491	44.6	P	0.020663	41.9	P	0.020663	33.7	A	0.135974	25.3	A	0.150145			1623316_at	CG14785-RA FEA=BDGP SEG=chrX:-1212651,1214491	24.7729	A	22.799	A
1623317_at	CG15477-RA FEA=BDGP GEN=CG15477 DB_XREF=CG15477 FBgn0032865 SEG=chr2L:+20514382,20514901 MAP=38C9-38C9 LEN=519 DEF=(CG15477 gene symbol:CG15477 FBgn0032865 )	0.7	A	0.963203	1.2	A	0.911443	7.4	A	0.341583	0.6	A	0.972234			1623317_at	CG15477-RA FEA=BDGP GEN=CG15477 DB_XREF=CG15477 FBgn0032865 SEG=chr2L:+20514382,20514901 MAP=38C9-38C9 LEN=519 DEF=(CG15477 gene symbol:CG15477 FBgn0032865 )	0.691669	A	2.52181	A
1623318_s_at	CG18064-RA FEA=BDGP GEN=Met75Cb DB_XREF=CG18064 FBgn0028415 SEG=chr3L:-18418253,18418478 MAP=75C7-75C7 LEN=225 DEF=(CG18064 gene symbol:Met75Cb FBgn0028415 )	15.6	P	0.020638	27.2	P	0.006575	9.7	P	0.015164	14	P	0.005504			1623318_s_at	CG18064-RA FEA=BDGP GEN=Met75Cb DB_XREF=CG18064 FBgn0028415 SEG=chr3L:-18418253,18418478 MAP=75C7-75C7 LEN=225 DEF=(CG18064 gene symbol:Met75Cb FBgn0028415 )	6.95174	A	8.20035	A
1623319_at	S.C2L000994 FEA=fgenesh SEG=chr2L:+7358204,7362622	9.8	A	0.51252	9.4	A	0.537511	2.2	A	0.462489	2.1	A	0.818657			1623319_at	S.C2L000994 FEA=fgenesh SEG=chr2L:+7358204,7362622	2.96515	A	1.31606	A
1623320_at	CG3711-RA FEA=BDGP SEG=chrX:-680603,685000	186.7	P	0.000491	265.7	P	0.000491	188.7	P	0.000491	191	P	0.000491			1623320_at	CG3711-RA FEA=BDGP SEG=chrX:-680603,685000	440.828	P	621.404	P
1623321_at	CG40343-RA FEA=BDGP GEN=CG40343 DB_XREF=CG40343 FBgn0058343 SEG=chrU:+2855038,2856256 LEN=1131 DEF=(CG40343 gene symbol:CG40343 FBgn0058343 )	1.4	A	0.764831	0.2	A	0.963203	0.4	A	0.889551	0.3	A	0.997857			1623321_at	CG40343-RA FEA=BDGP GEN=CG40343 DB_XREF=CG40343 FBgn0058343 SEG=chrU:+2855038,2856256 LEN=1131 DEF=(CG40343 gene symbol:CG40343 FBgn0058343 )	0.532224	A	1.02637	A
1623322_at	CG9067-RA FEA=BDGP GEN=CG9067 DB_XREF=CG9067 FBgn0033605 SEG=chr2R:-6343621,6344330 MAP=47E3-47E3 LEN=466 DEF=(CG9067 gene symbol:CG9067 FBgn0033605 )	289.9	P	0.000491	267.3	P	0.000762	270.4	P	0.000613	219.5	P	0.000613			1623322_at	CG9067-RA FEA=BDGP GEN=CG9067 DB_XREF=CG9067 FBgn0033605 SEG=chr2R:-6343621,6344330 MAP=47E3-47E3 LEN=466 DEF=(CG9067 gene symbol:CG9067 FBgn0033605 )	821.181	P	712.899	P
1623323_at	CG12622-RA FEA=BDGP GEN=Gr10b DB_XREF=CG12622 FBgn0030297 SEG=chrX:-11153850,11155129 MAP=10B10-10B10 LEN=1122 DEF=(CG12622 gene symbol:Gr10b FBgn0030297 (GO:0007607 taste) (GO:0008527 taste receptor) (GO:0016021 integral to membrane))	6.3	A	0.586954	7.1	A	0.34162	13.8	A	0.198363	15.3	A	0.181343			1623323_at	CG12622-RA FEA=BDGP GEN=Gr10b DB_XREF=CG12622 FBgn0030297 SEG=chrX:-11153850,11155129 MAP=10B10-10B10 LEN=1122 DEF=(CG12622 gene symbol:Gr10b FBgn0030297 (GO:0007607 taste) (GO:0008527 taste receptor) (GO:0016021 integral to membrane))	9.46074	A	9.85387	A
1623324_at	CG11770-RA FEA=BDGP GEN=lin DB_XREF=CG11770 FBgn0002552 SEG=chr2R:+3975274,3978981 MAP=44F6-44F7 LEN=3650 DEF=(CG11770 gene symbol:lin FBgn0002552 (GO:0007442 hindgut morphogenesis) (GO:0007362 terminal region determination) (GO:0005737 cytoplasm) (GO:0008293 torso receptor signaling pathway) (GO:0008544 epidermal differentiation) (GO:0005634 nucleus))	324.3	P	0.000491	315.4	P	0.000491	269.8	P	0.000491	296.7	P	0.000491			1623324_at	CG11770-RA FEA=BDGP GEN=lin DB_XREF=CG11770 FBgn0002552 SEG=chr2R:+3975274,3978981 MAP=44F6-44F7 LEN=3650 DEF=(CG11770 gene symbol:lin FBgn0002552 (GO:0007442 hindgut morphogenesis) (GO:0007362 terminal region determination) (GO:0005737 cytoplasm) (GO:0008293 torso receptor signaling pathway) (GO:0008544 epidermal differentiation) (GO:0005634 nucleus))	1188.58	P	1155.47	P
1623325_at	CG6847-RA FEA=BDGP GEN=CG6847 DB_XREF=CG6847 FBgn0030884 SEG=chrX:+17642421,17655125 MAP=16F3-16F3 LEN=4119 DEF=(CG6847 gene symbol:CG6847 FBgn0030884 (GO:0004806 triacylglycerol lipase))	45.7	P	0.006575	74.3	P	0.006575	9.5	A	0.198363	38.2	P	0.006575			1623325_at	CG6847-RA FEA=BDGP GEN=CG6847 DB_XREF=CG6847 FBgn0030884 SEG=chrX:+17642421,17655125 MAP=16F3-16F3 LEN=4119 DEF=(CG6847 gene symbol:CG6847 FBgn0030884 (GO:0004806 triacylglycerol lipase))	5.6996	A	7.12206	A
1623326_a_at	CG14981-RB FEA=BDGP GEN=mge DB_XREF=CG14981 FBgn0035473 SEG=chr3L:-3888485,3890560 MAP=63F6-63F6 LEN=886 DEF=(CG14981 gene symbol:mge FBgn0035473 (GO:0005742 mitochondrial outer membrane translocase complex) (GO:0005739 mitochondrion) (GO:0015450 protein translocase))	2623.6	P	0.000491	2678.6	P	0.000491	2572	P	0.000491	2297.3	P	0.000491			1623326_a_at	CG14981-RB FEA=BDGP GEN=mge DB_XREF=CG14981 FBgn0035473 SEG=chr3L:-3888485,3890560 MAP=63F6-63F6 LEN=886 DEF=(CG14981 gene symbol:mge FBgn0035473 (GO:0005742 mitochondrial outer membrane translocase complex) (GO:0005739 mitochondrion) (GO:0015450 protein translocase))	3648.01	P	4290.85	P
1623327_at	S.C2R001709 FEA=fgenesh SEG=chr2R:-12203363,12203597	79.6	P	0.000491	100.2	P	0.000491	91.6	P	0.000491	106.5	P	0.000613			1623327_at	S.C2R001709 FEA=fgenesh SEG=chr2R:-12203363,12203597	11.2613	A	18.6826	P
1623328_at	CG7252-RA FEA=BDGP GEN=CG7252 DB_XREF=CG7252 FBgn0036226 SEG=chr3L:+11905233,11906797 MAP=68E3-68E3 LEN=1504 DEF=(CG7252 gene symbol:CG7252 FBgn0036226 (GO:0016490 structural constituent of peritrophic membrane (sensu Insecta)))	123.5	P	0.004591	170.4	P	0.002607	94	P	0.004591	157.3	P	0.004591			1623328_at	CG7252-RA FEA=BDGP GEN=CG7252 DB_XREF=CG7252 FBgn0036226 SEG=chr3L:+11905233,11906797 MAP=68E3-68E3 LEN=1504 DEF=(CG7252 gene symbol:CG7252 FBgn0036226 (GO:0016490 structural constituent of peritrophic membrane (sensu Insecta)))	9.99084	A	11.5477	A
1623329_at	CG14500-RA FEA=BDGP GEN=CG14500 DB_XREF=CG14500 FBgn0034318 SEG=chr2R:+13252712,13253388 MAP=55B12-55B12 LEN=676 DEF=(CG14500 gene symbol:CG14500 FBgn0034318 )	44.4	P	0.003815	97.4	P	0.000613	109	P	0.000613	163.4	P	0.000491			1623329_at	CG14500-RA FEA=BDGP GEN=CG14500 DB_XREF=CG14500 FBgn0034318 SEG=chr2R:+13252712,13253388 MAP=55B12-55B12 LEN=676 DEF=(CG14500 gene symbol:CG14500 FBgn0034318 )	1.56333	A	0.841112	A
1623330_at	CG5568-RA FEA=BDGP GEN=CG5568 DB_XREF=CG5568 FBgn0035641 SEG=chr3L:+5830809,5832827 MAP=64F3-64F3 LEN=1911 DEF=(CG5568 gene symbol:CG5568 FBgn0035641 (GO:0005324 long-chain fatty acid transporter))	535.8	P	0.000491	263.1	P	0.000491	458.4	P	0.000491	461.6	P	0.000491			1623330_at	CG5568-RA FEA=BDGP GEN=CG5568 DB_XREF=CG5568 FBgn0035641 SEG=chr3L:+5830809,5832827 MAP=64F3-64F3 LEN=1911 DEF=(CG5568 gene symbol:CG5568 FBgn0035641 (GO:0005324 long-chain fatty acid transporter))	36.0041	P	2476.71	P
1623331_at	CG32199-RA FEA=BDGP GEN=CG32199 DB_XREF=CG32199 FBgn0052199 SEG=chr3L:+18560778,18562882 MAP=75D4-75D4 LEN=1691 DEF=(CG32199 gene symbol:CG32199 synonyms:(CG13382) FBgn0052199 )	10.4	A	0.235169	10	A	0.296809	25.7	P	0.027766	66	P	0.000491			1623331_at	CG32199-RA FEA=BDGP GEN=CG32199 DB_XREF=CG32199 FBgn0052199 SEG=chr3L:+18560778,18562882 MAP=75D4-75D4 LEN=1691 DEF=(CG32199 gene symbol:CG32199 synonyms:(CG13382) FBgn0052199 )	17.7179	A	6.14975	A
1623332_at	CG15505-RA FEA=BDGP GEN=Obp99d DB_XREF=CG15505 FBgn0039684 SEG=chr3R:+25529626,25530040 MAP=99B8-99B8 LEN=414 DEF=(CG15505 gene symbol:Obp99d FBgn0039684 )	12.4	A	0.078906	11.1	P	0.017732	11.1	A	0.099061	14.2	P	0.015164			1623332_at	CG15505-RA FEA=BDGP GEN=Obp99d DB_XREF=CG15505 FBgn0039684 SEG=chr3R:+25529626,25530040 MAP=99B8-99B8 LEN=414 DEF=(CG15505 gene symbol:Obp99d FBgn0039684 )	1.72192	A	17.3736	A
1623333_a_at	CG32604-RA FEA=BDGP GEN=CG32604 DB_XREF=CG32604 FBgn0052604 SEG=chrX:+13932030,13955387 MAP=12E4-12E5 LEN=3866 DEF=(CG32604 gene symbol:CG32604 synonyms:(CG1405 CG1375) FBgn0052604 (GO:0008248 pre-mRNA splicing factor) (GO:0005681 spliceosome complex) (GO:0004004 ATP dependent RNA helicase) (GO:0008026 ATP dependent helicase) (GO:0006371 mRNA splicing))	424.5	P	0.000491	322.1	P	0.000491	482.5	P	0.000491	469.7	P	0.000491			1623333_a_at	CG32604-RA FEA=BDGP GEN=CG32604 DB_XREF=CG32604 FBgn0052604 SEG=chrX:+13932030,13955387 MAP=12E4-12E5 LEN=3866 DEF=(CG32604 gene symbol:CG32604 synonyms:(CG1405 CG1375) FBgn0052604 (GO:0008248 pre-mRNA splicing factor) (GO:0005681 spliceosome complex) (GO:0004004 ATP dependent RNA helicase) (GO:0008026 ATP dependent helicase) (GO:0006371 mRNA splicing))	780.399	P	651.524	P
1623334_at	CG12913-RA FEA=BDGP GEN=CG12913 DB_XREF=CG12913 FBgn0033500 SEG=chr2R:+5309888,5315477 MAP=46F8-46F9 LEN=1836 DEF=(CG12913 gene symbol:CG12913 FBgn0033500 )	10.5	A	0.254899	20.5	A	0.070073	7.3	A	0.34162	1.5	A	0.65838			1623334_at	CG12913-RA FEA=BDGP GEN=CG12913 DB_XREF=CG12913 FBgn0033500 SEG=chr2R:+5309888,5315477 MAP=46F8-46F9 LEN=1836 DEF=(CG12913 gene symbol:CG12913 FBgn0033500 )	1.47121	A	0.845669	A
1623335_a_at	CG5044-RA FEA=BDGP GEN=CG5044 DB_XREF=CG5044 FBgn0038326 SEG=chr3R:+11182984,11185000 MAP=88F1-88F1 LEN=1680 DEF=(CG5044 gene symbol:CG5044 FBgn0038326 (GO:0003860 3-hydroxyisobutyryl-CoA hydrolase))	542.3	P	0.000491	654.6	P	0.000491	568.7	P	0.000491	593.5	P	0.000491			1623335_a_at	CG5044-RA FEA=BDGP GEN=CG5044 DB_XREF=CG5044 FBgn0038326 SEG=chr3R:+11182984,11185000 MAP=88F1-88F1 LEN=1680 DEF=(CG5044 gene symbol:CG5044 FBgn0038326 (GO:0003860 3-hydroxyisobutyryl-CoA hydrolase))	1219.05	P	1490.11	P
1623336_at	CG13719-RA FEA=BDGP GEN=CG13719 DB_XREF=CG13719 FBgn0040700 SEG=chr3L:+4546630,4546909 MAP=64B11-64B11 LEN=279 DEF=(CG13719 gene symbol:CG13719 FBgn0040700 )	1.3	A	0.801637	2	A	0.724538	16.4	A	0.198363	17.1	A	0.235169			1623336_at	CG13719-RA FEA=BDGP GEN=CG13719 DB_XREF=CG13719 FBgn0040700 SEG=chr3L:+4546630,4546909 MAP=64B11-64B11 LEN=279 DEF=(CG13719 gene symbol:CG13719 FBgn0040700 )	17.2592	A	4.08657	A
1623337_at	HDC09874 FEA=HDP SEG=chr3L:-12623819,12628250	3	A	0.611218	10.2	A	0.235169	1.6	A	0.703191	2.1	A	0.745101			1623337_at	HDC09874 FEA=HDP SEG=chr3L:-12623819,12628250	10.9601	A	14.514	A
1623338_at	CT35233 FEA=sim4 SEG=chr2L:-14359099,14359282	16	A	0.135974	14.4	P	0.036797	12.8	A	0.216313	24.3	M	0.062021			1623338_at	CT35233 FEA=sim4 SEG=chr2L:-14359099,14359282	14.1607	A	7.66101	A
1623339_at	CG7498-RA FEA=BDGP GEN=CG7498 DB_XREF=CG7498 FBgn0040833 SEG=chr3L:-8113489,8117540 MAP=66B10-66B10 LEN=874 DEF=(CG7498 gene symbol:CG7498 FBgn0040833 )	671.9	P	0.000491	545.8	P	0.000613	599.7	P	0.000613	961.6	P	0.000491			1623339_at	CG7498-RA FEA=BDGP GEN=CG7498 DB_XREF=CG7498 FBgn0040833 SEG=chr3L:-8113489,8117540 MAP=66B10-66B10 LEN=874 DEF=(CG7498 gene symbol:CG7498 FBgn0040833 )	1289.12	P	1301.09	P
1623340_at	CG15333-RA FEA=BDGP GEN=CG15333 DB_XREF=CG15333 FBgn0029989 SEG=chrX:-7758465,7760209 MAP=7D2-7D2 LEN=1744 DEF=(CG15333 gene symbol:CG15333 FBgn0029989 )	8	A	0.462489	3.1	A	0.703191	8.8	A	0.318883	0.8	A	0.764831			1623340_at	CG15333-RA FEA=BDGP GEN=CG15333 DB_XREF=CG15333 FBgn0029989 SEG=chrX:-7758465,7760209 MAP=7D2-7D2 LEN=1744 DEF=(CG15333 gene symbol:CG15333 FBgn0029989 )	10.099	A	0.621208	A
1623341_at	CG15598-RA FEA=BDGP GEN=CG15598 DB_XREF=CG15598 FBgn0037427 SEG=chr3R:+2141019,2153033 MAP=83E2-83E3 LEN=3054 DEF=(CG15598 gene symbol:CG15598 FBgn0037427 )	43.4	M	0.062021	74.7	P	0.006575	48.6	M	0.062021	63.5	P	0.017732			1623341_at	CG15598-RA FEA=BDGP GEN=CG15598 DB_XREF=CG15598 FBgn0037427 SEG=chr3R:+2141019,2153033 MAP=83E2-83E3 LEN=3054 DEF=(CG15598 gene symbol:CG15598 FBgn0037427 )	16.7126	A	7.75645	A
1623342_at	CG8369-RA FEA=BDGP GEN=CG8369 DB_XREF=CG8369 FBgn0040532 SEG=chr3R:+4647755,4648578 MAP=85B2-85B2 LEN=423 DEF=(CG8369 gene symbol:CG8369 FBgn0040532 )	269.9	P	0.000613	469.4	P	0.000491	434.4	P	0.000491	247.5	P	0.000491			1623342_at	CG8369-RA FEA=BDGP GEN=CG8369 DB_XREF=CG8369 FBgn0040532 SEG=chr3R:+4647755,4648578 MAP=85B2-85B2 LEN=423 DEF=(CG8369 gene symbol:CG8369 FBgn0040532 )	21.6264	A	48.705	P
1623343_at	CG4049-RA FEA=BDGP GEN=CG4049 DB_XREF=CG4049 FBgn0034976 SEG=chr2R:-19151473,19157838 MAP=60B11-60B11 LEN=4890 DEF=(CG4049 gene symbol:CG4049 FBgn0034976 (GO:0006281 DNA repair))	152	P	0.000491	104.3	P	0.000944	124	P	0.000613	121.5	P	0.000491			1623343_at	CG4049-RA FEA=BDGP GEN=CG4049 DB_XREF=CG4049 FBgn0034976 SEG=chr2R:-19151473,19157838 MAP=60B11-60B11 LEN=4890 DEF=(CG4049 gene symbol:CG4049 FBgn0034976 (GO:0006281 DNA repair))	319.312	P	390.81	P
1623344_at	CG12856-RA FEA=BDGP GEN=CG12856 DB_XREF=CG12856 FBgn0033966 SEG=chr2R:+9862004,9862388 MAP=51C3-51C3 LEN=384 DEF=(CG12856 gene symbol:CG12856 FBgn0033966 )	2.9	A	0.48748	4.4	A	0.364945	1.3	A	0.764831	8.7	A	0.635055			1623344_at	CG12856-RA FEA=BDGP GEN=CG12856 DB_XREF=CG12856 FBgn0033966 SEG=chr2R:+9862004,9862388 MAP=51C3-51C3 LEN=384 DEF=(CG12856 gene symbol:CG12856 FBgn0033966 )	6.95423	A	9.23983	A
1623345_at	CG33474-RA FEA=BDGP SEG=chr2R:+5482865,5483471	35.5	P	0.002143	20.9	P	0.004591	31.1	P	0.002143	14.3	P	0.001755			1623345_at	CG33474-RA FEA=BDGP SEG=chr2R:+5482865,5483471	15.1638	P	50.8962	P
1623346_at	CG2861-RA FEA=BDGP GEN=CG2861 DB_XREF=CG2861 FBgn0029728 SEG=chrX:-4537973,4544383 MAP=4D1-4D2 LEN=5682 DEF=(CG2861 gene symbol:CG2861 FBgn0029728 )	10.8	P	0.048099	0.7	A	0.681117	0.6	A	0.877253	0.8	A	0.764831			1623346_at	CG2861-RA FEA=BDGP GEN=CG2861 DB_XREF=CG2861 FBgn0029728 SEG=chrX:-4537973,4544383 MAP=4D1-4D2 LEN=5682 DEF=(CG2861 gene symbol:CG2861 FBgn0029728 )	0.970576	A	3.93749	A
1623347_at	CG11674-RA FEA=BDGP GEN=CG11674 DB_XREF=CG11674 FBgn0030551 SEG=chrX:-13955301,13956543 MAP=12E5-12E5 LEN=1181 DEF=(CG11674 gene symbol:CG11674 FBgn0030551 (GO:0008248 pre-mRNA splicing factor) (GO:0005681 spliceosome complex) (GO:0004004 ATP dependent RNA helicase) (GO:0006371 mRNA splicing))	798.9	P	0.000491	730.7	P	0.000491	911.5	P	0.000491	867.5	P	0.000491			1623347_at	CG11674-RA FEA=BDGP GEN=CG11674 DB_XREF=CG11674 FBgn0030551 SEG=chrX:-13955301,13956543 MAP=12E5-12E5 LEN=1181 DEF=(CG11674 gene symbol:CG11674 FBgn0030551 (GO:0008248 pre-mRNA splicing factor) (GO:0005681 spliceosome complex) (GO:0004004 ATP dependent RNA helicase) (GO:0006371 mRNA splicing))	4614.64	P	3905.53	P
1623348_at	CG15058-RA FEA=BDGP GEN=CG15058 DB_XREF=CG15058 FBgn0030907 SEG=chrX:-17998052,17998256 MAP=17A4-17A4 LEN=204 DEF=(CG15058 gene symbol:CG15058 FBgn0030907 )	5.7	A	0.586954	2.8	A	0.562354	1.2	A	0.724538	8.3	A	0.364945			1623348_at	CG15058-RA FEA=BDGP GEN=CG15058 DB_XREF=CG15058 FBgn0030907 SEG=chrX:-17998052,17998256 MAP=17A4-17A4 LEN=204 DEF=(CG15058 gene symbol:CG15058 FBgn0030907 )	0.723891	A	7.33687	A
1623349_x_at	AC005734 FEA=transposon LEN=5150 DESC=gb|AC005734|Rt1b RT1B 5150bp	124.6	P	0.000491	114.3	P	0.002143	89.3	P	0.001432	33.4	P	0.007827			1623349_x_at	AC005734 FEA=transposon LEN=5150 DESC=gb|AC005734|Rt1b RT1B 5150bp	70.5516	P	44.6065	P
1623350_at	CG6098-RA FEA=BDGP GEN=Lrr47 DB_XREF=CG6098 FBgn0010398 SEG=chr2L:+10509745,10511400 MAP=31F5-31F5 LEN=1594 DEF=(CG6098 gene symbol:Lrr47 FBgn0010398 )	167.2	P	0.000491	99.4	P	0.001755	140.8	P	0.000613	92.3	P	0.002607			1623350_at	CG6098-RA FEA=BDGP GEN=Lrr47 DB_XREF=CG6098 FBgn0010398 SEG=chr2L:+10509745,10511400 MAP=31F5-31F5 LEN=1594 DEF=(CG6098 gene symbol:Lrr47 FBgn0010398 )	462.042	P	742.955	P
1623351_at	CT12883 FEA=sim4 SEG=chrX:-1695262,1696779	133.5	P	0.003815	102.3	P	0.005504	57.5	P	0.020663	110.6	P	0.010972			1623351_at	CT12883 FEA=sim4 SEG=chrX:-1695262,1696779	355.866	P	281.895	P
1623352_at	CG7016-RA FEA=BDGP GEN=CG7016 DB_XREF=CG7016 FBgn0039238 SEG=chr3R:+20679310,20680595 MAP=96B1-96B1 LEN=1285 DEF=(CG7016 gene symbol:CG7016 FBgn0039238 )	128.7	P	0.000491	198.5	P	0.000491	194.5	P	0.000491	130.8	P	0.000491			1623352_at	CG7016-RA FEA=BDGP GEN=CG7016 DB_XREF=CG7016 FBgn0039238 SEG=chr3R:+20679310,20680595 MAP=96B1-96B1 LEN=1285 DEF=(CG7016 gene symbol:CG7016 FBgn0039238 )	29.7305	A	14.2145	A
1623353_at	CG14637-RA FEA=BDGP GEN=abs DB_XREF=CG14637 FBgn0015331 SEG=chr3R:+58763,60763 MAP=82A1-82A1 LEN=2000 DEF=(CG14637 gene symbol:abs FBgn0015331 (GO:0009653 morphogenesis) (GO:0004004 ATP dependent RNA helicase) (GO:0006915 apoptosis) (GO:0008026 ATP dependent helicase) (GO:0004386 helicase) (GO:0007399 neurogenesis) (GO:0005634 nucleus) (GO:0030010 establishment of cell polarity))	392.5	P	0.000491	320.9	P	0.000613	409.9	P	0.000491	337.5	P	0.000491			1623353_at	CG14637-RA FEA=BDGP GEN=abs DB_XREF=CG14637 FBgn0015331 SEG=chr3R:+58763,60763 MAP=82A1-82A1 LEN=2000 DEF=(CG14637 gene symbol:abs FBgn0015331 (GO:0009653 morphogenesis) (GO:0004004 ATP dependent RNA helicase) (GO:0006915 apoptosis) (GO:0008026 ATP dependent helicase) (GO:0004386 helicase) (GO:0007399 neurogenesis) (GO:0005634 nucleus) (GO:0030010 establishment of cell polarity))	945.662	P	906.511	P
1623354_at	HDC02327 FEA=HDP SEG=chr2L:+13319427,13319704	2.5	A	0.462489	13.5	A	0.078906	6.3	A	0.181343	8.1	A	0.216313			1623354_at	HDC02327 FEA=HDP SEG=chr2L:+13319427,13319704	13.5678	A	1.48622	A
1623355_at	CG2155-RA FEA=BDGP GEN=v DB_XREF=CG2155 FBgn0003965 SEG=chrX:+10665928,10667577 MAP=9F11-9F11 LEN=1294 DEF=(CG2155 gene symbol:v FBgn0003965 (GO:0004833 tryptophan 2,3 dioxygenase) (GO:0006727 ommochrome biosynthesis))	349.6	P	0.000613	270.1	P	0.000491	240.8	P	0.000491	111.6	P	0.000613			1623355_at	CG2155-RA FEA=BDGP GEN=v DB_XREF=CG2155 FBgn0003965 SEG=chrX:+10665928,10667577 MAP=9F11-9F11 LEN=1294 DEF=(CG2155 gene symbol:v FBgn0003965 (GO:0004833 tryptophan 2,3 dioxygenase) (GO:0006727 ommochrome biosynthesis))	20.4191	P	13.2592	A
1623356_at	CG11999-RA FEA=BDGP GEN=CG11999 DB_XREF=CG11999 FBgn0037312 SEG=chr3R:-1179435,1180466 MAP=82F10-82F11 LEN=904 DEF=(CG11999 gene symbol:CG11999 FBgn0037312 )	758	P	0.000491	447.9	P	0.000491	946.5	P	0.000491	918.1	P	0.000491			1623356_at	CG11999-RA FEA=BDGP GEN=CG11999 DB_XREF=CG11999 FBgn0037312 SEG=chr3R:-1179435,1180466 MAP=82F10-82F11 LEN=904 DEF=(CG11999 gene symbol:CG11999 FBgn0037312 )	1790.17	P	1815.94	P
1623357_at	CG8616-RA FEA=BDGP GEN=CG8616 DB_XREF=CG8616 FBgn0035752 SEG=chr3L:+7198070,7199782 MAP=65F1-65F1 LEN=1565 DEF=(CG8616 gene symbol:CG8616 FBgn0035752 )	276.2	P	0.000613	248.7	P	0.000491	222.6	P	0.000491	184.5	P	0.000491			1623357_at	CG8616-RA FEA=BDGP GEN=CG8616 DB_XREF=CG8616 FBgn0035752 SEG=chr3L:+7198070,7199782 MAP=65F1-65F1 LEN=1565 DEF=(CG8616 gene symbol:CG8616 FBgn0035752 )	343.836	P	345.445	P
1623358_at	CG30381-RA FEA=BDGP GEN=CG30381 DB_XREF=CG30381 FBgn0050381 SEG=chr2R:-2990881,2991238 MAP=43F2-43F2 LEN=357 DEF=(CG30381 gene symbol:CG30381 FBgn0050381 )	51.3	P	0.003159	45.3	P	0.009283	61.6	P	0.000944	48.2	P	0.012921			1623358_at	CG30381-RA FEA=BDGP GEN=CG30381 DB_XREF=CG30381 FBgn0050381 SEG=chr2R:-2990881,2991238 MAP=43F2-43F2 LEN=357 DEF=(CG30381 gene symbol:CG30381 FBgn0050381 )	404.8	P	388.025	P
1623359_at	CG3836-RA FEA=BDGP GEN=stwl DB_XREF=CG3836 FBgn0003459 SEG=chr3L:-14352389,14358803 MAP=70D6-70D7 LEN=3637 DEF=(CG3836 gene symbol:stwl FBgn0003459 (GO:0003702 RNA polymerase II transcription factor) (GO:0005634 nucleus))	116.1	P	0.000491	113	P	0.000491	151.9	P	0.000491	137.3	P	0.000491			1623359_at	CG3836-RA FEA=BDGP GEN=stwl DB_XREF=CG3836 FBgn0003459 SEG=chr3L:-14352389,14358803 MAP=70D6-70D7 LEN=3637 DEF=(CG3836 gene symbol:stwl FBgn0003459 (GO:0003702 RNA polymerase II transcription factor) (GO:0005634 nucleus))	481.66	P	471.455	P
1623360_at	CG32534-RA FEA=BDGP GEN=CG32534 DB_XREF=CG32534 FBgn0052534 SEG=chrX:+19257800,19258292 MAP=18C8-18C8 LEN=492 DEF=(CG32534 gene symbol:CG32534 FLAGGED_PROBLEMATIC FBgn0052534 )	29.1	P	0.006575	37.4	P	0.006575	28.5	P	0.006575	35.2	P	0.027766			1623360_at	CG32534-RA FEA=BDGP GEN=CG32534 DB_XREF=CG32534 FBgn0052534 SEG=chrX:+19257800,19258292 MAP=18C8-18C8 LEN=492 DEF=(CG32534 gene symbol:CG32534 FLAGGED_PROBLEMATIC FBgn0052534 )	59.3756	P	34.0964	M
1623361_at	HDC12336 FEA=HDP SEG=chr3R:+3563157,3563582	8.8	A	0.413046	10.8	A	0.275462	2.9	A	0.745101	2.5	A	0.65838			1623361_at	HDC12336 FEA=HDP SEG=chr3R:+3563157,3563582	8.42161	A	9.17265	A
1623362_at	HDC10019 FEA=HDP SEG=chr3L:+13456983,13457557	15.7	A	0.388782	6	A	0.65838	17.4	A	0.296764	4	A	0.635055			1623362_at	HDC10019 FEA=HDP SEG=chr3L:+13456983,13457557	3.49826	A	26.5322	A
1623363_at	CG6432-RA FEA=BDGP GEN=CG6432 DB_XREF=CG6432 FBgn0039184 SEG=chr3R:+20153300,20156576 MAP=95F14-95F14 LEN=2267 DEF=(CG6432 gene symbol:CG6432 FBgn0039184 (GO:0003987 acetate-CoA ligase))	2.8	A	0.611218	16.6	A	0.135974	17.3	A	0.364945	2.4	A	0.413046			1623363_at	CG6432-RA FEA=BDGP GEN=CG6432 DB_XREF=CG6432 FBgn0039184 SEG=chr3R:+20153300,20156576 MAP=95F14-95F14 LEN=2267 DEF=(CG6432 gene symbol:CG6432 FBgn0039184 (GO:0003987 acetate-CoA ligase))	12.1793	A	18.6299	A
1623364_at	CG4250-RA FEA=BDGP GEN=CG4250 DB_XREF=CG4250 FBgn0034761 SEG=chr2R:+17707237,17708054 MAP=58F4-58F4 LEN=650 DEF=(CG4250 gene symbol:CG4250 FBgn0034761 )	30.2	P	0.048099	37.1	A	0.070073	36.7	P	0.007827	104.7	P	0.000613			1623364_at	CG4250-RA FEA=BDGP GEN=CG4250 DB_XREF=CG4250 FBgn0034761 SEG=chr2R:+17707237,17708054 MAP=58F4-58F4 LEN=650 DEF=(CG4250 gene symbol:CG4250 FBgn0034761 )	11.7014	A	3.17911	A
1623365_at	CG7959-RA FEA=BDGP GEN=Bgb DB_XREF=CG7959 FBgn0013753 SEG=chr3L:+1620330,1621577 MAP=62A9-62A9 LEN=1247 DEF=(CG7959 gene symbol:Bgb FBgn0013753 (GO:0006357 regulation of transcription from Pol II promoter) (GO:0003713 transcription co-activator) (GO:0005634 nucleus) (GO:0016513 core-binding factor complex))	980	P	0.000491	647.3	P	0.000491	866.3	P	0.000491	710.6	P	0.000491			1623365_at	CG7959-RA FEA=BDGP GEN=Bgb DB_XREF=CG7959 FBgn0013753 SEG=chr3L:+1620330,1621577 MAP=62A9-62A9 LEN=1247 DEF=(CG7959 gene symbol:Bgb FBgn0013753 (GO:0006357 regulation of transcription from Pol II promoter) (GO:0003713 transcription co-activator) (GO:0005634 nucleus) (GO:0016513 core-binding factor complex))	1810.17	P	1877.04	P
1623366_at	CG8039-RA FEA=BDGP GEN=mRpL19 DB_XREF=CG8039 FBgn0037608 SEG=chr3R:+4499881,4500939 MAP=85A5-85A5 LEN=1006 DEF=(CG8039 gene symbol:mRpL19 FBgn0037608 (GO:0005762 mitochondrial large ribosomal subunit) (GO:0006412 protein biosynthesis) (GO:0003735 structural constituent of ribosome))	836.5	P	0.000491	808.5	P	0.000491	890.7	P	0.000491	771.1	P	0.000491			1623366_at	CG8039-RA FEA=BDGP GEN=mRpL19 DB_XREF=CG8039 FBgn0037608 SEG=chr3R:+4499881,4500939 MAP=85A5-85A5 LEN=1006 DEF=(CG8039 gene symbol:mRpL19 FBgn0037608 (GO:0005762 mitochondrial large ribosomal subunit) (GO:0006412 protein biosynthesis) (GO:0003735 structural constituent of ribosome))	1819.78	P	1591.16	P
1623367_at	HDC20284 FEA=HDP SEG=chr3h:+323038,324373	2.9	A	0.462489	8.4	A	0.48748	3.9	A	0.562354	1	A	0.900939			1623367_at	HDC20284 FEA=HDP SEG=chr3h:+323038,324373	7.90356	A	3.11697	A
1623368_at	S.CX001965 FEA=fgenesh SEG=chrX:-17345259,17346917	1	A	0.834732	1.2	A	0.929927	1.8	A	0.921094	4.1	A	0.48748			1623368_at	S.CX001965 FEA=fgenesh SEG=chrX:-17345259,17346917	3.81701	A	7.03095	A
1623369_at	CG31796-RA FEA=BDGP GEN=CG31796 DB_XREF=CG31796 FBgn0051796 SEG=chr2L:-19250808,19251382 MAP=37D1-37D1 LEN=574 DEF=(CG31796 gene symbol:CG31796 FBgn0051796 )	5.5	A	0.51252	1.7	A	0.724538	0.6	A	0.984836	1	A	0.889551			1623369_at	CG31796-RA FEA=BDGP GEN=CG31796 DB_XREF=CG31796 FBgn0051796 SEG=chr2L:-19250808,19251382 MAP=37D1-37D1 LEN=574 DEF=(CG31796 gene symbol:CG31796 FBgn0051796 )	1.31727	A	6.11655	A
1623370_at	CG4148-RA FEA=BDGP GEN=l(2)35Ea DB_XREF=CG4148 FBgn0001990 SEG=chr2L:-15744558,15746401 MAP=35D4-35D4 LEN=1659 DEF=(CG4148 gene symbol:l(2)35Ea FBgn0001990 (GO:0003700 transcription factor) (GO:0005634 nucleus))	469.4	P	0.000613	383.8	P	0.000613	400.7	P	0.000613	430.1	P	0.000491			1623370_at	CG4148-RA FEA=BDGP GEN=l(2)35Ea DB_XREF=CG4148 FBgn0001990 SEG=chr2L:-15744558,15746401 MAP=35D4-35D4 LEN=1659 DEF=(CG4148 gene symbol:l(2)35Ea FBgn0001990 (GO:0003700 transcription factor) (GO:0005634 nucleus))	1192.7	P	1088.6	P
1623371_at	CG11126-RA FEA=BDGP GEN=CG11126 DB_XREF=CG11126 FBgn0030265 SEG=chrX:+10849149,10849863 MAP=10A4-10A4 LEN=594 DEF=(CG11126 gene symbol:CG11126 FBgn0030265 (GO:0008253 5-nucleotidase))	17.8	A	0.364945	9.2	A	0.562354	8.4	A	0.56237	5.5	A	0.65838			1623371_at	CG11126-RA FEA=BDGP GEN=CG11126 DB_XREF=CG11126 FBgn0030265 SEG=chrX:+10849149,10849863 MAP=10A4-10A4 LEN=594 DEF=(CG11126 gene symbol:CG11126 FBgn0030265 (GO:0008253 5-nucleotidase))	12.4853	A	2.79495	A
1623372_at	CG5873-RA FEA=BDGP GEN=CG5873 DB_XREF=CG5873 FBgn0038511 SEG=chr3R:+13251508,13272230 MAP=90A6-90B1 LEN=3071 DEF=(CG5873 gene symbol:CG5873 FBgn0038511 (GO:0004601 peroxidase))	342.3	P	0.000613	594.9	P	0.000762	340.4	P	0.000613	336.6	P	0.000491			1623372_at	CG5873-RA FEA=BDGP GEN=CG5873 DB_XREF=CG5873 FBgn0038511 SEG=chr3R:+13251508,13272230 MAP=90A6-90B1 LEN=3071 DEF=(CG5873 gene symbol:CG5873 FBgn0038511 (GO:0004601 peroxidase))	36.9264	P	20.3127	M
1623373_at	CG14806-RA FEA=BDGP GEN=CG14806 DB_XREF=CG14806 FBgn0029594 SEG=chrX:+1637068,1638206 MAP=2B14-2B14 LEN=1006 DEF=(CG14806 gene symbol:CG14806 FBgn0029594 )	1022.9	P	0.000491	1046.6	P	0.000491	1212.7	P	0.000491	1078.6	P	0.000491			1623373_at	CG14806-RA FEA=BDGP GEN=CG14806 DB_XREF=CG14806 FBgn0029594 SEG=chrX:+1637068,1638206 MAP=2B14-2B14 LEN=1006 DEF=(CG14806 gene symbol:CG14806 FBgn0029594 )	2263.73	P	2262.4	P
1623374_a_at	CG8649-RA FEA=BDGP GEN=Fim DB_XREF=CG8649 FBgn0024238 SEG=chrX:-17016661,17032937 MAP=16A1-16A1 LEN=3437 DEF=(CG8649 gene symbol:Fim FBgn0024238 (GO:0003779 actin binding) (GO:0016321 female meiosis chromosome segregation))	253.1	P	0.000613	330.3	P	0.000613	367.9	P	0.000491	263.6	P	0.000491			1623374_a_at	CG8649-RA FEA=BDGP GEN=Fim DB_XREF=CG8649 FBgn0024238 SEG=chrX:-17016661,17032937 MAP=16A1-16A1 LEN=3437 DEF=(CG8649 gene symbol:Fim FBgn0024238 (GO:0003779 actin binding) (GO:0016321 female meiosis chromosome segregation))	927.996	P	541.867	P
1623375_at	CG17081-RA FEA=BDGP GEN=CG17081 DB_XREF=CG17081 FBgn0036480 SEG=chr3L:+15065617,15076904 MAP=71B5-71B5 LEN=3421 DEF=(CG17081 gene symbol:CG17081 FBgn0036480 )	231.5	P	0.000491	196.4	P	0.000491	259.2	P	0.000491	265.3	P	0.000491			1623375_at	CG17081-RA FEA=BDGP GEN=CG17081 DB_XREF=CG17081 FBgn0036480 SEG=chr3L:+15065617,15076904 MAP=71B5-71B5 LEN=3421 DEF=(CG17081 gene symbol:CG17081 FBgn0036480 )	782.322	P	803.695	P
1623376_s_at	CG3798-RF FEA=BDGP GEN=Nmda1 DB_XREF=CG3798 FBgn0013305 SEG=chr2R:-7941804,7944537 MAP=49D6-49D6 LEN=2146 DEF=(CG3798 gene symbol:Nmda1 FBgn0013305 (GO:0017146 N-methyl-D-aspartate selective glutamate receptor complex) (GO:0004972 N-methyl-D-aspartate selective glutamate receptor))	350.6	P	0.000491	722	P	0.000491	603.5	P	0.000491	693.2	P	0.000491			1623376_s_at	CG3798-RF FEA=BDGP GEN=Nmda1 DB_XREF=CG3798 FBgn0013305 SEG=chr2R:-7941804,7944537 MAP=49D6-49D6 LEN=2146 DEF=(CG3798 gene symbol:Nmda1 FBgn0013305 (GO:0017146 N-methyl-D-aspartate selective glutamate receptor complex) (GO:0004972 N-methyl-D-aspartate selective glutamate receptor))	1336.32	P	409.753	P
1623377_at	CG14841-RA FEA=BDGP GEN=CG14841 DB_XREF=CG14841 FBgn0038218 SEG=chr3R:-10087131,10088159 MAP=88B1-88B1 LEN=956 DEF=(CG14841 gene symbol:CG14841 FBgn0038218 )	3	A	0.462489	5.4	A	0.388782	4.4	A	0.635055	0.9	A	0.586954			1623377_at	CG14841-RA FEA=BDGP GEN=CG14841 DB_XREF=CG14841 FBgn0038218 SEG=chr3R:-10087131,10088159 MAP=88B1-88B1 LEN=956 DEF=(CG14841 gene symbol:CG14841 FBgn0038218 )	10.2791	A	6.25127	A
1623378_at	CG5545-RA FEA=BDGP GEN=Oli DB_XREF=CG5545 FBgn0032651 SEG=chr2L:+17567589,17569350 MAP=36C11-36C11 LEN=1701 DEF=(CG5545 gene symbol:Oli FBgn0032651 (GO:0003700 transcription factor) (GO:0045449 regulation of transcription) (GO:0005634 nucleus))	261.6	P	0.000491	246.5	P	0.000613	195.6	P	0.000613	194.3	P	0.000613			1623378_at	CG5545-RA FEA=BDGP GEN=Oli DB_XREF=CG5545 FBgn0032651 SEG=chr2L:+17567589,17569350 MAP=36C11-36C11 LEN=1701 DEF=(CG5545 gene symbol:Oli FBgn0032651 (GO:0003700 transcription factor) (GO:0045449 regulation of transcription) (GO:0005634 nucleus))	29.3318	P	41.3127	P
1623379_at	CG14228-RA FEA=BDGP GEN=Mer DB_XREF=CG14228 FBgn0013951 SEG=chrX:-19421547,19424458 MAP=18E1-18E1 LEN=2507 DEF=(CG14228 gene symbol:Mer FBgn0013951 (GO:0005737 cytoplasm) (GO:0005886 plasma membrane) (GO:0045571 negative regulation of imaginal disc growth) (GO:0016324 apical plasma membrane) (GO:0009798 axis specification) (GO:0008092 cytoskeletal protein binding) (GO:0045169 fusome))	460.4	P	0.000491	385.8	P	0.000491	417.4	P	0.000491	492.5	P	0.000491			1623379_at	CG14228-RA FEA=BDGP GEN=Mer DB_XREF=CG14228 FBgn0013951 SEG=chrX:-19421547,19424458 MAP=18E1-18E1 LEN=2507 DEF=(CG14228 gene symbol:Mer FBgn0013951 (GO:0005737 cytoplasm) (GO:0005886 plasma membrane) (GO:0045571 negative regulation of imaginal disc growth) (GO:0016324 apical plasma membrane) (GO:0009798 axis specification) (GO:0008092 cytoskeletal protein binding) (GO:0045169 fusome))	1124.15	P	1033.45	P
1623380_at	Stencil:3L:8031078:8034791:GENSCAN FEA=stencil SEG=chr3L:+8031078,8034791	3.7	A	0.254899	4	A	0.34162	5.9	A	0.198363	2.8	A	0.296809			1623380_at	Stencil:3L:8031078:8034791:GENSCAN FEA=stencil SEG=chr3L:+8031078,8034791	1.33586	A	6.32726	A
1623381_at	HDC03202 FEA=HDP SEG=chr2L:-19179498,19180140	9.3	M	0.054711	8.4	A	0.110449	7.3	A	0.364945	8	A	0.150145			1623381_at	HDC03202 FEA=HDP SEG=chr2L:-19179498,19180140	2.05178	A	1.04555	A
1623382_at	S.C3L001813 FEA=fgenesh SEG=chr3L:+14188523,14188802	1.8	A	0.611218	4.8	A	0.388782	6.2	A	0.34162	7.9	A	0.235169			1623382_at	S.C3L001813 FEA=fgenesh SEG=chr3L:+14188523,14188802	1.18293	A	26.0721	M
1623383_at	CG7507-RA FEA=BDGP GEN=Dhc64C DB_XREF=CG7507 FBgn0010349 SEG=chr3L:-4785308,4803674 MAP=64C1-64C2 LEN=14381 DEF=(CG7507 gene symbol:Dhc64C FBgn0010349 (GO:0003774 motor) (GO:0003777 microtubule motor) (GO:0007098 centrosome cycle) (GO:0005737 cytoplasm) (GO:0007292 oogenesis) (GO:0007294 oocyte determination) (GO:0005875 microtubule associated complex) (GO:0005868 cytoplasmic dynein complex) (GO:…	476.8	P	0.000491	475.2	P	0.000491	319.1	P	0.000491	413.6	P	0.000613			1623383_at	CG7507-RA FEA=BDGP GEN=Dhc64C DB_XREF=CG7507 FBgn0010349 SEG=chr3L:-4785308,4803674 MAP=64C1-64C2 LEN=14381 DEF=(CG7507 gene symbol:Dhc64C FBgn0010349 (GO:0003774 motor) (GO:0003777 microtubule motor) (GO:0007098 centrosome cycle) (GO:0005737 cytoplasm) (GO:0007292 oogenesis) (GO:0007294 oocyte determination) (GO:0005875 microtubule associated complex) (GO:0005868 cytoplasmic dynein complex) (GO:…	1562.83	P	1994.98	P
1623384_at	CG18426-RA FEA=BDGP GEN=ytr DB_XREF=CG18426 FBgn0021895 SEG=chr2R:-18890737,18894664 MAP=60A3-60A3 LEN=2090 DEF=(CG18426 gene symbol:ytr FBgn0021895 )	1432.5	P	0.000491	1333.5	P	0.000491	1388.7	P	0.000491	1199.6	P	0.000491			1623384_at	CG18426-RA FEA=BDGP GEN=ytr DB_XREF=CG18426 FBgn0021895 SEG=chr2R:-18890737,18894664 MAP=60A3-60A3 LEN=2090 DEF=(CG18426 gene symbol:ytr FBgn0021895 )	2735.29	P	2532.8	P
1623385_at	HDC17349 FEA=HDP SEG=chrX:-3996782,3998262	1.6	A	0.818657	5.6	A	0.437646	3.4	A	0.635055	5.5	A	0.48748			1623385_at	HDC17349 FEA=HDP SEG=chrX:-3996782,3998262	0.82591	A	5.64375	A
1623386_s_at	CG14438-RA FEA=BDGP GEN=CG14438 DB_XREF=CG14438 FBgn0029899 SEG=chrX:+6496697,6510673 MAP=6C12-6C13 LEN=10353 DEF=(CG14438 gene symbol:CG14438 FBgn0029899 )	218.1	P	0.000489	190.9	P	0.000491	215.8	P	0.000491	251.3	P	0.000491			1623386_s_at	CG14438-RA FEA=BDGP GEN=CG14438 DB_XREF=CG14438 FBgn0029899 SEG=chrX:+6496697,6510673 MAP=6C12-6C13 LEN=10353 DEF=(CG14438 gene symbol:CG14438 FBgn0029899 )	798.61	P	815.888	P
1623387_at	CG6546-RA FEA=BDGP GEN=CG6546 DB_XREF=CG6546 FBgn0034216 SEG=chr2R:-12493073,12494660 MAP=54B13-54B13 LEN=1449 DEF=(CG6546 gene symbol:CG6546 FBgn0034216 (GO:0005200 structural constituent of cytoskeleton) (GO:0007010 cytoskeleton organization and biogenesis) (GO:0005884 actin filament))	1346.2	P	0.000491	1006.8	P	0.000491	1245.9	P	0.000491	937.3	P	0.000491			1623387_at	CG6546-RA FEA=BDGP GEN=CG6546 DB_XREF=CG6546 FBgn0034216 SEG=chr2R:-12493073,12494660 MAP=54B13-54B13 LEN=1449 DEF=(CG6546 gene symbol:CG6546 FBgn0034216 (GO:0005200 structural constituent of cytoskeleton) (GO:0007010 cytoskeleton organization and biogenesis) (GO:0005884 actin filament))	2550.47	P	2380.91	P
1623388_at	CG15861-RA FEA=BDGP GEN=CG15861 DB_XREF=CG15861 FBgn0035084 SEG=chr2R:-19986960,19988167 MAP=60E8-60E8 LEN=1065 DEF=(CG15861 gene symbol:CG15861 FBgn0035084 )	64.7	P	0.002607	79.5	P	0.000944	52.4	P	0.002601	65.8	P	0.000944			1623388_at	CG15861-RA FEA=BDGP GEN=CG15861 DB_XREF=CG15861 FBgn0035084 SEG=chr2R:-19986960,19988167 MAP=60E8-60E8 LEN=1065 DEF=(CG15861 gene symbol:CG15861 FBgn0035084 )	113.463	P	104.047	P
1623389_at	CG11573-RA FEA=BDGP GEN=CG11573 DB_XREF=CG11573 FBgn0031795 SEG=chr2L:+6292990,6295562 MAP=26C2-26C2 LEN=801 DEF=(CG11573 gene symbol:CG11573 FBgn0031795 (GO:0004714 transmembrane receptor protein tyrosine kinase))	13.7	A	0.099061	8.7	A	0.088557	3.8	A	0.388782	11.7	P	0.023995			1623389_at	CG11573-RA FEA=BDGP GEN=CG11573 DB_XREF=CG11573 FBgn0031795 SEG=chr2L:+6292990,6295562 MAP=26C2-26C2 LEN=801 DEF=(CG11573 gene symbol:CG11573 FBgn0031795 (GO:0004714 transmembrane receptor protein tyrosine kinase))	5.37406	A	5.28025	A
1623390_at	CG11768-RA FEA=BDGP GEN=CG11768 DB_XREF=CG11768 FBgn0037625 SEG=chr3R:-4579845,4581406 MAP=85A10-85A10 LEN=1485 DEF=(CG11768 gene symbol:CG11768 FBgn0037625 )	11.8	A	0.296809	10.2	A	0.135974	3.5	A	0.34162	10	A	0.135974			1623390_at	CG11768-RA FEA=BDGP GEN=CG11768 DB_XREF=CG11768 FBgn0037625 SEG=chr3R:-4579845,4581406 MAP=85A10-85A10 LEN=1485 DEF=(CG11768 gene symbol:CG11768 FBgn0037625 )	1.13481	A	4.30097	A
1623391_at	CG1641-RA FEA=BDGP GEN=sisA DB_XREF=CG1641 FBgn0003411 SEG=chrX:-11063517,11064285 MAP=10B2-10B2 LEN=768 DEF=(CG1641 gene symbol:sisA FBgn0003411 (GO:0007538 primary sex determination) (GO:0003700 transcription factor) (GO:0005634 nucleus) (GO:0007540 sex determination, establishment of X:A ratio) (GO:0007492 endoderm development) (GO:0007496 anterior midgut development) (GO:0007497 posterior mid…	337.2	P	0.000613	303	P	0.000491	436.4	P	0.000491	170.2	P	0.000491			1623391_at	CG1641-RA FEA=BDGP GEN=sisA DB_XREF=CG1641 FBgn0003411 SEG=chrX:-11063517,11064285 MAP=10B2-10B2 LEN=768 DEF=(CG1641 gene symbol:sisA FBgn0003411 (GO:0007538 primary sex determination) (GO:0003700 transcription factor) (GO:0005634 nucleus) (GO:0007540 sex determination, establishment of X:A ratio) (GO:0007492 endoderm development) (GO:0007496 anterior midgut development) (GO:0007497 posterior mid…	894.177	P	278.825	P
1623392_at	S.C2R000576 FEA=fgenesh SEG=chr2R:+4499243,4531979	1.3	A	0.864026	9.9	A	0.216313	4	A	0.462489	4.3	A	0.254899			1623392_at	S.C2R000576 FEA=fgenesh SEG=chr2R:+4499243,4531979	13.7971	A	8.53909	A
1623393_a_at	CG3277-RA FEA=BDGP GEN=CG3277 DB_XREF=CG3277 FBgn0031518 SEG=chr2L:+3305915,3309655 MAP=23E3-23E3 LEN=2274 DEF=(CG3277 gene symbol:CG3277 FBgn0031518 (GO:0006468 protein amino acid phosphorylation) (GO:0004713 protein tyrosine kinase))	38.7	P	0.002607	50.6	P	0.002607	26.4	P	0.002607	39.6	P	0.009283			1623393_a_at	CG3277-RA FEA=BDGP GEN=CG3277 DB_XREF=CG3277 FBgn0031518 SEG=chr2L:+3305915,3309655 MAP=23E3-23E3 LEN=2274 DEF=(CG3277 gene symbol:CG3277 FBgn0031518 (GO:0006468 protein amino acid phosphorylation) (GO:0004713 protein tyrosine kinase))	10.856	A	8.44074	A
1623394_at	CG3536-RA FEA=BDGP GEN=CG3536 DB_XREF=CG3536 FBgn0034775 SEG=chr2R:-17786979,17804154 MAP=59A4-59A4 LEN=3657 DEF=(CG3536 gene symbol:CG3536 FBgn0034775 (GO:0005221 intracellular cyclic nucleotide activated cation channel))	1.6	A	0.801637	6.4	A	0.635055	6.9	A	0.635055	5.9	A	0.586954			1623394_at	CG3536-RA FEA=BDGP GEN=CG3536 DB_XREF=CG3536 FBgn0034775 SEG=chr2R:-17786979,17804154 MAP=59A4-59A4 LEN=3657 DEF=(CG3536 gene symbol:CG3536 FBgn0034775 (GO:0005221 intracellular cyclic nucleotide activated cation channel))	7.8084	A	12.0918	A
1623395_at	HDC16223 FEA=HDP SEG=chr3R:+25335719,25336893	0.8	A	0.889551	5	A	0.48748	3.6	A	0.48748	0.9	A	0.764831			1623395_at	HDC16223 FEA=HDP SEG=chr3R:+25335719,25336893	2.0841	A	7.06189	A
1623396_at	CG13875-RA FEA=BDGP GEN=CG13875 DB_XREF=CG13875 FBgn0035104 SEG=chr3L:+160923,163165 MAP=61B2-61B2 LEN=1973 DEF=(CG13875 gene symbol:CG13875 FBgn0035104 )	54.6	P	0.000762	60.9	P	0.000613	45.2	P	0.001755	37.6	P	0.001432			1623396_at	CG13875-RA FEA=BDGP GEN=CG13875 DB_XREF=CG13875 FBgn0035104 SEG=chr3L:+160923,163165 MAP=61B2-61B2 LEN=1973 DEF=(CG13875 gene symbol:CG13875 FBgn0035104 )	22.4498	P	21.3885	P
1623397_at	CG40442-RA FEA=BDGP GEN=CG40442 DB_XREF=CG40442 FBgn0058442 SEG=chrYh:-162972,163248 LEN=276 DEF=(CG40442 gene symbol:CG40442 FBgn0058442 )	1.7	A	0.562354	3.6	A	0.165208	1.4	A	0.783687	0.5	A	0.929927			1623397_at	CG40442-RA FEA=BDGP GEN=CG40442 DB_XREF=CG40442 FBgn0058442 SEG=chrYh:-162972,163248 LEN=276 DEF=(CG40442 gene symbol:CG40442 FBgn0058442 )	5.57632	A	1.98839	A
1623398_at	CG4830-RA FEA=BDGP GEN=CG4830 DB_XREF=CG4830 FBgn0037996 SEG=chr3R:-8033897,8036098 MAP=87B2-87B2 LEN=1860 DEF=(CG4830 gene symbol:CG4830 FBgn0037996 (GO:0005324 long-chain fatty acid transporter))	713.2	P	0.000613	1701.1	P	0.000491	1329.9	P	0.000491	811.8	P	0.000491			1623398_at	CG4830-RA FEA=BDGP GEN=CG4830 DB_XREF=CG4830 FBgn0037996 SEG=chr3R:-8033897,8036098 MAP=87B2-87B2 LEN=1860 DEF=(CG4830 gene symbol:CG4830 FBgn0037996 (GO:0005324 long-chain fatty acid transporter))	1.5053	A	1.58865	A
1623399_at	Stencil:3L:10013386:10017635:GENSCAN FEA=stencil SEG=chr3L:+10013386,10017635	0.9	A	0.745153	4.6	A	0.181343	5.5	A	0.165268	4.3	A	0.462489			1623399_at	Stencil:3L:10013386:10017635:GENSCAN FEA=stencil SEG=chr3L:+10013386,10017635	9.82997	A	4.52518	A
1623400_at	S.C2R002795 FEA=fgenesh SEG=chr2R:-19281550,19284206	3.8	A	0.681117	3.2	A	0.537511	2.3	A	0.724538	2.1	A	0.849855			1623400_at	S.C2R002795 FEA=fgenesh SEG=chr2R:-19281550,19284206	3.82222	A	19.0663	A
1623401_a_at	CG8092-RB FEA=BDGP GEN=CG8092 DB_XREF=CG8092 FBgn0033998 SEG=chr2R:-10274964,10277357 MAP=51E5-51E7 LEN=2284 DEF=(CG8092 gene symbol:CG8092 FLAGGED_PROBLEMATIC FBgn0033998 )	158.4	P	0.000491	150.5	P	0.000491	183.6	P	0.000491	178.7	P	0.000491			1623401_a_at	CG8092-RB FEA=BDGP GEN=CG8092 DB_XREF=CG8092 FBgn0033998 SEG=chr2R:-10274964,10277357 MAP=51E5-51E7 LEN=2284 DEF=(CG8092 gene symbol:CG8092 FLAGGED_PROBLEMATIC FBgn0033998 )	618.76	P	719.811	P
1623402_at	CG10954-RA FEA=BDGP SEG=chr2L:+20386802,20392776	1822.9	P	0.000491	1608.8	P	0.000491	1890.5	P	0.000491	1694	P	0.000491			1623402_at	CG10954-RA FEA=BDGP SEG=chr2L:+20386802,20392776	4594.66	P	4365.81	P
1623403_s_at	CG2028-RB FEA=BDGP GEN=CkIalpha DB_XREF=CG2028 FBgn0015024 SEG=chrX:+12384442,12387945 MAP=11B7-11B7 LEN=2259 DEF=(CG2028 gene symbol:CkIalpha FBgn0015024 (GO:0004681 casein kinase I) (GO:0005737 cytoplasm) (GO:0006468 protein amino acid phosphorylation) (GO:0005634 nucleus) (GO:0004672 protein kinase) (GO:0004674 protein serinethreonine kinase) (GO:0006281 DNA repair))	553.1	P	0.000491	1050.7	P	0.000491	911.7	P	0.000491	1008.2	P	0.000491			1623403_s_at	CG2028-RB FEA=BDGP GEN=CkIalpha DB_XREF=CG2028 FBgn0015024 SEG=chrX:+12384442,12387945 MAP=11B7-11B7 LEN=2259 DEF=(CG2028 gene symbol:CkIalpha FBgn0015024 (GO:0004681 casein kinase I) (GO:0005737 cytoplasm) (GO:0006468 protein amino acid phosphorylation) (GO:0005634 nucleus) (GO:0004672 protein kinase) (GO:0004674 protein serinethreonine kinase) (GO:0006281 DNA repair))	1920.09	P	1410.58	P
1623404_at	CG16890-RA FEA=BDGP SEG=chr2L:-13764761,13765609	129.1	P	0.000491	115.6	P	0.000491	135.7	P	0.000491	95.9	P	0.000613			1623404_at	CG16890-RA FEA=BDGP SEG=chr2L:-13764761,13765609	274.809	P	253.453	P
1623405_at	CG1258-RA FEA=BDGP GEN=pav DB_XREF=CG1258 FBgn0011692 SEG=chr3L:+4223361,4226862 MAP=64A12-64A12 LEN=3208 DEF=(CG1258 gene symbol:pav FBgn0011692 (GO:0005871 kinesin complex) (GO:0007018 microtubule-based movement) (GO:0016321 female meiosis chromosome segregation) (GO:0007422 peripheral nervous system development) (GO:0016326 kinesin motor))	849	P	0.000491	600.1	P	0.000491	1064.2	P	0.000491	762.9	P	0.000491			1623405_at	CG1258-RA FEA=BDGP GEN=pav DB_XREF=CG1258 FBgn0011692 SEG=chr3L:+4223361,4226862 MAP=64A12-64A12 LEN=3208 DEF=(CG1258 gene symbol:pav FBgn0011692 (GO:0005871 kinesin complex) (GO:0007018 microtubule-based movement) (GO:0016321 female meiosis chromosome segregation) (GO:0007422 peripheral nervous system development) (GO:0016326 kinesin motor))	2242.41	P	3065.73	P
1623406_at	HDC15816 FEA=HDP SEG=chr3R:+22635497,22636008	0.8	A	0.48748	10.9	A	0.122747	16.4	A	0.122747	9.2	A	0.165268			1623406_at	HDC15816 FEA=HDP SEG=chr3R:+22635497,22636008	11.8039	A	3.24154	A
1623407_at	CG10298-RA FEA=BDGP GEN=CG10298 DB_XREF=CG10298 FBgn0037432 SEG=chr3R:+2168723,2169522 MAP=83E4-83E4 LEN=746 DEF=(CG10298 gene symbol:CG10298 FBgn0037432 (GO:0008429 phosphatidylethanolamine binding))	5.2	A	0.51252	10.8	A	0.34162	5.9	A	0.318842	12.8	A	0.364945			1623407_at	CG10298-RA FEA=BDGP GEN=CG10298 DB_XREF=CG10298 FBgn0037432 SEG=chr3R:+2168723,2169522 MAP=83E4-83E4 LEN=746 DEF=(CG10298 gene symbol:CG10298 FBgn0037432 (GO:0008429 phosphatidylethanolamine binding))	3.61637	A	3.12633	A
1623408_s_at	CG2947-RB FEA=BDGP GEN=CG2947 DB_XREF=CG2947 FBgn0029676 SEG=chrX:+3531704,3534156 MAP=3F1-3F1 LEN=2081 DEF=(CG2947 gene symbol:CG2947 FBgn0029676 (GO:0017078 Hsc70 protein regulator) (GO:0003754 chaperone))	1180	P	0.000491	1272.4	P	0.000491	1398.9	P	0.000491	1510.5	P	0.000491			1623408_s_at	CG2947-RB FEA=BDGP GEN=CG2947 DB_XREF=CG2947 FBgn0029676 SEG=chrX:+3531704,3534156 MAP=3F1-3F1 LEN=2081 DEF=(CG2947 gene symbol:CG2947 FBgn0029676 (GO:0017078 Hsc70 protein regulator) (GO:0003754 chaperone))	5993.45	P	5211.81	P
1623409_at	HDC11514 FEA=HDP SEG=chr3L:-22398181,22398976	5.4	A	0.703191	1.9	A	0.849855	2.1	A	0.611218	0.9	A	0.921094			1623409_at	HDC11514 FEA=HDP SEG=chr3L:-22398181,22398976	5.90386	A	9.66478	A
1623410_at	CT11695 FEA=sim4 SEG=chr3R:+12851142,12853636	98.6	P	0.002143	153	P	0.001165	51	P	0.000944	49.3	P	0.001755			1623410_at	CT11695 FEA=sim4 SEG=chr3R:+12851142,12853636	4.82747	A	6.12218	A
1623411_at	CG12052-RN FEA=BDGP GEN=lola DB_XREF=CG12052 FBgn0005630 SEG=chr2R:-5548494,5595711 MAP=47A11-47A13 LEN=3510 DEF=(CG12052 gene symbol:lola synonyms:(CG30014 CG18379 CG18378 CG18380 CG18381 CG18376 CG30013 CG30012) FBgn0005630 (GO:0003702 RNA polymerase II transcription factor) (GO:0003704 specific RNA polymerase II transcription factor) (GO:0007411 axon guidance) (GO:0005634 nucleus) (GO:0007409 …	151.9	P	0.002143	122.6	P	0.003159	207.7	P	0.001755	385.8	P	0.001165			1623411_at	CG12052-RN FEA=BDGP GEN=lola DB_XREF=CG12052 FBgn0005630 SEG=chr2R:-5548494,5595711 MAP=47A11-47A13 LEN=3510 DEF=(CG12052 gene symbol:lola synonyms:(CG30014 CG18379 CG18378 CG18380 CG18381 CG18376 CG30013 CG30012) FBgn0005630 (GO:0003702 RNA polymerase II transcription factor) (GO:0003704 specific RNA polymerase II transcription factor) (GO:0007411 axon guidance) (GO:0005634 nucleus) (GO:0007409 …	252.905	P	561.272	P
1623412_a_at	CG17150-RC FEA=BDGP GEN=CG17150 DB_XREF=CG17150 FBgn0035581 SEG=chr3L:+4864041,4867645 MAP=64C2-64C3 LEN=2905 DEF=(CG17150 gene symbol:CG17150 FBgn0035581 (GO:0003774 motor) (GO:0005875 microtubule associated complex) (GO:0008567 dynein ATPase) (GO:0007018 microtubule-based movement))	10.5	A	0.254899	8.4	A	0.110449	11.2	A	0.078906	11.8	A	0.216313			1623412_a_at	CG17150-RC FEA=BDGP GEN=CG17150 DB_XREF=CG17150 FBgn0035581 SEG=chr3L:+4864041,4867645 MAP=64C2-64C3 LEN=2905 DEF=(CG17150 gene symbol:CG17150 FBgn0035581 (GO:0003774 motor) (GO:0005875 microtubule associated complex) (GO:0008567 dynein ATPase) (GO:0007018 microtubule-based movement))	23.3836	M	9.73418	A
1623413_at	HDC02460 FEA=HDP SEG=chr2L:-13988983,13989395	11.2	P	0.027766	3.4	A	0.364945	8.1	A	0.088557	9.4	A	0.110449			1623413_at	HDC02460 FEA=HDP SEG=chr2L:-13988983,13989395	19.4017	P	7.25732	A
1623414_at	Stencil:X:7504612:7497239:GENSCAN FEA=stencil SEG=chrX:-7497239,7504612	6.2	A	0.413046	7.7	A	0.51252	4.8	A	0.635055	6.2	A	0.849855			1623414_at	Stencil:X:7504612:7497239:GENSCAN FEA=stencil SEG=chrX:-7497239,7504612	1.77384	A	6.45077	A
1623415_at	CG6667-RC FEA=BDGP GEN=dl DB_XREF=CG6667 FBgn0000462 SEG=chr2L:-17416680,17428442 MAP=36C8-36C9 LEN=4767 DEF=(CG6667 gene symbol:dl FBgn0000462 (GO:0045892 negative regulation of transcription, DNA-dependent) (GO:0045893 positive regulation of transcription, DNA-dependent) (GO:0005737 cytoplasm) (GO:0016481 negative regulation of transcription) (GO:0008358 maternal determination of anteriorposter…	57.9	P	0.002143	111.3	P	0.000762	55.9	P	0.001162	65	P	0.000762			1623415_at	CG6667-RC FEA=BDGP GEN=dl DB_XREF=CG6667 FBgn0000462 SEG=chr2L:-17416680,17428442 MAP=36C8-36C9 LEN=4767 DEF=(CG6667 gene symbol:dl FBgn0000462 (GO:0045892 negative regulation of transcription, DNA-dependent) (GO:0045893 positive regulation of transcription, DNA-dependent) (GO:0005737 cytoplasm) (GO:0016481 negative regulation of transcription) (GO:0008358 maternal determination of anteriorposter…	10.6391	A	9.10662	A
1623416_at	CG33265-RA FEA=BDGP SEG=chr3L:-11925127,11930527	9.4	A	0.235169	3.7	A	0.413046	8.8	A	0.413046	9.1	A	0.235169			1623416_at	CG33265-RA FEA=BDGP SEG=chr3L:-11925127,11930527	0.918593	A	6.47061	A
1623417_at	HDC14431 FEA=HDP SEG=chr3R:+14942599,14943220	2.7	A	0.235169	4.6	A	0.388782	1.4	A	0.724587	6.4	A	0.462489			1623417_at	HDC14431 FEA=HDP SEG=chr3R:+14942599,14943220	0.714376	A	9.67402	M
1623418_at	CG10244-RA FEA=BDGP GEN=Cad96Ca DB_XREF=CG10244 FBgn0022800 SEG=chr3R:-21013945,21024660 MAP=96C4-96C5 LEN=2941 DEF=(CG10244 gene symbol:Cad96Ca synonyms:(CG10239) FLAGGED_PROBLEMATIC FBgn0022800 (GO:0004672 protein kinase) (GO:0016339 calcium-dependent cell-cell adhesion) (GO:0006468 protein amino acid phosphorylation) (GO:0005887 integral to plasma membrane) (GO:0008014 calcium-dependent cell a…	198	P	0.000491	336	P	0.000491	198.5	P	0.000491	189.6	P	0.000491			1623418_at	CG10244-RA FEA=BDGP GEN=Cad96Ca DB_XREF=CG10244 FBgn0022800 SEG=chr3R:-21013945,21024660 MAP=96C4-96C5 LEN=2941 DEF=(CG10244 gene symbol:Cad96Ca synonyms:(CG10239) FLAGGED_PROBLEMATIC FBgn0022800 (GO:0004672 protein kinase) (GO:0016339 calcium-dependent cell-cell adhesion) (GO:0006468 protein amino acid phosphorylation) (GO:0005887 integral to plasma membrane) (GO:0008014 calcium-dependent cell a…	30.5386	P	20.3019	P
1623419_s_at	CT40876 FEA=sim4 SEG=chr3R:-7854186,7854798	4.3	A	0.801637	12.5	A	0.51252	14.1	A	0.537511	2.1	A	0.921145			1623419_s_at	CT40876 FEA=sim4 SEG=chr3R:-7854186,7854798	6.88323	A	5.05075	A
1623420_at	CT35475 FEA=sim4 SEG=chr2L:+3574874,3575102	0.9	A	0.801637	0.8	A	0.921094	1.1	A	0.921094	0.7	A	0.889551			1623420_at	CT35475 FEA=sim4 SEG=chr2L:+3574874,3575102	0.532336	A	0.345225	A
1623421_at	CG6347-RA FEA=BDGP GEN=CG6347 DB_XREF=CG6347 FBgn0033874 SEG=chr2R:+8901134,8904078 MAP=50C6-50C6 LEN=1311 DEF=(CG6347 gene symbol:CG6347 FBgn0033874 (GO:0004217 cathepsin L))	269.9	P	0.000762	315.6	P	0.000762	266.4	P	0.000762	264.3	P	0.000762			1623421_at	CG6347-RA FEA=BDGP GEN=CG6347 DB_XREF=CG6347 FBgn0033874 SEG=chr2R:+8901134,8904078 MAP=50C6-50C6 LEN=1311 DEF=(CG6347 gene symbol:CG6347 FBgn0033874 (GO:0004217 cathepsin L))	22.7385	A	18.0948	A
1623422_a_at	CG31908-RA FEA=BDGP GEN=CG31908 DB_XREF=CG31908 FBgn0051908 SEG=chr2L:-7017059,7019526 MAP=27D4-27D4 LEN=2041 DEF=(CG31908 gene symbol:CG31908 synonyms:(CG8761) FBgn0051908 )	1372.5	P	0.000491	1325.3	P	0.000491	1470.5	P	0.000491	1246.1	P	0.000491			1623422_a_at	CG31908-RA FEA=BDGP GEN=CG31908 DB_XREF=CG31908 FBgn0051908 SEG=chr2L:-7017059,7019526 MAP=27D4-27D4 LEN=2041 DEF=(CG31908 gene symbol:CG31908 synonyms:(CG8761) FBgn0051908 )	3112.54	P	3359.16	P
1623423_at	S.C3R001130 FEA=fgenesh SEG=chr3R:-8158249,8163255	1.9	A	0.783687	0.7	A	0.963203	1	A	0.945333	1.7	A	0.745101			1623423_at	S.C3R001130 FEA=fgenesh SEG=chr3R:-8158249,8163255	1.45754	A	0.947667	A
1623424_a_at	CG8224-RB FEA=BDGP GEN=babo DB_XREF=CG8224 FBgn0011300 SEG=chr2R:+4013089,4022383 MAP=44F11-44F12 LEN=3675 DEF=(CG8224 gene symbol:babo FBgn0011300 (GO:0004672 protein kinase) (GO:0005886 plasma membrane) (GO:0004674 protein serinethreonine kinase) (GO:0007455 eye-antennal disc metamorphosis) (GO:0004703 G-protein coupled receptor kinase) (GO:0006468 protein amino acid phosphorylation) (GO:000825…	297.5	P	0.000613	337.2	P	0.000613	271.5	P	0.000491	267.7	P	0.000491			1623424_a_at	CG8224-RB FEA=BDGP GEN=babo DB_XREF=CG8224 FBgn0011300 SEG=chr2R:+4013089,4022383 MAP=44F11-44F12 LEN=3675 DEF=(CG8224 gene symbol:babo FBgn0011300 (GO:0004672 protein kinase) (GO:0005886 plasma membrane) (GO:0004674 protein serinethreonine kinase) (GO:0007455 eye-antennal disc metamorphosis) (GO:0004703 G-protein coupled receptor kinase) (GO:0006468 protein amino acid phosphorylation) (GO:000825…	934.069	P	1082.49	P
1623425_at	CG8238-RA FEA=BDGP GEN=Buffy DB_XREF=CG8238 FBgn0040491 SEG=chr2R:+6744185,6753472 MAP=48C1-48C1 LEN=1259 DEF=(CG8238 gene symbol:Buffy FBgn0040491 (GO:0016506 apoptosis activator) (GO:0006915 apoptosis))	33.4	P	0.004591	41.9	P	0.003159	29.6	P	0.002607	38.5	P	0.004591			1623425_at	CG8238-RA FEA=BDGP GEN=Buffy DB_XREF=CG8238 FBgn0040491 SEG=chr2R:+6744185,6753472 MAP=48C1-48C1 LEN=1259 DEF=(CG8238 gene symbol:Buffy FBgn0040491 (GO:0016506 apoptosis activator) (GO:0006915 apoptosis))	15.0099	A	4.37064	A
1623426_at	CG31633-RA FEA=BDGP GEN=CG31633 DB_XREF=CG31633 FBgn0051633 SEG=chr2L:-6646969,6648517 MAP=26F3-26F3 LEN=1438 DEF=(CG31633 gene symbol:CG31633 synonyms:(CG13770) FBgn0051633 )	256	P	0.000491	140.4	P	0.000491	261.2	P	0.000491	361.9	P	0.000491			1623426_at	CG31633-RA FEA=BDGP GEN=CG31633 DB_XREF=CG31633 FBgn0051633 SEG=chr2L:-6646969,6648517 MAP=26F3-26F3 LEN=1438 DEF=(CG31633 gene symbol:CG31633 synonyms:(CG13770) FBgn0051633 )	878.689	P	977.643	P
1623427_at	CG7179-RA FEA=BDGP GEN=CG7179 DB_XREF=CG7179 FBgn0020880 SEG=chr2L:-7768034,7770258 MAP=28C3-28C3 LEN=2224 DEF=(CG7179 gene symbol:CG7179 FLAGGED_PROBLEMATIC FBgn0020880 )	69.8	P	0.001165	101	P	0.000491	56.8	P	0.000944	51.5	P	0.000491			1623427_at	CG7179-RA FEA=BDGP GEN=CG7179 DB_XREF=CG7179 FBgn0020880 SEG=chr2L:-7768034,7770258 MAP=28C3-28C3 LEN=2224 DEF=(CG7179 gene symbol:CG7179 FLAGGED_PROBLEMATIC FBgn0020880 )	4.92846	A	9.78791	A
1623428_at	CG14933-RA FEA=BDGP GEN=CG14933 DB_XREF=CG14933 FBgn0040968 SEG=chr2L:+11831697,11832649 MAP=33A3-33A3 LEN=952 DEF=(CG14933 gene symbol:CG14933 FBgn0040968 )	198.4	P	0.000613	314.7	P	0.000491	269	P	0.000491	126.8	P	0.000613			1623428_at	CG14933-RA FEA=BDGP GEN=CG14933 DB_XREF=CG14933 FBgn0040968 SEG=chr2L:+11831697,11832649 MAP=33A3-33A3 LEN=952 DEF=(CG14933 gene symbol:CG14933 FBgn0040968 )	21.7767	A	17.3279	P
1623429_at	CG11073-RA FEA=BDGP GEN=CG11073 DB_XREF=CG11073 FBgn0034693 SEG=chr2R:-17135034,17143277 MAP=58B5-58B7 LEN=3967 DEF=(CG11073 gene symbol:CG11073 FBgn0034693 )	83.4	P	0.023995	78.9	P	0.012921	48.5	P	0.042142	45.3	P	0.042142			1623429_at	CG11073-RA FEA=BDGP GEN=CG11073 DB_XREF=CG11073 FBgn0034693 SEG=chr2R:-17135034,17143277 MAP=58B5-58B7 LEN=3967 DEF=(CG11073 gene symbol:CG11073 FBgn0034693 )	3.58833	A	1.6032	A
1623430_at	CG3832-RA FEA=BDGP GEN=Phm DB_XREF=CG3832 FBgn0019948 SEG=chr2R:-19028794,19032035 MAP=60A16-60A16 LEN=1563 DEF=(CG3832 gene symbol:Phm FBgn0019948 (GO:0001519 peptide amidation) (GO:0004504 peptidyl-glycine monooxygenase))	101.1	P	0.000491	121.1	P	0.000491	92.7	P	0.000491	83.6	P	0.000491			1623430_at	CG3832-RA FEA=BDGP GEN=Phm DB_XREF=CG3832 FBgn0019948 SEG=chr2R:-19028794,19032035 MAP=60A16-60A16 LEN=1563 DEF=(CG3832 gene symbol:Phm FBgn0019948 (GO:0001519 peptide amidation) (GO:0004504 peptidyl-glycine monooxygenase))	287.48	P	242.566	P
1623431_at	CG13423-RA FEA=BDGP GEN=CG13423 DB_XREF=CG13423 FBgn0034513 SEG=chr2R:+15600289,15601974 MAP=57A5-57A5 LEN=1624 DEF=(CG13423 gene symbol:CG13423 FBgn0034513 (GO:0004197 cysteine-type endopeptidase))	10.6	A	0.135974	22.7	P	0.004591	17	P	0.007827	1.2	A	0.611218			1623431_at	CG13423-RA FEA=BDGP GEN=CG13423 DB_XREF=CG13423 FBgn0034513 SEG=chr2R:+15600289,15601974 MAP=57A5-57A5 LEN=1624 DEF=(CG13423 gene symbol:CG13423 FBgn0034513 (GO:0004197 cysteine-type endopeptidase))	21.2792	P	7.9765	A
1623432_s_at	CG32010-RA FEA=BDGP GEN=CG32010 DB_XREF=CG32010 FBgn0052010 SEG=chr4:-40881,46839 MAP=102A2-102A3 LEN=4062 DEF=(CG32010 gene symbol:CG32010 FLAGGED_PROBLEMATIC FBgn0052010 )	203.4	P	0.000491	217.6	P	0.000613	189.4	P	0.000613	210.5	P	0.000762			1623432_s_at	CG32010-RA FEA=BDGP GEN=CG32010 DB_XREF=CG32010 FBgn0052010 SEG=chr4:-40881,46839 MAP=102A2-102A3 LEN=4062 DEF=(CG32010 gene symbol:CG32010 FLAGGED_PROBLEMATIC FBgn0052010 )	411.499	P	346.823	P
1623433_at	CG30369-RA FEA=BDGP GEN=CG30369 DB_XREF=CG30369 FBgn0050369 SEG=chr2R:+3320077,3320530 MAP=44C3-44C3 LEN=453 DEF=(CG30369 gene symbol:CG30369 FLAGGED_PROBLEMATIC FBgn0050369 )	3.8	A	0.51252	1.3	A	0.764831	1.1	A	0.877253	1.2	A	0.937979			1623433_at	CG30369-RA FEA=BDGP GEN=CG30369 DB_XREF=CG30369 FBgn0050369 SEG=chr2R:+3320077,3320530 MAP=44C3-44C3 LEN=453 DEF=(CG30369 gene symbol:CG30369 FLAGGED_PROBLEMATIC FBgn0050369 )	11.8401	A	2.14289	A
1623434_at	CG3702-RA FEA=BDGP GEN=CG3702 DB_XREF=CG3702 FBgn0031590 SEG=chr2L:-4217218,4219666 MAP=24D8-24E1 LEN=2369 DEF=(CG3702 gene symbol:CG3702 FBgn0031590 )	1144.7	P	0.000491	1013.3	P	0.000491	1062.2	P	0.000491	927.2	P	0.000491			1623434_at	CG3702-RA FEA=BDGP GEN=CG3702 DB_XREF=CG3702 FBgn0031590 SEG=chr2L:-4217218,4219666 MAP=24D8-24E1 LEN=2369 DEF=(CG3702 gene symbol:CG3702 FBgn0031590 )	2117.63	P	2481.31	P
1623435_at	HDC13252 FEA=HDP SEG=chr3R:+8431279,8436793	1.5	A	0.724538	12.6	A	0.254899	0.9	A	0.611218	3.9	A	0.34162			1623435_at	HDC13252 FEA=HDP SEG=chr3R:+8431279,8436793	0.577429	A	1.22753	A
1623436_a_at	CG5461-RC FEA=BDGP GEN=bun DB_XREF=CG5461 FBgn0010460 SEG=chr2L:-12446001,12450108 MAP=33E5-33E9 LEN=1742 DEF=(CG5461 gene symbol:bun FBgn0010460 (GO:0005737 cytoplasm) (GO:0001709 cell fate determination) (GO:0003702 RNA polymerase II transcription factor) (GO:0005634 nucleus) (GO:0007292 oogenesis) (GO:0007456 eye morphogenesis (sensu Drosophila)) (GO:0007422 peripheral nervous system developme…	576.9	P	0.000491	677.9	P	0.000491	577.5	P	0.000491	700.8	P	0.000491			1623436_a_at	CG5461-RC FEA=BDGP GEN=bun DB_XREF=CG5461 FBgn0010460 SEG=chr2L:-12446001,12450108 MAP=33E5-33E9 LEN=1742 DEF=(CG5461 gene symbol:bun FBgn0010460 (GO:0005737 cytoplasm) (GO:0001709 cell fate determination) (GO:0003702 RNA polymerase II transcription factor) (GO:0005634 nucleus) (GO:0007292 oogenesis) (GO:0007456 eye morphogenesis (sensu Drosophila)) (GO:0007422 peripheral nervous system developme…	2816.93	P	2717.34	P
1623437_at	CG9948-RA FEA=BDGP GEN=CG9948 DB_XREF=CG9948 FBgn0035721 SEG=chr3L:+6915688,6916969 MAP=65D4-65D5 LEN=1225 DEF=(CG9948 gene symbol:CG9948 FBgn0035721 )	87	P	0.000762	90.9	P	0.000944	57.6	P	0.000491	49.3	P	0.001755			1623437_at	CG9948-RA FEA=BDGP GEN=CG9948 DB_XREF=CG9948 FBgn0035721 SEG=chr3L:+6915688,6916969 MAP=65D4-65D5 LEN=1225 DEF=(CG9948 gene symbol:CG9948 FBgn0035721 )	85.1972	P	73.2336	P
1623438_at	CG9505-RA FEA=BDGP GEN=CG9505 DB_XREF=CG9505 FBgn0031805 SEG=chr2L:+6360098,6362410 MAP=26C4-26C4 LEN=2312 DEF=(CG9505 gene symbol:CG9505 FBgn0031805 (GO:0016511 endothelin-converting enzyme))	26.3	P	0.036797	27.6	P	0.009283	22	P	0.036797	24.5	A	0.078906			1623438_at	CG9505-RA FEA=BDGP GEN=CG9505 DB_XREF=CG9505 FBgn0031805 SEG=chr2L:+6360098,6362410 MAP=26C4-26C4 LEN=2312 DEF=(CG9505 gene symbol:CG9505 FBgn0031805 (GO:0016511 endothelin-converting enzyme))	3.15682	A	3.01658	A
1623439_at	CG17744-RA FEA=BDGP GEN=CG17744 DB_XREF=CG17744 FBgn0035730 SEG=chr3L:-6985329,6986310 MAP=65E2-65E2 LEN=913 DEF=(CG17744 gene symbol:CG17744 FBgn0035730 )	1.6	A	0.877253	0.5	A	0.937979	1.6	A	0.900939	0.7	A	0.979337			1623439_at	CG17744-RA FEA=BDGP GEN=CG17744 DB_XREF=CG17744 FBgn0035730 SEG=chr3L:-6985329,6986310 MAP=65E2-65E2 LEN=913 DEF=(CG17744 gene symbol:CG17744 FBgn0035730 )	0.523649	A	1.41712	A
1623440_at	CG31848-RA FEA=BDGP GEN=CG31848 DB_XREF=CG31848 FBgn0051848 SEG=chr2L:-13253950,13254535 MAP=34B3-34B3 LEN=585 DEF=(CG31848 gene symbol:CG31848 FBgn0051848 )	1.2	A	0.96798	0.7	A	0.994496	0.9	A	0.877253	1.9	A	0.911443			1623440_at	CG31848-RA FEA=BDGP GEN=CG31848 DB_XREF=CG31848 FBgn0051848 SEG=chr2L:-13253950,13254535 MAP=34B3-34B3 LEN=585 DEF=(CG31848 gene symbol:CG31848 FBgn0051848 )	0.968221	A	0.833866	A
1623441_at	CG18412-RA FEA=BDGP SEG=chrX:-1882975,1893317	504.6	P	0.000491	513.3	P	0.000491	453.3	P	0.000491	308.2	P	0.000491			1623441_at	CG18412-RA FEA=BDGP SEG=chrX:-1882975,1893317	461.783	P	194.437	P
1623442_at	CG14088-RA FEA=BDGP GEN=CG14088 DB_XREF=CG14088 FBgn0036858 SEG=chr3L:-19218921,19219521 MAP=76A3-76A3 LEN=600 DEF=(CG14088 gene symbol:CG14088 FBgn0036858 )	5.4	A	0.56237	8.7	A	0.34162	9.1	A	0.135974	3.8	A	0.586954			1623442_at	CG14088-RA FEA=BDGP GEN=CG14088 DB_XREF=CG14088 FBgn0036858 SEG=chr3L:-19218921,19219521 MAP=76A3-76A3 LEN=600 DEF=(CG14088 gene symbol:CG14088 FBgn0036858 )	1.84141	A	1.81518	A
1623443_at	S.C3R003251 FEA=fgenesh SEG=chr3R:+24224498,24236959	11.8	P	0.042142	19.4	P	0.020663	8.8	A	0.110449	15.1	A	0.099061			1623443_at	S.C3R003251 FEA=fgenesh SEG=chr3R:+24224498,24236959	26.7026	P	12.3135	M
1623444_at	CG32466-RA FEA=BDGP GEN=rn DB_XREF=CG32466 FBgn0003263 SEG=chr3R:-3099782,3134068 MAP=84D3-84D3 LEN=2841 DEF=(CG32466 gene symbol:rn synonyms:(CG10040 CG14600 CG14601 CG14603) FBgn0003263 (GO:0007456 eye morphogenesis (sensu Drosophila)) (GO:0007480 leg morphogenesis (sensu Holometabola)))	31.4	M	0.062021	10.1	A	0.110449	24.8	P	0.012921	13.2	A	0.150145			1623444_at	CG32466-RA FEA=BDGP GEN=rn DB_XREF=CG32466 FBgn0003263 SEG=chr3R:-3099782,3134068 MAP=84D3-84D3 LEN=2841 DEF=(CG32466 gene symbol:rn synonyms:(CG10040 CG14600 CG14601 CG14603) FBgn0003263 (GO:0007456 eye morphogenesis (sensu Drosophila)) (GO:0007480 leg morphogenesis (sensu Holometabola)))	25.4005	A	33.6438	A
1623445_at	CG14095-RA FEA=BDGP GEN=CG14095 DB_XREF=CG14095 FBgn0036870 SEG=chr3L:-19413010,19413569 MAP=76B3-76B3 LEN=489 DEF=(CG14095 gene symbol:CG14095 FBgn0036870 )	1003.7	P	0.000762	801.4	P	0.000944	430.3	P	0.002143	506.4	P	0.001755			1623445_at	CG14095-RA FEA=BDGP GEN=CG14095 DB_XREF=CG14095 FBgn0036870 SEG=chr3L:-19413010,19413569 MAP=76B3-76B3 LEN=489 DEF=(CG14095 gene symbol:CG14095 FBgn0036870 )	63.5727	A	39.1276	A
1623446_a_at	CG32950-RB FEA=BDGP GEN=CG32950 DB_XREF=CG32950 FBgn0052950 SEG=chr3R:+22543629,22545137 MAP=97D1-97D1 LEN=1508 DEF=(CG32950 gene symbol:CG32950 FBgn0052950 )	1.5	A	0.864026	2.2	A	0.724538	1.1	A	0.783687	1.1	A	0.834732			1623446_a_at	CG32950-RB FEA=BDGP GEN=CG32950 DB_XREF=CG32950 FBgn0052950 SEG=chr3R:+22543629,22545137 MAP=97D1-97D1 LEN=1508 DEF=(CG32950 gene symbol:CG32950 FBgn0052950 )	1.16789	A	1.86315	A
1623447_a_at	CG12201-RB FEA=BDGP GEN=CG12201 DB_XREF=CG12201 FBgn0037970 SEG=chr3R:+7797433,7798645 MAP=87A4-87A4 LEN=1079 DEF=(CG12201 gene symbol:CG12201 FBgn0037970 (GO:0005386 carrier) (GO:0015226 carnitine transporter) (GO:0015227 acyl carnitine transporter) (GO:0005740 mitochondrial membrane))	2.7	A	0.745101	3.7	A	0.783744	1.7	A	0.834732	0.6	A	0.987097			1623447_a_at	CG12201-RB FEA=BDGP GEN=CG12201 DB_XREF=CG12201 FBgn0037970 SEG=chr3R:+7797433,7798645 MAP=87A4-87A4 LEN=1079 DEF=(CG12201 gene symbol:CG12201 FBgn0037970 (GO:0005386 carrier) (GO:0015226 carnitine transporter) (GO:0015227 acyl carnitine transporter) (GO:0005740 mitochondrial membrane))	6.80575	A	2.53514	A
1623448_at	CG5196-RA FEA=BDGP GEN=CG5196 DB_XREF=CG5196 FBgn0038039 SEG=chr3R:+8234062,8237399 MAP=87B9-87B9 LEN=1563 DEF=(CG5196 gene symbol:CG5196 FBgn0038039 )	407.4	P	0.000491	413.4	P	0.000491	399.6	P	0.000491	362.5	P	0.000491			1623448_at	CG5196-RA FEA=BDGP GEN=CG5196 DB_XREF=CG5196 FBgn0038039 SEG=chr3R:+8234062,8237399 MAP=87B9-87B9 LEN=1563 DEF=(CG5196 gene symbol:CG5196 FBgn0038039 )	802.182	P	1081.73	P
1623449_at	CG7840-RA FEA=BDGP GEN=CG7840 DB_XREF=CG7840 FBgn0032014 SEG=chr2L:+8297820,8298974 MAP=29A3-29A3 LEN=1154 DEF=(CG7840 gene symbol:CG7840 FBgn0032014 (GO:0003865 3-oxo-5-alpha-steroid 4-dehydrogenase))	2200.9	P	0.000491	1863.3	P	0.000491	1828.5	P	0.000491	2204.3	P	0.000491			1623449_at	CG7840-RA FEA=BDGP GEN=CG7840 DB_XREF=CG7840 FBgn0032014 SEG=chr2L:+8297820,8298974 MAP=29A3-29A3 LEN=1154 DEF=(CG7840 gene symbol:CG7840 FBgn0032014 (GO:0003865 3-oxo-5-alpha-steroid 4-dehydrogenase))	6884.45	P	6418.97	P
1623450_at	CG33151-RA FEA=BDGP GEN=Gr59e DB_XREF=CG33151 FBgn0041233 SEG=chr2R:-18584621,18585947 MAP=59E3-59E3 LEN=1200 DEF=(CG33151 gene symbol:Gr59e synonyms:(CG15872) FBgn0041233 (GO:0007607 taste) (GO:0008527 taste receptor) (GO:0016021 integral to membrane))	8.3	A	0.235169	11.9	A	0.462489	9.5	A	0.318883	6.7	A	0.318883			1623450_at	CG33151-RA FEA=BDGP GEN=Gr59e DB_XREF=CG33151 FBgn0041233 SEG=chr2R:-18584621,18585947 MAP=59E3-59E3 LEN=1200 DEF=(CG33151 gene symbol:Gr59e synonyms:(CG15872) FBgn0041233 (GO:0007607 taste) (GO:0008527 taste receptor) (GO:0016021 integral to membrane))	3.20114	A	13.8481	A
1623451_at	CG32375-RA FEA=BDGP GEN=CG32375 DB_XREF=CG32375 FBgn0052375 SEG=chr3L:-7676877,7677868 MAP=66A10-66A10 LEN=991 DEF=(CG32375 gene symbol:CG32375 FBgn0052375 )	27.7	A	0.099061	11.8	A	0.181343	3.5	A	0.413046	2	A	0.681117			1623451_at	CG32375-RA FEA=BDGP GEN=CG32375 DB_XREF=CG32375 FBgn0052375 SEG=chr3L:-7676877,7677868 MAP=66A10-66A10 LEN=991 DEF=(CG32375 gene symbol:CG32375 FBgn0052375 )	25.532	A	1.70876	A
1623452_at	CG13068-RA FEA=BDGP GEN=CG13068 DB_XREF=CG13068 FBgn0036588 SEG=chr3L:+16218313,16218713 MAP=72D10-72D10 LEN=330 DEF=(CG13068 gene symbol:CG13068 FBgn0036588 )	716.5	P	0.000491	1062.3	P	0.000613	632.9	P	0.000491	677	P	0.000491			1623452_at	CG13068-RA FEA=BDGP GEN=CG13068 DB_XREF=CG13068 FBgn0036588 SEG=chr3L:+16218313,16218713 MAP=72D10-72D10 LEN=330 DEF=(CG13068 gene symbol:CG13068 FBgn0036588 )	204.968	P	171.561	P
1623453_at	CG10447-RA FEA=BDGP GEN=CG10447 DB_XREF=CG10447 FBgn0032816 SEG=chr2L:+19714137,19715176 MAP=38A3-38A3 LEN=922 DEF=(CG10447 gene symbol:CG10447 FBgn0032816 (GO:0003700 transcription factor) (GO:0006350 transcription) (GO:0016602 CCAAT-binding factor complex))	531.7	P	0.000491	566.6	P	0.000491	630.7	P	0.000491	572.2	P	0.000491			1623453_at	CG10447-RA FEA=BDGP GEN=CG10447 DB_XREF=CG10447 FBgn0032816 SEG=chr2L:+19714137,19715176 MAP=38A3-38A3 LEN=922 DEF=(CG10447 gene symbol:CG10447 FBgn0032816 (GO:0003700 transcription factor) (GO:0006350 transcription) (GO:0016602 CCAAT-binding factor complex))	1404.81	P	1229.88	P
1623454_at	HDC15209 FEA=HDP SEG=chr3R:+19346514,19347469	1	A	0.963203	1.2	A	0.945289	0.8	A	0.972234	1.3	A	0.921094			1623454_at	HDC15209 FEA=HDP SEG=chr3R:+19346514,19347469	1.05493	A	0.501813	A
1623455_s_at	CG1691-RB FEA=BDGP GEN=Imp DB_XREF=CG1691 FBgn0030235 SEG=chrX:-10537995,10548632 MAP=9F2-9F4 LEN=2856 DEF=(CG1691 gene symbol:Imp FBgn0030235 (GO:0003729 mRNA binding))	733	P	0.000491	706.7	P	0.000491	468.7	P	0.000491	674.5	P	0.000491			1623455_s_at	CG1691-RB FEA=BDGP GEN=Imp DB_XREF=CG1691 FBgn0030235 SEG=chrX:-10537995,10548632 MAP=9F2-9F4 LEN=2856 DEF=(CG1691 gene symbol:Imp FBgn0030235 (GO:0003729 mRNA binding))	1182.56	P	1483.12	P
1623456_at	CG12477-RA FEA=BDGP GEN=CG12477 DB_XREF=CG12477 FBgn0036809 SEG=chr3L:-18671208,18672006 MAP=75D7-75D7 LEN=798 DEF=(CG12477 gene symbol:CG12477 FBgn0036809 )	9.1	A	0.099061	15.6	P	0.005504	10.5	P	0.017732	16.3	P	0.000944			1623456_at	CG12477-RA FEA=BDGP GEN=CG12477 DB_XREF=CG12477 FBgn0036809 SEG=chr3L:-18671208,18672006 MAP=75D7-75D7 LEN=798 DEF=(CG12477 gene symbol:CG12477 FBgn0036809 )	3.63892	A	7.06675	A
1623457_at	HDC13964 FEA=HDP SEG=chr3R:-12333377,12334669	2.5	A	0.681117	1.4	A	0.703191	2.3	A	0.611218	1.4	A	0.818657			1623457_at	HDC13964 FEA=HDP SEG=chr3R:-12333377,12334669	2.15374	A	1.22796	A
1623458_at	CG14899-RA FEA=BDGP GEN=CG14899 DB_XREF=CG14899 FBgn0038438 SEG=chr3R:-12308433,12310143 MAP=89D2-89D2 LEN=1570 DEF=(CG14899 gene symbol:CG14899 FBgn0038438 )	594.8	P	0.000491	595.2	P	0.000491	695.8	P	0.000491	596.8	P	0.000491			1623458_at	CG14899-RA FEA=BDGP GEN=CG14899 DB_XREF=CG14899 FBgn0038438 SEG=chr3R:-12308433,12310143 MAP=89D2-89D2 LEN=1570 DEF=(CG14899 gene symbol:CG14899 FBgn0038438 )	2032.22	P	2203.16	P
1623459_at	CG9453-RC FEA=BDGP GEN=Spn4 DB_XREF=CG9453 FBgn0028985 SEG=chr2R:-1937048,1939825 MAP=42D4-42D4 LEN=2157 DEF=(CG9453 gene symbol:Spn4 FBgn0028985 (GO:0004868 serpin))	374.6	P	0.000491	384.2	P	0.000491	335.6	P	0.000491	279.8	P	0.000491			1623459_at	CG9453-RC FEA=BDGP GEN=Spn4 DB_XREF=CG9453 FBgn0028985 SEG=chr2R:-1937048,1939825 MAP=42D4-42D4 LEN=2157 DEF=(CG9453 gene symbol:Spn4 FBgn0028985 (GO:0004868 serpin))	321.037	P	310.707	P
1623460_at	CG7479-RA FEA=BDGP GEN=CG7479 DB_XREF=CG7479 FBgn0035576 SEG=chr3L:+4803798,4806980 MAP=64C2-64C2 LEN=3016 DEF=(CG7479 gene symbol:CG7479 FBgn0035576 (GO:0005739 mitochondrion) (GO:0004823 leucine-tRNA ligase))	202.8	P	0.000491	239.4	P	0.000491	203.1	P	0.000491	260.8	P	0.000762			1623460_at	CG7479-RA FEA=BDGP GEN=CG7479 DB_XREF=CG7479 FBgn0035576 SEG=chr3L:+4803798,4806980 MAP=64C2-64C2 LEN=3016 DEF=(CG7479 gene symbol:CG7479 FBgn0035576 (GO:0005739 mitochondrion) (GO:0004823 leucine-tRNA ligase))	619.822	P	649.224	P
1623461_at	CG40239-RA FEA=BDGP GEN=CG40239 DB_XREF=CG40239 FBgn0058239 SEG=chr2h:+119934,120342 LEN=408 DEF=(CG40239 gene symbol:CG40239 FBgn0058239 )	1.7	A	0.611218	1.8	A	0.537511	8.5	A	0.275462	13.6	A	0.254899			1623461_at	CG40239-RA FEA=BDGP GEN=CG40239 DB_XREF=CG40239 FBgn0058239 SEG=chr2h:+119934,120342 LEN=408 DEF=(CG40239 gene symbol:CG40239 FBgn0058239 )	10.0588	A	1.96069	A
1623462_at	CG7760-RA FEA=BDGP GEN=cato DB_XREF=CG7760 FBgn0024249 SEG=chr2R:-11341513,11342083 MAP=53A4-53A4 LEN=570 DEF=(CG7760 gene symbol:cato FBgn0024249 (GO:0003700 transcription factor) (GO:0005634 nucleus))	28.6	P	0.023995	26.1	A	0.122747	37.8	P	0.015164	17.8	P	0.020663			1623462_at	CG7760-RA FEA=BDGP GEN=cato DB_XREF=CG7760 FBgn0024249 SEG=chr2R:-11341513,11342083 MAP=53A4-53A4 LEN=570 DEF=(CG7760 gene symbol:cato FBgn0024249 (GO:0003700 transcription factor) (GO:0005634 nucleus))	9.59125	A	3.28683	A
1623463_at	CG4254-RA FEA=BDGP GEN=tsr DB_XREF=CG4254 FBgn0011726 SEG=chr2R:-19088015,19090404 MAP=60B5-60B5 LEN=771 DEF=(CG4254 gene symbol:tsr FBgn0011726 (GO:0003779 actin binding) (GO:0003787 actin depolymerizing) (GO:0008154 actin polymerization andor depolymerization))	7929.9	P	0.000491	6623	P	0.000491	6675.8	P	0.000491	7414.7	P	0.000491			1623463_at	CG4254-RA FEA=BDGP GEN=tsr DB_XREF=CG4254 FBgn0011726 SEG=chr2R:-19088015,19090404 MAP=60B5-60B5 LEN=771 DEF=(CG4254 gene symbol:tsr FBgn0011726 (GO:0003779 actin binding) (GO:0003787 actin depolymerizing) (GO:0008154 actin polymerization andor depolymerization))	16676.8	P	15885.4	P
1623464_at	CG13217-RA FEA=BDGP GEN=CG13217 DB_XREF=CG13217 FBgn0033590 SEG=chr2R:-6300927,6301412 MAP=47E1-47E1 LEN=485 DEF=(CG13217 gene symbol:CG13217 FBgn0033590 )	1009.7	P	0.000491	1665.1	P	0.000491	793	P	0.000491	685.2	P	0.000491			1623464_at	CG13217-RA FEA=BDGP GEN=CG13217 DB_XREF=CG13217 FBgn0033590 SEG=chr2R:-6300927,6301412 MAP=47E1-47E1 LEN=485 DEF=(CG13217 gene symbol:CG13217 FBgn0033590 )	54.9524	P	4.75618	A
1623465_at	CG6138-RA FEA=BDGP GEN=CG6138 DB_XREF=CG6138 FBgn0032268 SEG=chr2L:+10559698,10560422 MAP=31F5-32A1 LEN=724 DEF=(CG6138 gene symbol:CG6138 FBgn0032268 )	9	A	0.413046	7	A	0.296809	0.9	A	0.963203	2.2	A	0.512523			1623465_at	CG6138-RA FEA=BDGP GEN=CG6138 DB_XREF=CG6138 FBgn0032268 SEG=chr2L:+10559698,10560422 MAP=31F5-32A1 LEN=724 DEF=(CG6138 gene symbol:CG6138 FBgn0032268 )	1.56999	A	6.99005	A
1623466_at	CG9097-RB FEA=BDGP GEN=bab1 DB_XREF=CG9097 FBgn0004870 SEG=chr3L:-1016997,1081718 MAP=61E2-61F1 LEN=4964 DEF=(CG9097 gene symbol:bab1 synonyms:(CG13910) FBgn0004870 (GO:0003677 DNA binding) (GO:0008585 female gonad development) (GO:0007480 leg morphogenesis (sensu Holometabola)) (GO:0046660 female sex differentiation) (GO:0007548 sex differentiation) (GO:0007610 behavior) (GO:0003700 transcriptio…	16	P	0.001755	14.4	P	0.027766	12.6	P	0.005504	14.3	P	0.003159			1623466_at	CG9097-RB FEA=BDGP GEN=bab1 DB_XREF=CG9097 FBgn0004870 SEG=chr3L:-1016997,1081718 MAP=61E2-61F1 LEN=4964 DEF=(CG9097 gene symbol:bab1 synonyms:(CG13910) FBgn0004870 (GO:0003677 DNA binding) (GO:0008585 female gonad development) (GO:0007480 leg morphogenesis (sensu Holometabola)) (GO:0046660 female sex differentiation) (GO:0007548 sex differentiation) (GO:0007610 behavior) (GO:0003700 transcriptio…	9.67168	A	5.15211	A
1623467_at	CG8087-RA FEA=BDGP GEN=CG8087 DB_XREF=CG8087 FBgn0038241 SEG=chr3R:-10390061,10390522 MAP=88C6-88C6 LEN=461 DEF=(CG8087 gene symbol:CG8087 FBgn0038241 )	92.4	P	0.001165	21.1	P	0.027766	56.9	P	0.003815	70.9	P	0.001755			1623467_at	CG8087-RA FEA=BDGP GEN=CG8087 DB_XREF=CG8087 FBgn0038241 SEG=chr3R:-10390061,10390522 MAP=88C6-88C6 LEN=461 DEF=(CG8087 gene symbol:CG8087 FBgn0038241 )	30.8103	A	3.05669	A
1623468_at	CG2213-RA FEA=BDGP GEN=CG2213 DB_XREF=CG2213 FBgn0035210 SEG=chr3L:-1312928,1313781 MAP=61F6-61F6 LEN=853 DEF=(CG2213 gene symbol:CG2213 FBgn0035210 )	223.2	P	0.001755	399.7	P	0.000491	503.5	P	0.000491	443.6	P	0.000613			1623468_at	CG2213-RA FEA=BDGP GEN=CG2213 DB_XREF=CG2213 FBgn0035210 SEG=chr3L:-1312928,1313781 MAP=61F6-61F6 LEN=853 DEF=(CG2213 gene symbol:CG2213 FBgn0035210 )	1457.3	P	749.601	P
1623469_s_at	HDC09652 FEA=HDP SEG=chr3L:-11574947,11577605	9.2	A	0.296809	7.3	P	0.048058	0.8	A	0.635055	10.4	A	0.122747			1623469_s_at	HDC09652 FEA=HDP SEG=chr3L:-11574947,11577605	1.52146	A	8.49951	A
1623470_at	CG5231-RA FEA=BDGP GEN=Las DB_XREF=CG5231 FBgn0029158 SEG=chr3L:-20349135,20350894 MAP=77C2-77C3 LEN=1375 DEF=(CG5231 gene symbol:Las FBgn0029158 (GO:0005739 mitochondrion) (GO:0009105 lipoic acid biosynthesis) (GO:0017140 lipoic acid synthase))	540.8	P	0.000491	450.8	P	0.000491	497.7	P	0.000491	433.3	P	0.000491			1623470_at	CG5231-RA FEA=BDGP GEN=Las DB_XREF=CG5231 FBgn0029158 SEG=chr3L:-20349135,20350894 MAP=77C2-77C3 LEN=1375 DEF=(CG5231 gene symbol:Las FBgn0029158 (GO:0005739 mitochondrion) (GO:0009105 lipoic acid biosynthesis) (GO:0017140 lipoic acid synthase))	1103.35	P	1095.94	P
1623471_s_at	GM07660 FEA=sim4 SEG=chrX:+16185156,16185994	155	P	0.000613	182.7	P	0.000491	154.2	P	0.000613	147.2	P	0.000613			1623471_s_at	GM07660 FEA=sim4 SEG=chrX:+16185156,16185994	175.334	P	93.7077	P
1623472_at	CG9089-RA FEA=BDGP GEN=wus DB_XREF=CG9089 FBgn0030805 SEG=chrX:-16669517,16671847 MAP=15C4-15C4 LEN=1818 DEF=(CG9089 gene symbol:wus FBgn0030805 (GO:0007424 tracheal system development (sensu Insecta)))	334.5	P	0.000491	355.5	P	0.000491	373.8	P	0.000491	421.2	P	0.000491			1623472_at	CG9089-RA FEA=BDGP GEN=wus DB_XREF=CG9089 FBgn0030805 SEG=chrX:-16669517,16671847 MAP=15C4-15C4 LEN=1818 DEF=(CG9089 gene symbol:wus FBgn0030805 (GO:0007424 tracheal system development (sensu Insecta)))	1302.12	P	1406.51	P
1623473_at	CG18247-RA FEA=BDGP GEN=shark DB_XREF=CG18247 FBgn0015295 SEG=chr2R:-11263147,11266608 MAP=52F7-52F8 LEN=3178 DEF=(CG18247 gene symbol:shark FBgn0015295 (GO:0006468 protein amino acid phosphorylation) (GO:0007391 dorsal closure) (GO:0004713 protein tyrosine kinase) (GO:0004715 non-membrane spanning protein tyrosine kinase) (GO:0007254 JNK cascade))	332.9	P	0.000762	437.2	P	0.000762	446.7	P	0.000762	374.1	P	0.000762			1623473_at	CG18247-RA FEA=BDGP GEN=shark DB_XREF=CG18247 FBgn0015295 SEG=chr2R:-11263147,11266608 MAP=52F7-52F8 LEN=3178 DEF=(CG18247 gene symbol:shark FBgn0015295 (GO:0006468 protein amino acid phosphorylation) (GO:0007391 dorsal closure) (GO:0004713 protein tyrosine kinase) (GO:0004715 non-membrane spanning protein tyrosine kinase) (GO:0007254 JNK cascade))	1716.31	P	1776.06	P
1623474_at	CG15479-RA FEA=BDGP GEN=CG15479 DB_XREF=CG15479 FBgn0032493 SEG=chr2L:-13222844,13223465 MAP=34A11-34A11 LEN=621 DEF=(CG15479 gene symbol:CG15479 FBgn0032493 )	82.5	P	0.001755	67.7	P	0.002607	74.5	P	0.000491	64.7	P	0.000613			1623474_at	CG15479-RA FEA=BDGP GEN=CG15479 DB_XREF=CG15479 FBgn0032493 SEG=chr2L:-13222844,13223465 MAP=34A11-34A11 LEN=621 DEF=(CG15479 gene symbol:CG15479 FBgn0032493 )	454.488	P	89.3543	P
1623475_s_at	CG10279-RG FEA=BDGP GEN=Rm62 DB_XREF=CG10279 FBgn0003261 SEG=chr3R:-1826558,1828436 MAP=83D1-83D2 LEN=1355 DEF=(CG10279 gene symbol:Rm62 FBgn0003261 (GO:0004004 ATP dependent RNA helicase) (GO:0003723 RNA binding))	3787.9	P	0.000491	3473.5	P	0.000491	3831.8	P	0.000491	3713.1	P	0.000491			1623475_s_at	CG10279-RG FEA=BDGP GEN=Rm62 DB_XREF=CG10279 FBgn0003261 SEG=chr3R:-1826558,1828436 MAP=83D1-83D2 LEN=1355 DEF=(CG10279 gene symbol:Rm62 FBgn0003261 (GO:0004004 ATP dependent RNA helicase) (GO:0003723 RNA binding))	8501.65	P	7677.29	P
1623476_at	Stencil:3L:15365366:15371504:GENSCAN FEA=stencil SEG=chr3L:+15365366,15371504	6.5	A	0.635055	4.9	A	0.703191	6.4	A	0.48748	0.8	A	0.979337			1623476_at	Stencil:3L:15365366:15371504:GENSCAN FEA=stencil SEG=chr3L:+15365366,15371504	2.36339	A	10.8614	A
1623477_at	HDC12755 FEA=HDP SEG=chr3R:-5646366,5646840	235	P	0.000613	19.5	P	0.004591	32.2	P	0.002607	6.9	A	0.388782			1623477_at	HDC12755 FEA=HDP SEG=chr3R:-5646366,5646840	8.00947	A	46.5687	P
1623478_at	CG16752-RA FEA=BDGP GEN=CG16752 DB_XREF=CG16752 FBgn0029768 SEG=chrX:+5187274,5234171 MAP=4F11-5A1 LEN=3105 DEF=(CG16752 gene symbol:CG16752 FBgn0029768 )	27.6	P	0.001755	49.9	P	0.000491	21.6	P	0.000613	30.2	P	0.000762			1623478_at	CG16752-RA FEA=BDGP GEN=CG16752 DB_XREF=CG16752 FBgn0029768 SEG=chrX:+5187274,5234171 MAP=4F11-5A1 LEN=3105 DEF=(CG16752 gene symbol:CG16752 FBgn0029768 )	14.7692	A	6.21678	A
1623479_at	CG7413-RA FEA=BDGP GEN=Rbf DB_XREF=CG7413 FBgn0015799 SEG=chrX:-554524,558894 MAP=1C5-1C5 LEN=3599 DEF=(CG7413 gene symbol:Rbf FBgn0015799 (GO:0000074 regulation of cell cycle) (GO:0003677 DNA binding) (GO:0008285 negative regulation of cell proliferation) (GO:0005634 nucleus))	312.6	P	0.000491	372.5	P	0.000491	317.3	P	0.000491	259.5	P	0.000491			1623479_at	CG7413-RA FEA=BDGP GEN=Rbf DB_XREF=CG7413 FBgn0015799 SEG=chrX:-554524,558894 MAP=1C5-1C5 LEN=3599 DEF=(CG7413 gene symbol:Rbf FBgn0015799 (GO:0000074 regulation of cell cycle) (GO:0003677 DNA binding) (GO:0008285 negative regulation of cell proliferation) (GO:0005634 nucleus))	1112.4	P	1430.7	P
1623480_at	CG5047-RA FEA=BDGP GEN=CG5047 DB_XREF=CG5047 FBgn0037008 SEG=chr3L:-20438126,20439282 MAP=77C6-77C6 LEN=1097 DEF=(CG5047 gene symbol:CG5047 FBgn0037008 )	125.2	P	0.000613	189.7	P	0.000762	143.7	P	0.000613	118.5	P	0.000491			1623480_at	CG5047-RA FEA=BDGP GEN=CG5047 DB_XREF=CG5047 FBgn0037008 SEG=chr3L:-20438126,20439282 MAP=77C6-77C6 LEN=1097 DEF=(CG5047 gene symbol:CG5047 FBgn0037008 )	339.903	P	448.269	P
1623481_at	CG9066-RA FEA=BDGP GEN=CG9066 DB_XREF=CG9066 FBgn0030703 SEG=chrX:-15618575,15621106 MAP=13F17-13F17 LEN=1475 DEF=(CG9066 gene symbol:CG9066 FBgn0030703 )	899.2	P	0.000491	831	P	0.000491	937.3	P	0.000491	1000.7	P	0.000491			1623481_at	CG9066-RA FEA=BDGP GEN=CG9066 DB_XREF=CG9066 FBgn0030703 SEG=chrX:-15618575,15621106 MAP=13F17-13F17 LEN=1475 DEF=(CG9066 gene symbol:CG9066 FBgn0030703 )	3526.82	P	3518.2	P
1623482_at	CG9072-RA FEA=BDGP GEN=CG9072 DB_XREF=CG9072 FBgn0030614 SEG=chrX:-14826502,14827047 MAP=13A11-13A11 LEN=545 DEF=(CG9072 gene symbol:CG9072 FBgn0030614 )	10.9	A	0.275462	22.7	M	0.054711	4.2	A	0.462489	14.7	A	0.318883			1623482_at	CG9072-RA FEA=BDGP GEN=CG9072 DB_XREF=CG9072 FBgn0030614 SEG=chrX:-14826502,14827047 MAP=13A11-13A11 LEN=545 DEF=(CG9072 gene symbol:CG9072 FBgn0030614 )	10.1299	A	5.4988	A
1623483_at	CG17283-RA FEA=BDGP GEN=CG17283 DB_XREF=CG17283 FBgn0038505 SEG=chr3R:+13233618,13235016 MAP=90A6-90A6 LEN=1398 DEF=(CG17283 gene symbol:CG17283 FBgn0038505 (GO:0004193 cathepsin E))	5.8	A	0.462489	3.4	A	0.611218	2.6	A	0.877311	3.1	A	0.681117			1623483_at	CG17283-RA FEA=BDGP GEN=CG17283 DB_XREF=CG17283 FBgn0038505 SEG=chr3R:+13233618,13235016 MAP=90A6-90A6 LEN=1398 DEF=(CG17283 gene symbol:CG17283 FBgn0038505 (GO:0004193 cathepsin E))	1.80272	A	1.74636	A
1623484_at	CG3830-RA FEA=BDGP GEN=vg DB_XREF=CG3830 FBgn0003975 SEG=chr2R:+7949002,7964109 MAP=49E1-49E1 LEN=3816 DEF=(CG3830 gene symbol:vg FBgn0003975 (GO:0008587 wing margin morphogenesis) (GO:0007476 wing morphogenesis) (GO:0005634 nucleus))	30.7	P	0.000491	39.1	P	0.001165	22.9	P	0.003808	28.2	P	0.000613			1623484_at	CG3830-RA FEA=BDGP GEN=vg DB_XREF=CG3830 FBgn0003975 SEG=chr2R:+7949002,7964109 MAP=49E1-49E1 LEN=3816 DEF=(CG3830 gene symbol:vg FBgn0003975 (GO:0008587 wing margin morphogenesis) (GO:0007476 wing morphogenesis) (GO:0005634 nucleus))	17.5792	M	15.1313	A
1623485_at	CG6358-RA FEA=BDGP GEN=Xpac DB_XREF=CG6358 FBgn0004832 SEG=chrX:-3843629,3844813 MAP=4A5-4A5 LEN=1119 DEF=(CG6358 gene symbol:Xpac FBgn0004832 (GO:0006289 nucleotide-excision repair) (GO:0005634 nucleus))	124.4	P	0.000944	112.6	P	0.001755	100.9	P	0.001432	97.5	P	0.001165			1623485_at	CG6358-RA FEA=BDGP GEN=Xpac DB_XREF=CG6358 FBgn0004832 SEG=chrX:-3843629,3844813 MAP=4A5-4A5 LEN=1119 DEF=(CG6358 gene symbol:Xpac FBgn0004832 (GO:0006289 nucleotide-excision repair) (GO:0005634 nucleus))	218.687	P	462.183	P
1623486_at	CG7900-RA FEA=BDGP GEN=CG7900 DB_XREF=CG7900 FBgn0037548 SEG=chr3R:+3925760,3927545 MAP=84E12-84E12 LEN=1431 DEF=(CG7900 gene symbol:CG7900 FLAGGED_PROBLEMATIC FBgn0037548 (GO:0017064 fatty acid amide hydrolase))	27.2	P	0.03202	55	P	0.001165	124.1	P	0.000491	13.7	A	0.122747			1623486_at	CG7900-RA FEA=BDGP GEN=CG7900 DB_XREF=CG7900 FBgn0037548 SEG=chr3R:+3925760,3927545 MAP=84E12-84E12 LEN=1431 DEF=(CG7900 gene symbol:CG7900 FLAGGED_PROBLEMATIC FBgn0037548 (GO:0017064 fatty acid amide hydrolase))	156.913	P	93.8083	P
1623487_at	CG8374-RA FEA=BDGP GEN=dmt DB_XREF=CG8374 FBgn0016792 SEG=chr3R:+5536877,5540413 MAP=85E5-85E5 LEN=3192 DEF=(CG8374 gene symbol:dmt FBgn0016792 (GO:0007422 peripheral nervous system development) (GO:0005634 nucleus) (GO:0005554 molecular function unknown))	378.4	P	0.000491	480	P	0.000491	454.5	P	0.000613	465.9	P	0.000491			1623487_at	CG8374-RA FEA=BDGP GEN=dmt DB_XREF=CG8374 FBgn0016792 SEG=chr3R:+5536877,5540413 MAP=85E5-85E5 LEN=3192 DEF=(CG8374 gene symbol:dmt FBgn0016792 (GO:0007422 peripheral nervous system development) (GO:0005634 nucleus) (GO:0005554 molecular function unknown))	2114.77	P	2232.21	P
1623488_at	CG40164-RB FEA=BDGP GEN=CG40164 DB_XREF=CG40164 FBgn0058164 SEG=chrU:-2746425,2747023 LEN=435 DEF=(CG40164 gene symbol:CG40164 FLAGGED_PROBLEMATIC FBgn0058164 )	0.1	A	0.938071	0.2	A	0.945289	0.2	A	0.921094	0.2	A	0.929927			1623488_at	CG40164-RB FEA=BDGP GEN=CG40164 DB_XREF=CG40164 FBgn0058164 SEG=chrU:-2746425,2747023 LEN=435 DEF=(CG40164 gene symbol:CG40164 FLAGGED_PROBLEMATIC FBgn0058164 )	2.09467	A	0.446419	A
1623489_at	CG11091-RA FEA=BDGP GEN=sphinx DB_XREF=CG11091 FBgn0039931 SEG=chr4:-996267,996719 MAP=102F4-102F4 LEN=452 DEF=(CG11091 gene symbol:sphinx FBgn0039931 )	35.9	P	0.023995	29.8	P	0.036797	18.2	A	0.088557	26.7	P	0.020663			1623489_at	CG11091-RA FEA=BDGP GEN=sphinx DB_XREF=CG11091 FBgn0039931 SEG=chr4:-996267,996719 MAP=102F4-102F4 LEN=452 DEF=(CG11091 gene symbol:sphinx FBgn0039931 )	56.7441	P	35.5547	P
1623490_at	CG5723-RB FEA=BDGP SEG=chr3L:-22210309,22325165	370.5	P	0.000491	474.5	P	0.000491	357.4	P	0.000491	340	P	0.000491			1623490_at	CG5723-RB FEA=BDGP SEG=chr3L:-22210309,22325165	150.968	P	118.079	P
1623491_at	CG15155-RA FEA=BDGP GEN=CG15155 DB_XREF=CG15155 FBgn0032669 SEG=chr2L:+18132948,18133908 MAP=36D3-36D3 LEN=777 DEF=(CG15155 gene symbol:CG15155 FBgn0032669 )	17.7	P	0.023995	11.1	A	0.088557	12.2	A	0.078906	35.8	P	0.003159			1623491_at	CG15155-RA FEA=BDGP GEN=CG15155 DB_XREF=CG15155 FBgn0032669 SEG=chr2L:+18132948,18133908 MAP=36D3-36D3 LEN=777 DEF=(CG15155 gene symbol:CG15155 FBgn0032669 )	1.51017	A	1.39094	A
1623492_a_at	CG17010-RA FEA=BDGP GEN=CG17010 DB_XREF=CG17010 FBgn0032424 SEG=chr2L:+12345311,12346862 MAP=33E1-33E1 LEN=1498 DEF=(CG17010 gene symbol:CG17010 FBgn0032424 (GO:0004747 ribokinase))	6.7	A	0.537511	14.5	A	0.235169	11.5	A	0.181343	14.5	A	0.235169			1623492_a_at	CG17010-RA FEA=BDGP GEN=CG17010 DB_XREF=CG17010 FBgn0032424 SEG=chr2L:+12345311,12346862 MAP=33E1-33E1 LEN=1498 DEF=(CG17010 gene symbol:CG17010 FBgn0032424 (GO:0004747 ribokinase))	14.0145	A	2.29169	A
1623493_at	CG12717-RA FEA=BDGP GEN=CG12717 DB_XREF=CG12717 FBgn0030420 SEG=chrX:-12491957,12494265 MAP=11B16-11B16 LEN=2308 DEF=(CG12717 gene symbol:CG12717 FBgn0030420 )	41.7	P	0.000613	65.6	P	0.000613	65.9	P	0.000613	80.3	P	0.000491			1623493_at	CG12717-RA FEA=BDGP GEN=CG12717 DB_XREF=CG12717 FBgn0030420 SEG=chrX:-12491957,12494265 MAP=11B16-11B16 LEN=2308 DEF=(CG12717 gene symbol:CG12717 FBgn0030420 )	350.897	P	489.756	P
1623494_at	CG2723-RA FEA=BDGP GEN=ImpE3 DB_XREF=CG2723 FBgn0001255 SEG=chr3R:-3853946,3856182 MAP=84E8-84E9 LEN=2236 DEF=(CG2723 gene symbol:ImpE3 FBgn0001255 (GO:0007561 imaginal disc eversion) (GO:0019898 extrinsic to membrane) (GO:0005886 plasma membrane))	52.4	P	0.023995	44.2	P	0.010972	60.5	P	0.005504	53.9	P	0.015164			1623494_at	CG2723-RA FEA=BDGP GEN=ImpE3 DB_XREF=CG2723 FBgn0001255 SEG=chr3R:-3853946,3856182 MAP=84E8-84E9 LEN=2236 DEF=(CG2723 gene symbol:ImpE3 FBgn0001255 (GO:0007561 imaginal disc eversion) (GO:0019898 extrinsic to membrane) (GO:0005886 plasma membrane))	59.3328	A	67.3718	P
1623495_at	CG10574-RA FEA=BDGP SEG=chr3L:-9791889,9794325	494.8	P	0.000491	299	P	0.000491	931	P	0.000491	1117.1	P	0.000491			1623495_at	CG10574-RA FEA=BDGP SEG=chr3L:-9791889,9794325	1110.91	P	2031.36	P
1623496_at	CG3228-RA FEA=BDGP GEN=kz DB_XREF=CG3228 FBgn0001330 SEG=chrX:-1994694,1998810 MAP=2F1-2F1 LEN=3865 DEF=(CG3228 gene symbol:kz FBgn0001330 (GO:0008026 ATP dependent helicase) (GO:0004386 helicase) (GO:0005634 nucleus))	279.4	P	0.000613	213.2	P	0.000944	220.9	P	0.000491	227.9	P	0.000613			1623496_at	CG3228-RA FEA=BDGP GEN=kz DB_XREF=CG3228 FBgn0001330 SEG=chrX:-1994694,1998810 MAP=2F1-2F1 LEN=3865 DEF=(CG3228 gene symbol:kz FBgn0001330 (GO:0008026 ATP dependent helicase) (GO:0004386 helicase) (GO:0005634 nucleus))	492.306	P	594.357	P
1623497_at	CG8346-RA FEA=BDGP GEN=HLHm3 DB_XREF=CG8346 FBgn0002609 SEG=chr3R:+21836801,21838223 MAP=96F10-96F10 LEN=1422 DEF=(CG8346 gene symbol:HLHm3 FBgn0002609 (GO:0003677 DNA binding) (GO:0007456 eye morphogenesis (sensu Drosophila)) (GO:0016566 specific transcriptional repressor) (GO:0003700 transcription factor) (GO:0000122 negative regulation of transcription from Pol II promoter) (GO:0007219 N recep…	799.9	P	0.000491	512.6	P	0.000491	528.6	P	0.000491	551	P	0.000491			1623497_at	CG8346-RA FEA=BDGP GEN=HLHm3 DB_XREF=CG8346 FBgn0002609 SEG=chr3R:+21836801,21838223 MAP=96F10-96F10 LEN=1422 DEF=(CG8346 gene symbol:HLHm3 FBgn0002609 (GO:0003677 DNA binding) (GO:0007456 eye morphogenesis (sensu Drosophila)) (GO:0016566 specific transcriptional repressor) (GO:0003700 transcription factor) (GO:0000122 negative regulation of transcription from Pol II promoter) (GO:0007219 N recep…	75.1267	P	98.1841	P
1623498_at	CG5857-RA FEA=BDGP GEN=CG5857 DB_XREF=CG5857 FBgn0039125 SEG=chr3R:+19740781,19742818 MAP=95C12-95C13 LEN=1977 DEF=(CG5857 gene symbol:CG5857 FBgn0039125 )	560.2	P	0.000491	494.9	P	0.000762	581.7	P	0.000613	465.4	P	0.000944			1623498_at	CG5857-RA FEA=BDGP GEN=CG5857 DB_XREF=CG5857 FBgn0039125 SEG=chr3R:+19740781,19742818 MAP=95C12-95C13 LEN=1977 DEF=(CG5857 gene symbol:CG5857 FBgn0039125 )	1599.77	P	1584.91	P
1623499_at	CG12341-RA FEA=BDGP GEN=CG12341 DB_XREF=CG12341 FBgn0033550 SEG=chr2R:-5876844,5878059 MAP=47C1-47C1 LEN=1161 DEF=(CG12341 gene symbol:CG12341 FBgn0033550 )	247.5	P	0.000491	257.3	P	0.000491	230.9	P	0.000491	244.6	P	0.000491			1623499_at	CG12341-RA FEA=BDGP GEN=CG12341 DB_XREF=CG12341 FBgn0033550 SEG=chr2R:-5876844,5878059 MAP=47C1-47C1 LEN=1161 DEF=(CG12341 gene symbol:CG12341 FBgn0033550 )	627.742	P	563.9	P
1623500_at	CG13622-RA FEA=BDGP GEN=CG13622 DB_XREF=CG13622 FBgn0039202 SEG=chr3R:-20338968,20339787 MAP=96A5-96A5 LEN=819 DEF=(CG13622 gene symbol:CG13622 FBgn0039202 )	12.8	A	0.198363	4.8	A	0.216313	14.8	A	0.078906	13.2	A	0.070073			1623500_at	CG13622-RA FEA=BDGP GEN=CG13622 DB_XREF=CG13622 FBgn0039202 SEG=chr3R:-20338968,20339787 MAP=96A5-96A5 LEN=819 DEF=(CG13622 gene symbol:CG13622 FBgn0039202 )	5.53441	A	1.41338	A
1623501_at	CG32859-RA FEA=BDGP SEG=chrX:-916063,919827	1.1	A	0.972234	1.8	A	0.801637	0.7	A	0.972234	1.9	A	0.801637			1623501_at	CG32859-RA FEA=BDGP SEG=chrX:-916063,919827	2.5217	A	0.721275	A
1623502_at	CG31910-RA FEA=BDGP GEN=CG31910 DB_XREF=CG31910 FBgn0051910 SEG=chr2L:-6736871,6737825 MAP=27A1-27A2 LEN=899 DEF=(CG31910 gene symbol:CG31910 FBgn0051910 )	18	A	0.275462	11.2	A	0.216313	10.1	A	0.388782	11.8	A	0.275462			1623502_at	CG31910-RA FEA=BDGP GEN=CG31910 DB_XREF=CG31910 FBgn0051910 SEG=chr2L:-6736871,6737825 MAP=27A1-27A2 LEN=899 DEF=(CG31910 gene symbol:CG31910 FBgn0051910 )	20.3934	A	4.15312	A
1623503_at	CG5518-RA FEA=BDGP GEN=sda DB_XREF=CG5518 FBgn0015541 SEG=chr3R:+22730819,22760400 MAP=97D8-97D10 LEN=4845 DEF=(CG5518 gene symbol:sda FBgn0015541 (GO:0004179 membrane alanyl aminopeptidase))	183.6	P	0.000491	214.3	P	0.000491	133	P	0.000491	132.8	P	0.000491			1623503_at	CG5518-RA FEA=BDGP GEN=sda DB_XREF=CG5518 FBgn0015541 SEG=chr3R:+22730819,22760400 MAP=97D8-97D10 LEN=4845 DEF=(CG5518 gene symbol:sda FBgn0015541 (GO:0004179 membrane alanyl aminopeptidase))	19.5759	P	15.4149	P
1623504_at	S.C3L000708 FEA=fgenesh SEG=chr3L:-5596367,5599195	1.9	A	0.681117	1.4	A	0.951901	2.4	A	0.877253	3.6	A	0.764831			1623504_at	S.C3L000708 FEA=fgenesh SEG=chr3L:-5596367,5599195	2.70165	A	3.20391	A
1623505_s_at	CG11700-RA FEA=BDGP GEN=CG11700 DB_XREF=CG11700 FBgn0029856 SEG=chrX:-6022653,6023951 MAP=5E5-5E5 LEN=1058 DEF=(CG11700 gene symbol:CG11700 FBgn0029856 )	4091.2	P	0.000491	3867.4	P	0.000491	3113.3	P	0.000491	3870.4	P	0.000491			1623505_s_at	CG11700-RA FEA=BDGP GEN=CG11700 DB_XREF=CG11700 FBgn0029856 SEG=chrX:-6022653,6023951 MAP=5E5-5E5 LEN=1058 DEF=(CG11700 gene symbol:CG11700 FBgn0029856 )	8503.59	P	10432.4	P
1623506_s_at	CG32505-RA FEA=BDGP SEG=chrX:-20093884,20096816	2011.8	P	0.000491	1521.6	P	0.000491	2157.9	P	0.000491	2514.8	P	0.000491			1623506_s_at	CG32505-RA FEA=BDGP SEG=chrX:-20093884,20096816	4323.66	P	3546.79	P
1623507_at	CG33136-RA FEA=BDGP GEN=CG33136 DB_XREF=CG33136 FBgn0053136 SEG=chr2R:-13728681,13729411 MAP=55E6-55E6 LEN=621 DEF=(CG33136 gene symbol:CG33136 FBgn0053136 )	10.9	A	0.296809	6.2	A	0.254899	6.2	A	0.413046	6.1	A	0.537511			1623507_at	CG33136-RA FEA=BDGP GEN=CG33136 DB_XREF=CG33136 FBgn0053136 SEG=chr2R:-13728681,13729411 MAP=55E6-55E6 LEN=621 DEF=(CG33136 gene symbol:CG33136 FBgn0053136 )	12.0524	A	1.94411	A
1623508_at	CG30466-RA FEA=BDGP GEN=CG30466 DB_XREF=CG30466 FBgn0050466 SEG=chr2R:+10635192,10636488 MAP=52A13-52A13 LEN=1227 DEF=(CG30466 gene symbol:CG30466 FBgn0050466 )	40	P	0.000491	27.6	P	0.002607	30.9	P	0.002143	24.6	P	0.000762			1623508_at	CG30466-RA FEA=BDGP GEN=CG30466 DB_XREF=CG30466 FBgn0050466 SEG=chr2R:+10635192,10636488 MAP=52A13-52A13 LEN=1227 DEF=(CG30466 gene symbol:CG30466 FBgn0050466 )	170.815	P	215.906	P
1623509_at	CG15252-RA FEA=BDGP GEN=CG15252 DB_XREF=CG15252 FBgn0030167 SEG=chrX:-9718112,9720535 MAP=9A4-9A4 LEN=1725 DEF=(CG15252 gene symbol:CG15252 FBgn0030167 )	2.1	A	0.586954	4.2	A	0.703191	3.3	A	0.48748	1.4	A	0.864026			1623509_at	CG15252-RA FEA=BDGP GEN=CG15252 DB_XREF=CG15252 FBgn0030167 SEG=chrX:-9718112,9720535 MAP=9A4-9A4 LEN=1725 DEF=(CG15252 gene symbol:CG15252 FBgn0030167 )	0.856775	A	1.51196	A
1623510_at	CG7970-RA FEA=BDGP GEN=CG7970 DB_XREF=CG7970 FBgn0035252 SEG=chr3L:+1633633,1634739 MAP=62A10-62A10 LEN=887 DEF=(CG7970 gene symbol:CG7970 FBgn0035252 (GO:0005778 peroxisomal membrane))	1894.5	P	0.000491	1579.5	P	0.000491	1907.2	P	0.000491	1718.5	P	0.000491			1623510_at	CG7970-RA FEA=BDGP GEN=CG7970 DB_XREF=CG7970 FBgn0035252 SEG=chr3L:+1633633,1634739 MAP=62A10-62A10 LEN=887 DEF=(CG7970 gene symbol:CG7970 FBgn0035252 (GO:0005778 peroxisomal membrane))	3619.59	P	3700.07	P
1623511_at	HDC13475 FEA=HDP SEG=chr3R:+9667826,9670922	10.6	A	0.078906	5.7	A	0.078906	7.4	A	0.135974	6.1	A	0.150145			1623511_at	HDC13475 FEA=HDP SEG=chr3R:+9667826,9670922	11.9765	A	1.36244	A
1623512_at	CG13291-RA FEA=BDGP GEN=CG13291 DB_XREF=CG13291 FBgn0035655 SEG=chr3L:-5912772,5913735 MAP=65A1-65A1 LEN=318 DEF=(CG13291 gene symbol:CG13291 FBgn0035655 )	1.3	A	0.764831	0.6	A	0.972234	2.8	A	0.703191	1.1	A	0.877253			1623512_at	CG13291-RA FEA=BDGP GEN=CG13291 DB_XREF=CG13291 FBgn0035655 SEG=chr3L:-5912772,5913735 MAP=65A1-65A1 LEN=318 DEF=(CG13291 gene symbol:CG13291 FBgn0035655 )	1.64995	A	0.491345	A
1623513_at	CG1559-RA FEA=BDGP GEN=Upf1 DB_XREF=CG1559 FBgn0030354 SEG=chrX:-11631094,11635998 MAP=10F4-10F4 LEN=4715 DEF=(CG1559 gene symbol:Upf1 FBgn0030354 (GO:0005737 cytoplasm) (GO:0000184 mRNA catabolism, nonsense-mediated) (GO:0004386 helicase))	237.9	P	0.000491	313.5	P	0.000491	248.8	P	0.000491	234.3	P	0.000491			1623513_at	CG1559-RA FEA=BDGP GEN=Upf1 DB_XREF=CG1559 FBgn0030354 SEG=chrX:-11631094,11635998 MAP=10F4-10F4 LEN=4715 DEF=(CG1559 gene symbol:Upf1 FBgn0030354 (GO:0005737 cytoplasm) (GO:0000184 mRNA catabolism, nonsense-mediated) (GO:0004386 helicase))	1095.26	P	1437.89	P
1623514_a_at	CG2239-RC FEA=BDGP GEN=jdp DB_XREF=CG2239 FBgn0027654 SEG=chr3R:-26334476,26342127 MAP=99F7-99F7 LEN=666 DEF=(CG2239 gene symbol:jdp FBgn0027654 )	110.5	P	0.000491	131.4	P	0.000762	94.8	P	0.000613	88	P	0.000491			1623514_a_at	CG2239-RC FEA=BDGP GEN=jdp DB_XREF=CG2239 FBgn0027654 SEG=chr3R:-26334476,26342127 MAP=99F7-99F7 LEN=666 DEF=(CG2239 gene symbol:jdp FBgn0027654 )	33.0962	A	14.6433	A
1623515_at	S.C2R001400 FEA=fgenesh SEG=chr2R:-10126380,10129076	15.1	A	0.165268	7.6	A	0.181343	14.3	A	0.088557	11	A	0.135974			1623515_at	S.C2R001400 FEA=fgenesh SEG=chr2R:-10126380,10129076	11.6247	A	14.7103	A
1623516_s_at	CG11907-RA FEA=BDGP GEN=CG11907 DB_XREF=CG11907 FBgn0031250 SEG=chr2L:-355557,357867 MAP=21C2-21C2 LEN=1972 DEF=(CG11907 gene symbol:CG11907 FBgn0031250 (GO:0015397 equilibrative nucleoside transporter, nitrobenzyl-thioinosine-insensitive))	548.4	P	0.000491	639.1	P	0.000491	593.1	P	0.000491	457.6	P	0.000491			1623516_s_at	CG11907-RA FEA=BDGP GEN=CG11907 DB_XREF=CG11907 FBgn0031250 SEG=chr2L:-355557,357867 MAP=21C2-21C2 LEN=1972 DEF=(CG11907 gene symbol:CG11907 FBgn0031250 (GO:0015397 equilibrative nucleoside transporter, nitrobenzyl-thioinosine-insensitive))	1579.15	P	1613.76	P
1623517_at	CG4962-RA FEA=BDGP GEN=CG4962 DB_XREF=CG4962 FBgn0036597 SEG=chr3L:-16243587,16244419 MAP=72E1-72E1 LEN=769 DEF=(CG4962 gene symbol:CG4962 FBgn0036597 )	289.5	P	0.000491	422.5	P	0.000491	163.3	P	0.000491	113.3	P	0.000491			1623517_at	CG4962-RA FEA=BDGP GEN=CG4962 DB_XREF=CG4962 FBgn0036597 SEG=chr3L:-16243587,16244419 MAP=72E1-72E1 LEN=769 DEF=(CG4962 gene symbol:CG4962 FBgn0036597 )	14.257	A	6.93008	A
1623518_s_at	CG31305-RB FEA=BDGP GEN=CG31305 DB_XREF=CG31305 FBgn0051305 SEG=chr3R:-7385629,7392789 MAP=86E13-86E14 LEN=1664 DEF=(CG31305 gene symbol:CG31305 FBgn0051305 )	1295.5	P	0.000491	1361.5	P	0.000491	1555.1	P	0.000491	1170.2	P	0.000491			1623518_s_at	CG31305-RB FEA=BDGP GEN=CG31305 DB_XREF=CG31305 FBgn0051305 SEG=chr3R:-7385629,7392789 MAP=86E13-86E14 LEN=1664 DEF=(CG31305 gene symbol:CG31305 FBgn0051305 )	3045.16	P	2745.48	P
1623519_at	CG14941-RA FEA=BDGP GEN=esc DB_XREF=CG14941 FBgn0000588 SEG=chr2L:-11816050,11818273 MAP=33A2-33A2 LEN=1725 DEF=(CG14941 gene symbol:esc FBgn0000588 (GO:0006340 negative regulation of transcription by homeotic gene (Polycomb group)) (GO:0005634 nucleus) (GO:0016458 gene silencing))	725.6	P	0.000491	396.6	P	0.000491	533.9	P	0.000491	592.5	P	0.000491			1623519_at	CG14941-RA FEA=BDGP GEN=esc DB_XREF=CG14941 FBgn0000588 SEG=chr2L:-11816050,11818273 MAP=33A2-33A2 LEN=1725 DEF=(CG14941 gene symbol:esc FBgn0000588 (GO:0006340 negative regulation of transcription by homeotic gene (Polycomb group)) (GO:0005634 nucleus) (GO:0016458 gene silencing))	2605.4	P	2633.54	P
1623520_a_at	CG10336-RB FEA=BDGP GEN=CG10336 DB_XREF=CG10336 FBgn0032698 SEG=chr2L:+18667663,18668989 MAP=37A1-37A1 LEN=1260 DEF=(CG10336 gene symbol:CG10336 FBgn0032698 )	419.3	P	0.000491	286.6	P	0.000491	380.8	P	0.000491	345.2	P	0.000491			1623520_a_at	CG10336-RB FEA=BDGP GEN=CG10336 DB_XREF=CG10336 FBgn0032698 SEG=chr2L:+18667663,18668989 MAP=37A1-37A1 LEN=1260 DEF=(CG10336 gene symbol:CG10336 FBgn0032698 )	1437.99	P	1409.14	P
1623521_at	CG11909-RA FEA=BDGP GEN=CG11909 DB_XREF=CG11909 FBgn0039330 SEG=chr3R:-21161234,21163291 MAP=96D2-96D2 LEN=2000 DEF=(CG11909 gene symbol:CG11909 FBgn0039330 (GO:0017177 alpha-glucosidase complex) (GO:0004558 alpha-glucosidase))	8.3	A	0.462489	27	P	0.007827	41.5	P	0.007827	48.2	P	0.007827			1623521_at	CG11909-RA FEA=BDGP GEN=CG11909 DB_XREF=CG11909 FBgn0039330 SEG=chr3R:-21161234,21163291 MAP=96D2-96D2 LEN=2000 DEF=(CG11909 gene symbol:CG11909 FBgn0039330 (GO:0017177 alpha-glucosidase complex) (GO:0004558 alpha-glucosidase))	0.996374	A	1.01494	A
1623522_at	CG11668-RA FEA=BDGP GEN=CG11668 DB_XREF=CG11668 FBgn0038113 SEG=chr3R:+8864153,8865925 MAP=87D9-87D9 LEN=1311 DEF=(CG11668 gene symbol:CG11668 FBgn0038113 (GO:0004252 serine-type endopeptidase))	24.6	A	0.070073	21.6	P	0.027766	27.1	P	0.03202	19.1	A	0.135974			1623522_at	CG11668-RA FEA=BDGP GEN=CG11668 DB_XREF=CG11668 FBgn0038113 SEG=chr3R:+8864153,8865925 MAP=87D9-87D9 LEN=1311 DEF=(CG11668 gene symbol:CG11668 FBgn0038113 (GO:0004252 serine-type endopeptidase))	27.4856	P	11.3598	A
1623523_at	CG5810-RA FEA=BDGP GEN=CG5810 DB_XREF=CG5810 FBgn0038866 SEG=chr3R:+16989528,16990815 MAP=93C2-93C2 LEN=1287 DEF=(CG5810 gene symbol:CG5810 FBgn0038866 )	25.6	P	0.000491	19.6	P	0.000491	33.6	P	0.000489	15.1	P	0.003159			1623523_at	CG5810-RA FEA=BDGP GEN=CG5810 DB_XREF=CG5810 FBgn0038866 SEG=chr3R:+16989528,16990815 MAP=93C2-93C2 LEN=1287 DEF=(CG5810 gene symbol:CG5810 FBgn0038866 )	4.20642	A	2.11065	A
1623524_at	CG7031-RA FEA=BDGP GEN=CG7031 DB_XREF=CG7031 FBgn0039027 SEG=chr3R:+18620668,18622867 MAP=94C8-94C8 LEN=1796 DEF=(CG7031 gene symbol:CG7031 FBgn0039027 )	12.2	A	0.235169	19.7	M	0.054711	5.3	A	0.413046	2.4	A	0.388782			1623524_at	CG7031-RA FEA=BDGP GEN=CG7031 DB_XREF=CG7031 FBgn0039027 SEG=chr3R:+18620668,18622867 MAP=94C8-94C8 LEN=1796 DEF=(CG7031 gene symbol:CG7031 FBgn0039027 )	2.76669	A	6.75206	A
1623525_at	CG5109-RA FEA=BDGP GEN=Pcl DB_XREF=CG5109 FBgn0003044 SEG=chr2R:+13199162,13203194 MAP=55B8-55B8 LEN=3851 DEF=(CG5109 gene symbol:Pcl FBgn0003044 (GO:0005634 nucleus))	386.9	P	0.000491	382	P	0.000491	293.2	P	0.000491	293.1	P	0.000491			1623525_at	CG5109-RA FEA=BDGP GEN=Pcl DB_XREF=CG5109 FBgn0003044 SEG=chr2R:+13199162,13203194 MAP=55B8-55B8 LEN=3851 DEF=(CG5109 gene symbol:Pcl FBgn0003044 (GO:0005634 nucleus))	1481.28	P	1926.24	P
1623526_at	CG32511-RA FEA=BDGP GEN=CG32511 DB_XREF=CG32511 FBgn0052511 SEG=chrX:-20828776,20829478 MAP=19F1-19F1 LEN=306 DEF=(CG32511 gene symbol:CG32511 FBgn0052511 )	9.9	P	0.006575	11	A	0.078906	4.4	A	0.275413	3.3	A	0.611218			1623526_at	CG32511-RA FEA=BDGP GEN=CG32511 DB_XREF=CG32511 FBgn0052511 SEG=chrX:-20828776,20829478 MAP=19F1-19F1 LEN=306 DEF=(CG32511 gene symbol:CG32511 FBgn0052511 )	1.16661	A	6.09835	A
1623527_at	CG40122-RA FEA=BDGP GEN=CG40122 DB_XREF=CG40122 FBgn0058122 SEG=chrU:-4188563,4189214 LEN=651 DEF=(CG40122 gene symbol:CG40122 FLAGGED_PROBLEMATIC FBgn0058122 )	23.2	A	0.165268	11.2	A	0.165268	17	A	0.150145	25.2	P	0.042142			1623527_at	CG40122-RA FEA=BDGP GEN=CG40122 DB_XREF=CG40122 FBgn0058122 SEG=chrU:-4188563,4189214 LEN=651 DEF=(CG40122 gene symbol:CG40122 FLAGGED_PROBLEMATIC FBgn0058122 )	15.6099	A	19.279	A
1623528_a_at	CG31784-RA FEA=BDGP GEN=CG31784 DB_XREF=CG31784 FBgn0051784 SEG=chr2L:-17080515,17103959 MAP=36C1-36C1 LEN=3237 DEF=(CG31784 gene symbol:CG31784 FBgn0051784 )	11.3	A	0.150145	5	A	0.51252	0.5	A	0.982268	1	A	0.724538			1623528_a_at	CG31784-RA FEA=BDGP GEN=CG31784 DB_XREF=CG31784 FBgn0051784 SEG=chr2L:-17080515,17103959 MAP=36C1-36C1 LEN=3237 DEF=(CG31784 gene symbol:CG31784 FBgn0051784 )	13.1085	A	7.66661	A
1623529_s_at	CG32825-RA FEA=BDGP GEN=Or19b DB_XREF=CG32825 FBgn0062565 SEG=chrX:+19790456,19791826 MAP=19B1-19B1 LEN=1164 DEF=(CG32825 gene symbol:Or19b FBgn0062565 )	34.2	P	0.004591	1.3	A	0.65838	2.2	A	0.51252	1.4	A	0.724538			1623529_s_at	CG32825-RA FEA=BDGP GEN=Or19b DB_XREF=CG32825 FBgn0062565 SEG=chrX:+19790456,19791826 MAP=19B1-19B1 LEN=1164 DEF=(CG32825 gene symbol:Or19b FBgn0062565 )	1.69688	A	7.34004	A
1623530_at	Stencil:2R:15221702:15225558:GENSCAN FEA=stencil SEG=chr2R:+15221702,15225558	2.4	A	0.413046	2.5	A	0.235169	7.6	A	0.122689	4.6	A	0.275462			1623530_at	Stencil:2R:15221702:15225558:GENSCAN FEA=stencil SEG=chr2R:+15221702,15225558	8.01229	A	9.42223	P
1623531_at	CG6864-RA FEA=BDGP GEN=Mst89B DB_XREF=CG6864 FBgn0020399 SEG=chr3R:+12092751,12094173 MAP=89B15-89B15 LEN=1287 DEF=(CG6864 gene symbol:Mst89B FBgn0020399 )	8	P	0.048099	6.5	A	0.181343	11.6	P	0.023995	13.5	P	0.015164			1623531_at	CG6864-RA FEA=BDGP GEN=Mst89B DB_XREF=CG6864 FBgn0020399 SEG=chr3R:+12092751,12094173 MAP=89B15-89B15 LEN=1287 DEF=(CG6864 gene symbol:Mst89B FBgn0020399 )	8.7982	A	2.0807	A
1623532_at	HDC06238 FEA=HDP SEG=chr2R:-8669126,8670048	10.8	P	0.020663	17.3	P	0.001755	13.1	P	0.002607	15.8	P	0.009283			1623532_at	HDC06238 FEA=HDP SEG=chr2R:-8669126,8670048	7.57915	A	4.86547	A
1623533_at	CT35037 FEA=sim4 SEG=chr2L:+17264620,17265542	12.8	A	0.09884	11.5	A	0.181343	7.6	A	0.254899	9.5	A	0.611218			1623533_at	CT35037 FEA=sim4 SEG=chr2L:+17264620,17265542	3.25243	A	14.3647	A
1623534_at	Stencil:3R:6897556:6900553:GENSCAN FEA=stencil SEG=chr3R:+6897556,6900553	24.3	P	0.005504	17.3	P	0.027766	15	P	0.003815	33.7	P	0.009283			1623534_at	Stencil:3R:6897556:6900553:GENSCAN FEA=stencil SEG=chr3R:+6897556,6900553	35.6441	P	42.4117	M
1623535_at	CG7164-RA FEA=BDGP GEN=CG7164 DB_XREF=CG7164 FBgn0031946 SEG=chr2L:+7773733,7774858 MAP=28C3-28C3 LEN=1065 DEF=(CG7164 gene symbol:CG7164 FBgn0031946 )	5.4	A	0.48748	5.9	A	0.318883	0.5	A	0.783687	0.9	A	0.635055			1623535_at	CG7164-RA FEA=BDGP GEN=CG7164 DB_XREF=CG7164 FBgn0031946 SEG=chr2L:+7773733,7774858 MAP=28C3-28C3 LEN=1065 DEF=(CG7164 gene symbol:CG7164 FBgn0031946 )	7.63915	A	4.58058	A
1623536_s_at	CG11347-RD FEA=BDGP GEN=CG11347 DB_XREF=CG11347 FBgn0035542 SEG=chr3L:+4386837,4399959 MAP=64B6-64B6 LEN=2068 DEF=(CG11347 gene symbol:CG11347 FBgn0035542 )	244.5	P	0.000491	313.1	P	0.000491	192.9	P	0.000613	156.8	P	0.000491			1623536_s_at	CG11347-RD FEA=BDGP GEN=CG11347 DB_XREF=CG11347 FBgn0035542 SEG=chr3L:+4386837,4399959 MAP=64B6-64B6 LEN=2068 DEF=(CG11347 gene symbol:CG11347 FBgn0035542 )	96.989	P	17.9632	A
1623537_at	CT35952 FEA=sim4 SEG=chrX:-12612842,12613121	11.9	P	0.020663	11.7	P	0.004591	11.1	P	0.015164	3.7	A	0.198363			1623537_at	CT35952 FEA=sim4 SEG=chrX:-12612842,12613121	9.50684	A	2.66669	A
1623538_at	Stencil:3R:2331199:2332772:GENSCAN FEA=stencil SEG=chr3R:+2331199,2332772	0.5	A	0.972234	1.8	A	0.635055	1.4	A	0.724538	1	A	0.818657			1623538_at	Stencil:3R:2331199:2332772:GENSCAN FEA=stencil SEG=chr3R:+2331199,2332772	10.1592	A	1.45811	A
1623539_at	CG30039-RA FEA=BDGP GEN=CG30039 DB_XREF=CG30039 FBgn0050039 SEG=chr2R:-7115687,7116468 MAP=48D8-48D8 LEN=729 DEF=(CG30039 gene symbol:CG30039 FBgn0050039 )	6.8	A	0.562354	8.7	A	0.413046	1	A	0.834732	0.4	A	0.911496			1623539_at	CG30039-RA FEA=BDGP GEN=CG30039 DB_XREF=CG30039 FBgn0050039 SEG=chr2R:-7115687,7116468 MAP=48D8-48D8 LEN=729 DEF=(CG30039 gene symbol:CG30039 FBgn0050039 )	0.862053	A	1.60341	A
1623540_at	CG31704-RA FEA=BDGP GEN=CG31704 DB_XREF=CG31704 FBgn0051704 SEG=chr2L:+11829582,11829789 MAP=33A3-33A3 LEN=207 DEF=(CG31704 gene symbol:CG31704 FBgn0051704 )	37.9	P	0.048099	65.6	P	0.012921	38	A	0.078906	10	A	0.51252			1623540_at	CG31704-RA FEA=BDGP GEN=CG31704 DB_XREF=CG31704 FBgn0051704 SEG=chr2L:+11829582,11829789 MAP=33A3-33A3 LEN=207 DEF=(CG31704 gene symbol:CG31704 FBgn0051704 )	2.80973	A	3.48139	A
1623541_at	HDC06628 FEA=HDP SEG=chr2R:+10868557,10869054	11.8	A	0.216313	9.3	A	0.275462	8.5	A	0.413046	10.2	A	0.165268			1623541_at	HDC06628 FEA=HDP SEG=chr2R:+10868557,10869054	10.3088	A	10.7951	A
1623542_at	CG11373-RA FEA=BDGP GEN=CG11373 DB_XREF=CG11373 FBgn0040679 SEG=chr3R:-1786041,1786704 MAP=83D1-83D1 LEN=328 DEF=(CG11373 gene symbol:CG11373 FBgn0040679 )	1.7	A	0.864026	1.3	A	0.65838	2.9	A	0.51252	0.8	A	0.849855			1623542_at	CG11373-RA FEA=BDGP GEN=CG11373 DB_XREF=CG11373 FBgn0040679 SEG=chr3R:-1786041,1786704 MAP=83D1-83D1 LEN=328 DEF=(CG11373 gene symbol:CG11373 FBgn0040679 )	5.40486	A	7.7508	A
1623543_at	CG5807-RA FEA=BDGP SEG=chr3R:-20622043,20630407	741.6	P	0.000491	651.6	P	0.000491	684.6	P	0.000491	807.9	P	0.000491			1623543_at	CG5807-RA FEA=BDGP SEG=chr3R:-20622043,20630407	2330.47	P	2590.57	P
1623544_at	CG33209-RA FEA=BDGP GEN=CG33209 DB_XREF=CG33209 FBgn0053209 SEG=chr3L:-15562182,15581329 MAP=71E3-71E4 LEN=1272 DEF=(CG33209 gene symbol:CG33209 synonyms:(CG13447 CG13448) FBgn0053209 )	65.8	P	0.000762	82.6	P	0.000491	63.2	P	0.000613	62.5	P	0.000762			1623544_at	CG33209-RA FEA=BDGP GEN=CG33209 DB_XREF=CG33209 FBgn0053209 SEG=chr3L:-15562182,15581329 MAP=71E3-71E4 LEN=1272 DEF=(CG33209 gene symbol:CG33209 synonyms:(CG13447 CG13448) FBgn0053209 )	9.1731	A	27.0598	P
1623545_at	CG9193-RA FEA=BDGP GEN=mus209 DB_XREF=CG9193 FBgn0005655 SEG=chr2R:-15325465,15326569 MAP=56F11-56F11 LEN=1044 DEF=(CG9193 gene symbol:mus209 FBgn0005655 (GO:0005660 delta-DNA polymerase cofactor complex) (GO:0006289 nucleotide-excision repair) (GO:0006298 mismatch repair) (GO:0007052 mitotic spindle assembly) (GO:0006260 DNA replication) (GO:0006261 DNA dependent DNA replication) (GO:0006272 lea…	2550.4	P	0.000491	2684.3	P	0.000491	3086.3	P	0.000491	2199.4	P	0.000491			1623545_at	CG9193-RA FEA=BDGP GEN=mus209 DB_XREF=CG9193 FBgn0005655 SEG=chr2R:-15325465,15326569 MAP=56F11-56F11 LEN=1044 DEF=(CG9193 gene symbol:mus209 FBgn0005655 (GO:0005660 delta-DNA polymerase cofactor complex) (GO:0006289 nucleotide-excision repair) (GO:0006298 mismatch repair) (GO:0007052 mitotic spindle assembly) (GO:0006260 DNA replication) (GO:0006261 DNA dependent DNA replication) (GO:0006272 lea…	9872.83	P	8843.96	P
1623546_at	CG7128-RA FEA=BDGP GEN=Taf8 DB_XREF=CG7128 FBgn0022724 SEG=chrX:+17832930,17834443 MAP=16F7-16F7 LEN=1341 DEF=(CG7128 gene symbol:Taf8 FBgn0022724 (GO:0008151 cell growth andor maintenance))	434	P	0.000613	309.5	P	0.000491	474.7	P	0.000491	490.6	P	0.000491			1623546_at	CG7128-RA FEA=BDGP GEN=Taf8 DB_XREF=CG7128 FBgn0022724 SEG=chrX:+17832930,17834443 MAP=16F7-16F7 LEN=1341 DEF=(CG7128 gene symbol:Taf8 FBgn0022724 (GO:0008151 cell growth andor maintenance))	1009.24	P	1127.01	P
1623547_at	CG31062-RA FEA=BDGP GEN=side DB_XREF=CG31062 FBgn0016061 SEG=chr3R:-23191668,23233612 MAP=97F6-97F10 LEN=2820 DEF=(CG31062 gene symbol:side synonyms:(CG13974 CG13979 CG12510 CG13975 CG13973) FBgn0016061 (GO:0008045 motor axon guidance))	17.8	P	0.042142	23.1	P	0.006575	16.3	P	0.023995	11.7	A	0.088557			1623547_at	CG31062-RA FEA=BDGP GEN=side DB_XREF=CG31062 FBgn0016061 SEG=chr3R:-23191668,23233612 MAP=97F6-97F10 LEN=2820 DEF=(CG31062 gene symbol:side synonyms:(CG13974 CG13979 CG12510 CG13975 CG13973) FBgn0016061 (GO:0008045 motor axon guidance))	18.6249	M	1.74297	A
1623548_at	CG18269-RA FEA=BDGP GEN=CG18269 DB_XREF=CG18269 FBgn0031719 SEG=chr2L:+5544260,5544863 MAP=25E6-25E6 LEN=603 DEF=(CG18269 gene symbol:CG18269 FBgn0031719 )	115	P	0.000491	83.4	P	0.000491	81.3	P	0.000613	50.3	P	0.002143			1623548_at	CG18269-RA FEA=BDGP GEN=CG18269 DB_XREF=CG18269 FBgn0031719 SEG=chr2L:+5544260,5544863 MAP=25E6-25E6 LEN=603 DEF=(CG18269 gene symbol:CG18269 FBgn0031719 )	953.641	P	175.296	P
1623549_at	CG1973-RA FEA=BDGP GEN=CG1973 DB_XREF=CG1973 FBgn0039692 SEG=chr3R:+25564313,25568695 MAP=99B10-99B10 LEN=3837 DEF=(CG1973 gene symbol:CG1973 FBgn0039692 (GO:0004672 protein kinase))	122.6	P	0.003159	152.5	P	0.002143	175.6	P	0.001432	135.6	P	0.002607			1623549_at	CG1973-RA FEA=BDGP GEN=CG1973 DB_XREF=CG1973 FBgn0039692 SEG=chr3R:+25564313,25568695 MAP=99B10-99B10 LEN=3837 DEF=(CG1973 gene symbol:CG1973 FBgn0039692 (GO:0004672 protein kinase))	252.69	P	432.726	P
1623550_at	CG10493-RA FEA=BDGP GEN=CG10493 DB_XREF=CG10493 FBgn0032749 SEG=chr2L:+19037729,19041132 MAP=37B12-37B13 LEN=2865 DEF=(CG10493 gene symbol:CG10493 FBgn0032749 (GO:0004722 protein serinethreonine phosphatase) (GO:0006470 protein amino acid dephosphorylation))	1.7	A	0.801695	16.2	A	0.254899	16.1	A	0.34162	9.4	A	0.611218			1623550_at	CG10493-RA FEA=BDGP GEN=CG10493 DB_XREF=CG10493 FBgn0032749 SEG=chr2L:+19037729,19041132 MAP=37B12-37B13 LEN=2865 DEF=(CG10493 gene symbol:CG10493 FBgn0032749 (GO:0004722 protein serinethreonine phosphatase) (GO:0006470 protein amino acid dephosphorylation))	10.3214	A	9.11721	A
1623551_at	CG18081-RA FEA=BDGP GEN=CG18081 DB_XREF=CG18081 FBgn0036537 SEG=chr3L:-15782673,15784265 MAP=72A2-72A2 LEN=1000 DEF=(CG18081 gene symbol:CG18081 FBgn0036537 )	933.8	P	0.000491	970.7	P	0.000491	1164.1	P	0.000491	1168.3	P	0.000491			1623551_at	CG18081-RA FEA=BDGP GEN=CG18081 DB_XREF=CG18081 FBgn0036537 SEG=chr3L:-15782673,15784265 MAP=72A2-72A2 LEN=1000 DEF=(CG18081 gene symbol:CG18081 FBgn0036537 )	2025.41	P	1783.28	P
1623552_s_at	CG2893-RB FEA=BDGP GEN=CG2893 DB_XREF=CG2893 FBgn0058147 SEG=chrXh:-170776,181813 LEN=2007 DEF=(CG2893 gene symbol:CG2893 synonyms:(CG40147) FLAGGED_PROBLEMATIC FBgn0058147 (GO:0008273 calcium, potassium:sodium antiporter))	450.2	P	0.000491	463.9	P	0.000491	401	P	0.000491	453	P	0.000491			1623552_s_at	CG2893-RB FEA=BDGP GEN=CG2893 DB_XREF=CG2893 FBgn0058147 SEG=chrXh:-170776,181813 LEN=2007 DEF=(CG2893 gene symbol:CG2893 synonyms:(CG40147) FLAGGED_PROBLEMATIC FBgn0058147 (GO:0008273 calcium, potassium:sodium antiporter))	1208.3	P	1184.7	P
1623553_a_at	CG5410-RD FEA=BDGP GEN=CG5410 DB_XREF=CG5410 FBgn0039140 SEG=chr3R:-19850739,19854301 MAP=95D9-95D9 LEN=2866 DEF=(CG5410 gene symbol:CG5410 FBgn0039140 )	620.2	P	0.000491	618.2	P	0.000491	716.7	P	0.000491	663.9	P	0.000491			1623553_a_at	CG5410-RD FEA=BDGP GEN=CG5410 DB_XREF=CG5410 FBgn0039140 SEG=chr3R:-19850739,19854301 MAP=95D9-95D9 LEN=2866 DEF=(CG5410 gene symbol:CG5410 FBgn0039140 )	2094.83	P	2024.16	P
1623554_at	CG3708-RA FEA=BDGP SEG=chrX:-686228,688290	23	P	0.010972	4.4	A	0.235169	19.4	P	0.027736	7.9	A	0.275413			1623554_at	CG3708-RA FEA=BDGP SEG=chrX:-686228,688290	5.93114	A	4.46548	A
1623555_at	CG10131-RA FEA=BDGP GEN=CG10131 DB_XREF=CG10131 FBgn0033949 SEG=chr2R:+9693638,9694747 MAP=51B10-51B10 LEN=1053 DEF=(CG10131 gene symbol:CG10131 FBgn0033949 )	91.4	P	0.000491	159.6	P	0.000491	77.3	P	0.000944	72.4	P	0.000944			1623555_at	CG10131-RA FEA=BDGP GEN=CG10131 DB_XREF=CG10131 FBgn0033949 SEG=chr2R:+9693638,9694747 MAP=51B10-51B10 LEN=1053 DEF=(CG10131 gene symbol:CG10131 FBgn0033949 )	3.44637	A	1.60234	A
1623556_at	CG32669-RA FEA=BDGP GEN=CG32669 DB_XREF=CG32669 FBgn0052669 SEG=chrX:-10585043,10587020 MAP=9F5-9F5 LEN=1977 DEF=(CG32669 gene symbol:CG32669 FBgn0052669 )	31.2	P	0.000944	69	P	0.001165	43.1	P	0.003815	85.5	P	0.000762			1623556_at	CG32669-RA FEA=BDGP GEN=CG32669 DB_XREF=CG32669 FBgn0052669 SEG=chrX:-10585043,10587020 MAP=9F5-9F5 LEN=1977 DEF=(CG32669 gene symbol:CG32669 FBgn0052669 )	14.5378	M	22.0234	M
1623557_at	CG31679-RA FEA=BDGP GEN=CG31679 DB_XREF=CG31679 FBgn0051679 SEG=chr2L:-2229698,2230812 MAP=22D5-22D5 LEN=1052 DEF=(CG31679 gene symbol:CG31679 synonyms:(CG17006) FBgn0051679 )	1.3	A	0.783687	1.5	A	0.681117	1.6	A	0.724538	2.2	A	0.681117			1623557_at	CG31679-RA FEA=BDGP GEN=CG31679 DB_XREF=CG31679 FBgn0051679 SEG=chr2L:-2229698,2230812 MAP=22D5-22D5 LEN=1052 DEF=(CG31679 gene symbol:CG31679 synonyms:(CG17006) FBgn0051679 )	1.60787	A	11.344	A
1623558_at	CG8505-RA FEA=BDGP GEN=CG8505 DB_XREF=CG8505 FBgn0033728 SEG=chr2R:+7466927,7469828 MAP=49A2-49A2 LEN=1194 DEF=(CG8505 gene symbol:CG8505 FBgn0033728 (GO:0005214 structural constituent of cuticle (sensu Insecta)))	121	P	0.000762	228	P	0.000613	107.9	P	0.000944	112.1	P	0.000762			1623558_at	CG8505-RA FEA=BDGP GEN=CG8505 DB_XREF=CG8505 FBgn0033728 SEG=chr2R:+7466927,7469828 MAP=49A2-49A2 LEN=1194 DEF=(CG8505 gene symbol:CG8505 FBgn0033728 (GO:0005214 structural constituent of cuticle (sensu Insecta)))	9.14661	A	3.66648	A
1623559_s_at	M69216 FEA=transposon DB_XREF=DMHFL1 LEN=2959 DESC=gb|M69216|H-element DMHFL1 2959bp Derived from M69216 (g157606) (Rel. 41, Last updated, Version 3).	31.2	P	0.036797	42	P	0.042142	36.9	P	0.004591	31.1	P	0.015164			1623559_s_at	M69216 FEA=transposon DB_XREF=DMHFL1 LEN=2959 DESC=gb|M69216|H-element DMHFL1 2959bp Derived from M69216 (g157606) (Rel. 41, Last updated, Version 3).	16.8149	A	49.0761	P
1623560_at	CG18048-RA FEA=BDGP GEN=CG18048 DB_XREF=CG18048 FBgn0037435 SEG=chr3R:+2171837,2173240 MAP=83E4-83E4 LEN=1403 DEF=(CG18048 gene symbol:CG18048 FBgn0037435 )	80.7	P	0.000491	66.9	P	0.000762	59.8	P	0.000491	55.8	P	0.000491			1623560_at	CG18048-RA FEA=BDGP GEN=CG18048 DB_XREF=CG18048 FBgn0037435 SEG=chr3R:+2171837,2173240 MAP=83E4-83E4 LEN=1403 DEF=(CG18048 gene symbol:CG18048 FBgn0037435 )	158.054	P	290.57	P
1623561_at	HDC01518 FEA=HDP SEG=chr2L:-8778167,8780483	17.5	P	0.003815	14.9	P	0.003159	7.8	A	0.122747	6.6	A	0.070073			1623561_at	HDC01518 FEA=HDP SEG=chr2L:-8778167,8780483	11.9213	A	12.3597	A
1623562_at	CG14431-RA FEA=BDGP GEN=CG14431 DB_XREF=CG14431 FBgn0029922 SEG=chrX:+6702521,6706168 MAP=6E4-6E4 LEN=3266 DEF=(CG14431 gene symbol:CG14431 FBgn0029922 )	8.2	A	0.099061	1.2	A	0.562354	8	A	0.254899	2.3	A	0.635055			1623562_at	CG14431-RA FEA=BDGP GEN=CG14431 DB_XREF=CG14431 FBgn0029922 SEG=chrX:+6702521,6706168 MAP=6E4-6E4 LEN=3266 DEF=(CG14431 gene symbol:CG14431 FBgn0029922 )	5.22017	A	9.50545	A
1623563_at	HDC02760 FEA=HDP SEG=chr2L:-15950197,15950461	17.9	P	0.012921	18.8	P	0.009283	12	P	0.015164	15.2	P	0.027766			1623563_at	HDC02760 FEA=HDP SEG=chr2L:-15950197,15950461	24.7667	A	18.1243	A
1623564_at	CG4109-RA FEA=BDGP GEN=Syx8 DB_XREF=CG4109 FBgn0036643 SEG=chr3L:-16535105,16535978 MAP=73A10-73A10 LEN=820 DEF=(CG4109 gene symbol:Syx8 FBgn0036643 (GO:0005486 t-SNARE) (GO:0007269 neurotransmitter secretion) (GO:0005886 plasma membrane) (GO:0016081 synaptic vesicle docking) (GO:0016083 synaptic vesicle fusion))	186.9	P	0.000491	172.2	P	0.000491	134.7	P	0.000491	119.7	P	0.000491			1623564_at	CG4109-RA FEA=BDGP GEN=Syx8 DB_XREF=CG4109 FBgn0036643 SEG=chr3L:-16535105,16535978 MAP=73A10-73A10 LEN=820 DEF=(CG4109 gene symbol:Syx8 FBgn0036643 (GO:0005486 t-SNARE) (GO:0007269 neurotransmitter secretion) (GO:0005886 plasma membrane) (GO:0016081 synaptic vesicle docking) (GO:0016083 synaptic vesicle fusion))	316.749	P	351.443	P
1623565_at	CG17278-RA FEA=BDGP SEG=chr3R:-16846772,16849902	222	P	0.000491	251.4	P	0.000491	216.8	P	0.000491	271.9	P	0.000491			1623565_at	CG17278-RA FEA=BDGP SEG=chr3R:-16846772,16849902	32.2838	A	14.119	A
1623566_at	CG13957-RA FEA=BDGP GEN=CG13957 DB_XREF=CG13957 FBgn0030739 SEG=chrX:+16045023,16048632 MAP=14B12-14B12 LEN=3186 DEF=(CG13957 gene symbol:CG13957 FBgn0030739 )	58.1	P	0.002607	117.1	P	0.000491	49.6	P	0.004591	134.1	P	0.000491			1623566_at	CG13957-RA FEA=BDGP GEN=CG13957 DB_XREF=CG13957 FBgn0030739 SEG=chrX:+16045023,16048632 MAP=14B12-14B12 LEN=3186 DEF=(CG13957 gene symbol:CG13957 FBgn0030739 )	162.719	P	162.017	P
1623567_at	S.C3L002408 FEA=fgenesh SEG=chr3L:-19146285,19160602	6.1	A	0.110449	3.9	A	0.341583	6.6	A	0.088557	9	A	0.135974			1623567_at	S.C3L002408 FEA=fgenesh SEG=chr3L:-19146285,19160602	12.3295	A	0.552977	A
1623568_at	HDC08176 FEA=HDP SEG=chr3L:-2980054,2982059	10.3	A	0.110449	1.2	A	0.51252	8	P	0.027766	6.8	A	0.099061			1623568_at	HDC08176 FEA=HDP SEG=chr3L:-2980054,2982059	9.99232	A	1.50463	A
1623569_at	CG14907-RA FEA=BDGP GEN=CG14907 DB_XREF=CG14907 FBgn0038455 SEG=chr3R:-12477294,12478017 MAP=89D6-89D6 LEN=723 DEF=(CG14907 gene symbol:CG14907 FBgn0038455 )	138.5	P	0.000491	171	P	0.000491	160.9	P	0.000491	131.1	P	0.000491			1623569_at	CG14907-RA FEA=BDGP GEN=CG14907 DB_XREF=CG14907 FBgn0038455 SEG=chr3R:-12477294,12478017 MAP=89D6-89D6 LEN=723 DEF=(CG14907 gene symbol:CG14907 FBgn0038455 )	393.265	P	348.778	P
1623570_at	CG7924-RA FEA=BDGP GEN=CG7924 DB_XREF=CG7924 FBgn0036416 SEG=chr3L:+14182348,14183490 MAP=70D4-70D4 LEN=1080 DEF=(CG7924 gene symbol:CG7924 FBgn0036416 )	10.7	P	0.027766	14	P	0.036797	2.3	A	0.364945	4.3	A	0.34162			1623570_at	CG7924-RA FEA=BDGP GEN=CG7924 DB_XREF=CG7924 FBgn0036416 SEG=chr3L:+14182348,14183490 MAP=70D4-70D4 LEN=1080 DEF=(CG7924 gene symbol:CG7924 FBgn0036416 )	9.64119	A	8.50869	A
1623571_a_at	CG9328-RB FEA=BDGP GEN=CG9328 DB_XREF=CG9328 FBgn0032886 SEG=chr2L:+20767472,20783792 MAP=38E9-38E10 LEN=1604 DEF=(CG9328 gene symbol:CG9328 FBgn0032886 )	727.8	P	0.000613	813.1	P	0.000613	839	P	0.000491	1148.3	P	0.000613			1623571_a_at	CG9328-RB FEA=BDGP GEN=CG9328 DB_XREF=CG9328 FBgn0032886 SEG=chr2L:+20767472,20783792 MAP=38E9-38E10 LEN=1604 DEF=(CG9328 gene symbol:CG9328 FBgn0032886 )	1598.09	P	1028.39	P
1623572_at	CG32562-RA FEA=BDGP SEG=chrX:-16885936,16890265	151	P	0.000491	107.2	P	0.000491	109.2	P	0.000491	175.3	P	0.000491			1623572_at	CG32562-RA FEA=BDGP SEG=chrX:-16885936,16890265	376.573	P	403.277	P
1623573_s_at	CG11266-RA FEA=BDGP GEN=CG11266 DB_XREF=CG11266 FBgn0031883 SEG=chr2L:+7024943,7029851 MAP=27D5-27D5 LEN=2143 DEF=(CG11266 gene symbol:CG11266 FBgn0031883 (GO:0008248 pre-mRNA splicing factor) (GO:0005681 spliceosome complex) (GO:0003723 RNA binding) (GO:0006371 mRNA splicing))	1270.6	P	0.000491	1084	P	0.000491	1318.7	P	0.000491	1120.9	P	0.000491			1623573_s_at	CG11266-RA FEA=BDGP GEN=CG11266 DB_XREF=CG11266 FBgn0031883 SEG=chr2L:+7024943,7029851 MAP=27D5-27D5 LEN=2143 DEF=(CG11266 gene symbol:CG11266 FBgn0031883 (GO:0008248 pre-mRNA splicing factor) (GO:0005681 spliceosome complex) (GO:0003723 RNA binding) (GO:0006371 mRNA splicing))	2407.87	P	2353.92	P
1623574_at	CG11694-RA FEA=BDGP GEN=CG11694 DB_XREF=CG11694 FBgn0037571 SEG=chr3R:-4136939,4137822 MAP=84F11-84F11 LEN=883 DEF=(CG11694 gene symbol:CG11694 FBgn0037571 )	1.8	A	0.764831	13.7	A	0.318883	1.4	A	0.849915	0.7	A	0.945289			1623574_at	CG11694-RA FEA=BDGP GEN=CG11694 DB_XREF=CG11694 FBgn0037571 SEG=chr3R:-4136939,4137822 MAP=84F11-84F11 LEN=883 DEF=(CG11694 gene symbol:CG11694 FBgn0037571 )	8.24734	A	13.4254	A
1623575_at	GM08552_revcomp FEA=sim4 SEG=chrU:+2387881,2389317	7.9	A	0.078854	4.1	A	0.150145	8.6	P	0.023995	9.3	A	0.088557			1623575_at	GM08552_revcomp FEA=sim4 SEG=chrU:+2387881,2389317	5.6111	A	1.99956	A
1623576_at	CG1850-RA FEA=BDGP GEN=CG1850 DB_XREF=CG1850 FBgn0033154 SEG=chr2R:-2319994,2322153 MAP=43A3-43A3 LEN=2159 DEF=(CG1850 gene symbol:CG1850 FBgn0033154 )	6.5	A	0.078906	0.7	A	0.296809	2.7	A	0.254899	5.8	A	0.165268			1623576_at	CG1850-RA FEA=BDGP GEN=CG1850 DB_XREF=CG1850 FBgn0033154 SEG=chr2R:-2319994,2322153 MAP=43A3-43A3 LEN=2159 DEF=(CG1850 gene symbol:CG1850 FBgn0033154 )	1.70558	A	1.04625	A
1623577_at	S.C3L002790 FEA=fgenesh SEG=chr3L:+21779209,21811455	0.5	A	0.877253	1.2	A	0.818657	3.6	A	0.586954	3.3	A	0.562354			1623577_at	S.C3L002790 FEA=fgenesh SEG=chr3L:+21779209,21811455	2.14216	A	10.6478	A
1623578_at	Stencil:3L:785553:792929:GENSCAN FEA=stencil SEG=chr3L:+785553,792929	11.1	A	0.181343	8.6	A	0.275462	3.2	A	0.48748	6.2	A	0.586954			1623578_at	Stencil:3L:785553:792929:GENSCAN FEA=stencil SEG=chr3L:+785553,792929	3.75944	A	15.6644	A
1623579_at	Stencil:3R:26850476:26851190:GENSCAN FEA=stencil SEG=chr3R:+26850476,26851190	3.4	A	0.783744	4.7	A	0.34162	0.9	A	0.877253	5.4	A	0.34162			1623579_at	Stencil:3R:26850476:26851190:GENSCAN FEA=stencil SEG=chr3R:+26850476,26851190	9.16686	A	0.757176	A
1623580_at	CG1913-RA FEA=BDGP GEN=alphaTub84B DB_XREF=CG1913 FBgn0003884 SEG=chr3R:+2912260,2914583 MAP=84B4-84B6 LEN=1834 DEF=(CG1913 gene symbol:alphaTub84B FBgn0003884 (GO:0045298 tubulin) (GO:0005200 structural constituent of cytoskeleton) (GO:0005525 GTP binding) (GO:0005874 microtubule))	4663	P	0.000491	4135.2	P	0.000491	4665.3	P	0.000491	4620.8	P	0.000491			1623580_at	CG1913-RA FEA=BDGP GEN=alphaTub84B DB_XREF=CG1913 FBgn0003884 SEG=chr3R:+2912260,2914583 MAP=84B4-84B6 LEN=1834 DEF=(CG1913 gene symbol:alphaTub84B FBgn0003884 (GO:0045298 tubulin) (GO:0005200 structural constituent of cytoskeleton) (GO:0005525 GTP binding) (GO:0005874 microtubule))	9377.9	P	7873.02	P
1623581_at	HDC17815 FEA=HDP SEG=chrX:-6954640,6956376	4.3	A	0.413046	1.6	A	0.388782	2.2	A	0.48748	3.5	A	0.586954			1623581_at	HDC17815 FEA=HDP SEG=chrX:-6954640,6956376	3.51701	A	9.88204	A
1623582_at	CG6364-RA FEA=BDGP GEN=CG6364 DB_XREF=CG6364 FBgn0039179 SEG=chr3R:+20106553,20108630 MAP=95F10-95F10 LEN=1486 DEF=(CG6364 gene symbol:CG6364 FBgn0039179 (GO:0004849 uridine kinase))	704.8	P	0.000491	643.8	P	0.000491	610.9	P	0.000491	541.5	P	0.000491			1623582_at	CG6364-RA FEA=BDGP GEN=CG6364 DB_XREF=CG6364 FBgn0039179 SEG=chr3R:+20106553,20108630 MAP=95F10-95F10 LEN=1486 DEF=(CG6364 gene symbol:CG6364 FBgn0039179 (GO:0004849 uridine kinase))	1288.96	P	1464.69	P
1623583_at	CG31657-RA FEA=BDGP GEN=CG31657 DB_XREF=CG31657 FBgn0051657 SEG=chr2L:+875177,878706 MAP=21D4-21D4 LEN=2031 DEF=(CG31657 gene symbol:CG31657 FBgn0051657 )	231.1	P	0.000491	338.3	P	0.000491	301.1	P	0.000491	222	P	0.000491			1623583_at	CG31657-RA FEA=BDGP GEN=CG31657 DB_XREF=CG31657 FBgn0051657 SEG=chr2L:+875177,878706 MAP=21D4-21D4 LEN=2031 DEF=(CG31657 gene symbol:CG31657 FBgn0051657 )	986.133	P	1311.17	P
1623584_at	CG10473-RA FEA=BDGP GEN=CG10473 DB_XREF=CG10473 FBgn0032745 SEG=chr2L:+19023458,19026716 MAP=37B11-37B12 LEN=2863 DEF=(CG10473 gene symbol:CG10473 FBgn0032745 (GO:0006915 apoptosis) (GO:0005634 nucleus))	1271.3	P	0.000491	1222.8	P	0.000491	1281.6	P	0.000491	1320.1	P	0.000491			1623584_at	CG10473-RA FEA=BDGP GEN=CG10473 DB_XREF=CG10473 FBgn0032745 SEG=chr2L:+19023458,19026716 MAP=37B11-37B12 LEN=2863 DEF=(CG10473 gene symbol:CG10473 FBgn0032745 (GO:0006915 apoptosis) (GO:0005634 nucleus))	2377.06	P	2265.34	P
1623585_at	CG14366-RA FEA=BDGP GEN=CG14366 DB_XREF=CG14366 FBgn0038176 SEG=chr3R:+9571415,9573746 MAP=87F12-87F13 LEN=2331 DEF=(CG14366 gene symbol:CG14366 FBgn0038176 )	6.7	A	0.635055	17.4	A	0.165268	16.3	P	0.042142	8.6	A	0.122747			1623585_at	CG14366-RA FEA=BDGP GEN=CG14366 DB_XREF=CG14366 FBgn0038176 SEG=chr3R:+9571415,9573746 MAP=87F12-87F13 LEN=2331 DEF=(CG14366 gene symbol:CG14366 FBgn0038176 )	16.9311	A	17.9352	P
1623586_a_at	CG17142-RA FEA=BDGP GEN=CG17142 DB_XREF=CG17142 FBgn0035113 SEG=chr3L:-198576,203699 MAP=61B2-61B2 LEN=3951 DEF=(CG17142 gene symbol:CG17142 FBgn0035113 (GO:0005262 calcium channel) (GO:0006816 calcium ion transport))	23.7	P	0.017732	16	P	0.004582	12.6	A	0.078906	13.9	A	0.099061			1623586_a_at	CG17142-RA FEA=BDGP GEN=CG17142 DB_XREF=CG17142 FBgn0035113 SEG=chr3L:-198576,203699 MAP=61B2-61B2 LEN=3951 DEF=(CG17142 gene symbol:CG17142 FBgn0035113 (GO:0005262 calcium channel) (GO:0006816 calcium ion transport))	12.1888	A	33.4569	P
1623587_at	CG31730-RA FEA=BDGP GEN=CG31730 DB_XREF=CG31730 FBgn0051730 SEG=chr2L:-13248016,13248505 MAP=34B3-34B3 LEN=489 DEF=(CG31730 gene symbol:CG31730 FBgn0051730 )	5	A	0.681117	3.2	A	0.48748	0.6	A	0.987079	1.9	A	0.911443			1623587_at	CG31730-RA FEA=BDGP GEN=CG31730 DB_XREF=CG31730 FBgn0051730 SEG=chr2L:-13248016,13248505 MAP=34B3-34B3 LEN=489 DEF=(CG31730 gene symbol:CG31730 FBgn0051730 )	0.723556	A	0.73077	A
1623588_at	CG6050-RA FEA=BDGP GEN=EfTuM DB_XREF=CG6050 FBgn0024556 SEG=chr2R:+8572271,8574047 MAP=50A14-50A14 LEN=1720 DEF=(CG6050 gene symbol:EfTuM FBgn0024556 (GO:0005739 mitochondrion) (GO:0003746 translation elongation factor))	1296.3	P	0.000491	1204.1	P	0.000491	1115	P	0.000491	1061.4	P	0.000491			1623588_at	CG6050-RA FEA=BDGP GEN=EfTuM DB_XREF=CG6050 FBgn0024556 SEG=chr2R:+8572271,8574047 MAP=50A14-50A14 LEN=1720 DEF=(CG6050 gene symbol:EfTuM FBgn0024556 (GO:0005739 mitochondrion) (GO:0003746 translation elongation factor))	1656.94	P	1734.29	P
1623589_a_at	CG5326-RB FEA=BDGP GEN=CG5326 DB_XREF=CG5326 FBgn0038983 SEG=chr3R:-18349683,18356295 MAP=94B2-94B3 LEN=693 DEF=(CG5326 gene symbol:CG5326 FBgn0038983 )	309.8	P	0.000491	354.6	P	0.000762	210.1	P	0.000762	155.9	P	0.000491			1623589_a_at	CG5326-RB FEA=BDGP GEN=CG5326 DB_XREF=CG5326 FBgn0038983 SEG=chr3R:-18349683,18356295 MAP=94B2-94B3 LEN=693 DEF=(CG5326 gene symbol:CG5326 FBgn0038983 )	12.7386	A	3.82706	A
1623590_s_at	CG32438-RC FEA=BDGP GEN=Smc5 DB_XREF=CG32438 FBgn0052438 SEG=chr3L:+21486554,21490802 MAP=78D6-78D7 LEN=2786 DEF=(CG32438 gene symbol:Smc5 synonyms:(CG7783) FBgn0052438 (GO:0005676 condensin complex) (GO:0000070 mitotic chromosome segregation) (GO:0007067 mitosis))	313.4	P	0.000491	288	P	0.000491	259.6	P	0.000491	232.8	P	0.000491			1623590_s_at	CG32438-RC FEA=BDGP GEN=Smc5 DB_XREF=CG32438 FBgn0052438 SEG=chr3L:+21486554,21490802 MAP=78D6-78D7 LEN=2786 DEF=(CG32438 gene symbol:Smc5 synonyms:(CG7783) FBgn0052438 (GO:0005676 condensin complex) (GO:0000070 mitotic chromosome segregation) (GO:0007067 mitosis))	1245.18	P	1541.42	P
1623591_a_at	CG17883-RA FEA=BDGP GEN=CG17883 DB_XREF=CG17883 FBgn0058289 SEG=chr2h:+1468459,1470243 LEN=1626 DEF=(CG17883 gene symbol:CG17883 synonyms:(CG40289) FBgn0058289 )	942.7	P	0.000613	890.2	P	0.000491	1023.5	P	0.000491	1380.3	P	0.000491			1623591_a_at	CG17883-RA FEA=BDGP GEN=CG17883 DB_XREF=CG17883 FBgn0058289 SEG=chr2h:+1468459,1470243 LEN=1626 DEF=(CG17883 gene symbol:CG17883 synonyms:(CG40289) FBgn0058289 )	3010.62	P	3231.55	P
1623592_at	CG15894-RA FEA=BDGP GEN=CG15894 DB_XREF=CG15894 FBgn0029864 SEG=chrX:+6060864,6068229 MAP=5F1-5F1 LEN=4632 DEF=(CG15894 gene symbol:CG15894 FBgn0029864 )	1.6	A	0.783687	9.3	A	0.413046	3	A	0.364945	5.6	A	0.413046			1623592_at	CG15894-RA FEA=BDGP GEN=CG15894 DB_XREF=CG15894 FBgn0029864 SEG=chrX:+6060864,6068229 MAP=5F1-5F1 LEN=4632 DEF=(CG15894 gene symbol:CG15894 FBgn0029864 )	6.16682	A	13.283	A
1623593_at	Stencil:3R:11475832:11465708:GENSCAN FEA=stencil SEG=chr3R:-11465708,11475832	1.7	A	0.764831	5	A	0.437646	1	A	0.864085	0.3	A	0.889607			1623593_at	Stencil:3R:11475832:11465708:GENSCAN FEA=stencil SEG=chr3R:-11465708,11475832	1.25741	A	1.08365	A
1623594_at	CG1363-RA FEA=BDGP GEN=blow DB_XREF=CG1363 FBgn0004133 SEG=chr2R:-2641385,2647944 MAP=43E3-43E3 LEN=2599 DEF=(CG1363 gene symbol:blow FBgn0004133 (GO:0005737 cytoplasm) (GO:0007519 myogenesis) (GO:0007520 myoblast fusion))	195.1	P	0.000613	200.8	P	0.000491	183.9	P	0.000491	152.5	P	0.000613			1623594_at	CG1363-RA FEA=BDGP GEN=blow DB_XREF=CG1363 FBgn0004133 SEG=chr2R:-2641385,2647944 MAP=43E3-43E3 LEN=2599 DEF=(CG1363 gene symbol:blow FBgn0004133 (GO:0005737 cytoplasm) (GO:0007519 myogenesis) (GO:0007520 myoblast fusion))	51.5313	P	39.8578	P
1623595_at	CG5439-RA FEA=BDGP GEN=CG5439 DB_XREF=CG5439 FBgn0032476 SEG=chr2L:+13166041,13167848 MAP=34A8-34A8 LEN=1807 DEF=(CG5439 gene symbol:CG5439 FBgn0032476 )	597.5	P	0.000491	487.2	P	0.000491	744.4	P	0.000491	744.4	P	0.000491			1623595_at	CG5439-RA FEA=BDGP GEN=CG5439 DB_XREF=CG5439 FBgn0032476 SEG=chr2L:+13166041,13167848 MAP=34A8-34A8 LEN=1807 DEF=(CG5439 gene symbol:CG5439 FBgn0032476 )	2159.98	P	1955.31	P
1623596_at	CG12255-RA FEA=BDGP GEN=CG12255 DB_XREF=CG12255 FBgn0036618 SEG=chr3L:+16313875,16314529 MAP=72E2-72E2 LEN=654 DEF=(CG12255 gene symbol:CG12255 FBgn0036618 )	11.9	A	0.181343	7.4	A	0.216313	9	A	0.216313	6.3	A	0.34162			1623596_at	CG12255-RA FEA=BDGP GEN=CG12255 DB_XREF=CG12255 FBgn0036618 SEG=chr3L:+16313875,16314529 MAP=72E2-72E2 LEN=654 DEF=(CG12255 gene symbol:CG12255 FBgn0036618 )	7.90932	A	8.4424	A
1623597_s_at	CG40072-RC FEA=BDGP GEN=CG40072 DB_XREF=CG40072 FBgn0058072 SEG=chrU:+5966973,6125118 LEN=1443 DEF=(CG40072 gene symbol:CG40072 FLAGGED_PROBLEMATIC FBgn0058072 )	5.8	A	0.275462	3.9	A	0.254899	11.3	A	0.110393	11	A	0.099061			1623597_s_at	CG40072-RC FEA=BDGP GEN=CG40072 DB_XREF=CG40072 FBgn0058072 SEG=chrU:+5966973,6125118 LEN=1443 DEF=(CG40072 gene symbol:CG40072 FLAGGED_PROBLEMATIC FBgn0058072 )	0.679582	A	28.4041	P
1623598_at	HDC03315 FEA=HDP SEG=chr2L:+19832005,19833291	2.3	A	0.65838	11.4	A	0.088557	2.2	A	0.834732	10.5	A	0.099061			1623598_at	HDC03315 FEA=HDP SEG=chr2L:+19832005,19833291	9.38526	A	2.52617	A
1623599_at	CG30498-RA FEA=BDGP GEN=boca DB_XREF=CG30498 FBgn0004132 SEG=chr2R:-2626770,2627636 MAP=43E1-43E1 LEN=704 DEF=(CG30498 gene symbol:boca synonyms:(CG1364) FBgn0004132 (GO:0016349 proboscis morphogenesis))	547.4	P	0.000491	511.8	P	0.000491	702.4	P	0.000491	513.9	P	0.000491			1623599_at	CG30498-RA FEA=BDGP GEN=boca DB_XREF=CG30498 FBgn0004132 SEG=chr2R:-2626770,2627636 MAP=43E1-43E1 LEN=704 DEF=(CG30498 gene symbol:boca synonyms:(CG1364) FBgn0004132 (GO:0016349 proboscis morphogenesis))	1219.7	P	1340.93	P
1623600_at	HDC08497 FEA=HDP SEG=chr3L:-4709574,4710232	7.6	A	0.34162	7.7	A	0.275462	3.4	A	0.413046	1.3	A	0.724538			1623600_at	HDC08497 FEA=HDP SEG=chr3L:-4709574,4710232	0.869196	A	4.22968	A
1623601_at	CG8221-RA FEA=BDGP GEN=Amyrel DB_XREF=CG8221 FBgn0020506 SEG=chr2R:-11714816,11716424 MAP=53C10-53C10 LEN=1552 DEF=(CG8221 gene symbol:Amyrel FBgn0020506 (GO:0004556 alpha-amylase) (GO:0004574 oligo-1,6-glucosidase))	103.8	P	0.000491	17.1	P	0.036797	67.1	P	0.001165	32	P	0.003815			1623601_at	CG8221-RA FEA=BDGP GEN=Amyrel DB_XREF=CG8221 FBgn0020506 SEG=chr2R:-11714816,11716424 MAP=53C10-53C10 LEN=1552 DEF=(CG8221 gene symbol:Amyrel FBgn0020506 (GO:0004556 alpha-amylase) (GO:0004574 oligo-1,6-glucosidase))	10.0255	A	12.098	A
1623602_a_at	CG10975-RA FEA=BDGP GEN=Ptp69D DB_XREF=CG10975 FBgn0014007 SEG=chr3L:+12692495,12699115 MAP=69D6-69E1 LEN=5164 DEF=(CG10975 gene symbol:Ptp69D FBgn0014007 (GO:0006470 protein amino acid dephosphorylation) (GO:0005001 transmembrane receptor protein tyrosine phosphatase) (GO:0005886 plasma membrane) (GO:0008045 motor axon guidance) (GO:0004725 protein tyrosine phosphatase) (GO:0007414 defasciculati…	297.5	P	0.000491	240.4	P	0.000491	291.1	P	0.000613	410.5	P	0.000491			1623602_a_at	CG10975-RA FEA=BDGP GEN=Ptp69D DB_XREF=CG10975 FBgn0014007 SEG=chr3L:+12692495,12699115 MAP=69D6-69E1 LEN=5164 DEF=(CG10975 gene symbol:Ptp69D FBgn0014007 (GO:0006470 protein amino acid dephosphorylation) (GO:0005001 transmembrane receptor protein tyrosine phosphatase) (GO:0005886 plasma membrane) (GO:0008045 motor axon guidance) (GO:0004725 protein tyrosine phosphatase) (GO:0007414 defasciculati…	907.409	P	933.14	P
1623603_at	CG4793-RB FEA=BDGP SEG=chr2L:+15901478,15904610	5.7	A	0.216313	3.4	A	0.437646	5.1	A	0.34162	5	A	0.235114			1623603_at	CG4793-RB FEA=BDGP SEG=chr2L:+15901478,15904610	1.55402	A	2.73573	A
1623604_at	CG7742-RA FEA=BDGP GEN=CG7742 DB_XREF=CG7742 FBgn0031690 SEG=chr2L:-5204963,5207248 MAP=25C10-25D1 LEN=1717 DEF=(CG7742 gene symbol:CG7742 FBgn0031690 )	1.9	A	0.65838	21	A	0.122747	8.5	A	0.122747	5.3	A	0.562354			1623604_at	CG7742-RA FEA=BDGP GEN=CG7742 DB_XREF=CG7742 FBgn0031690 SEG=chr2L:-5204963,5207248 MAP=25C10-25D1 LEN=1717 DEF=(CG7742 gene symbol:CG7742 FBgn0031690 )	14.9738	A	9.7962	A
1623605_a_at	CG4427-RA FEA=BDGP GEN=EP2237 DB_XREF=CG4427 FBgn0043364 SEG=chr2L:-478101,481347 MAP=21C6-21C6 LEN=2044 DEF=(CG4427 gene symbol:EP2237 FBgn0043364 (GO:0016563 transcriptional activator))	639.4	P	0.000613	803.5	P	0.000491	479.1	P	0.000613	656.8	P	0.000491			1623605_a_at	CG4427-RA FEA=BDGP GEN=EP2237 DB_XREF=CG4427 FBgn0043364 SEG=chr2L:-478101,481347 MAP=21C6-21C6 LEN=2044 DEF=(CG4427 gene symbol:EP2237 FBgn0043364 (GO:0016563 transcriptional activator))	1088.01	P	1490.88	P
1623606_at	CG4087-RA FEA=BDGP GEN=RpP2 DB_XREF=CG4087 FBgn0002593 SEG=chr2L:+421595,422371 MAP=21C4-21C4 LEN=631 DEF=(CG4087 gene symbol:RpP2 FBgn0002593 (GO:0005830 cytosolic ribosome (sensu Eukarya)) (GO:0005842 cytosolic large ribosomal subunit (sensu Eukarya)) (GO:0006412 protein biosynthesis) (GO:0006414 translational elongation) (GO:0003735 structural constituent of ribosome))	9197.1	P	0.000491	8065.2	P	0.000491	8699.3	P	0.000491	8968.1	P	0.000491			1623606_at	CG4087-RA FEA=BDGP GEN=RpP2 DB_XREF=CG4087 FBgn0002593 SEG=chr2L:+421595,422371 MAP=21C4-21C4 LEN=631 DEF=(CG4087 gene symbol:RpP2 FBgn0002593 (GO:0005830 cytosolic ribosome (sensu Eukarya)) (GO:0005842 cytosolic large ribosomal subunit (sensu Eukarya)) (GO:0006412 protein biosynthesis) (GO:0006414 translational elongation) (GO:0003735 structural constituent of ribosome))	17061.3	P	16248.9	P
1623607_at	CG13431-RA FEA=BDGP GEN=Mgat1 DB_XREF=CG13431 FBgn0034521 SEG=chr2R:-15622867,15626039 MAP=57A5-57A5 LEN=2818 DEF=(CG13431 gene symbol:Mgat1 FBgn0034521 (GO:0003827 alpha-1,3-mannosylglycoprotein beta-1,2-N-acetylglucosaminyltransferase))	300.9	P	0.000491	313.4	P	0.000613	321	P	0.000491	314	P	0.000491			1623607_at	CG13431-RA FEA=BDGP GEN=Mgat1 DB_XREF=CG13431 FBgn0034521 SEG=chr2R:-15622867,15626039 MAP=57A5-57A5 LEN=2818 DEF=(CG13431 gene symbol:Mgat1 FBgn0034521 (GO:0003827 alpha-1,3-mannosylglycoprotein beta-1,2-N-acetylglucosaminyltransferase))	1098.99	P	1258.01	P
1623608_at	HDC06314 FEA=HDP SEG=chr2R:+9110579,9112293	8.6	A	0.150145	3	A	0.635055	3.6	A	0.34162	6.6	A	0.216313			1623608_at	HDC06314 FEA=HDP SEG=chr2R:+9110579,9112293	4.35466	A	1.69941	A
1623609_at	CG15172-RA FEA=BDGP GEN=CG15172 DB_XREF=CG15172 FBgn0032740 SEG=chr2L:+19001246,19001733 MAP=37B9-37B9 LEN=487 DEF=(CG15172 gene symbol:CG15172 FBgn0032740 )	14.4	A	0.216313	7.7	A	0.462489	1.2	A	0.724538	6.6	A	0.150145			1623609_at	CG15172-RA FEA=BDGP GEN=CG15172 DB_XREF=CG15172 FBgn0032740 SEG=chr2L:+19001246,19001733 MAP=37B9-37B9 LEN=487 DEF=(CG15172 gene symbol:CG15172 FBgn0032740 )	5.5279	A	1.85156	A
1623610_at	CG14652-RA FEA=BDGP GEN=CG14652 DB_XREF=CG14652 FBgn0037259 SEG=chr3R:-363454,364150 MAP=82C2-82C2 LEN=696 DEF=(CG14652 gene symbol:CG14652 FBgn0037259 )	0.4	A	0.938164	3.6	A	0.413046	1	A	0.877253	0.5	A	0.681117			1623610_at	CG14652-RA FEA=BDGP GEN=CG14652 DB_XREF=CG14652 FBgn0037259 SEG=chr3R:-363454,364150 MAP=82C2-82C2 LEN=696 DEF=(CG14652 gene symbol:CG14652 FBgn0037259 )	6.83981	A	5.70503	A
1623611_at	HDC11397 FEA=HDP SEG=chr3L:-21585048,21585999	3.7	A	0.611218	2.2	A	0.635055	1.1	A	0.801695	8	A	0.437646			1623611_at	HDC11397 FEA=HDP SEG=chr3L:-21585048,21585999	8.03277	A	2.07661	A
1623612_at	CG7722-RA FEA=BDGP GEN=CG7722 DB_XREF=CG7722 FBgn0033574 SEG=chr2R:-6004913,6006395 MAP=47C6-47C6 LEN=1356 DEF=(CG7722 gene symbol:CG7722 FBgn0033574 (GO:0004868 serpin))	45.6	P	0.000491	32.3	P	0.000613	52.3	P	0.000491	19.6	P	0.000491			1623612_at	CG7722-RA FEA=BDGP GEN=CG7722 DB_XREF=CG7722 FBgn0033574 SEG=chr2R:-6004913,6006395 MAP=47C6-47C6 LEN=1356 DEF=(CG7722 gene symbol:CG7722 FBgn0033574 (GO:0004868 serpin))	4.00613	A	11.6807	A
1623613_at	CG13762-RA FEA=BDGP SEG=chrX:-2378963,2381347	12.3	P	0.036797	4.6	A	0.235169	5.1	A	0.275462	5.6	A	0.235169			1623613_at	CG13762-RA FEA=BDGP SEG=chrX:-2378963,2381347	1.16954	A	13.0503	M
1623614_at	HDC19782 FEA=HDP SEG=chrX:+19450694,19452784	2.9	A	0.562354	3	A	0.586954	4.3	A	0.462489	11.8	A	0.275462			1623614_at	HDC19782 FEA=HDP SEG=chrX:+19450694,19452784	3.30888	A	4.01449	A
1623615_at	CG8675-RA FEA=BDGP GEN=CG8675 DB_XREF=CG8675 FBgn0030834 SEG=chrX:-16979330,16980459 MAP=15F4-15F4 LEN=1069 DEF=(CG8675 gene symbol:CG8675 FBgn0030834 )	367.8	P	0.000491	323.4	P	0.000491	375.8	P	0.000491	414.9	P	0.000491			1623615_at	CG8675-RA FEA=BDGP GEN=CG8675 DB_XREF=CG8675 FBgn0030834 SEG=chrX:-16979330,16980459 MAP=15F4-15F4 LEN=1069 DEF=(CG8675 gene symbol:CG8675 FBgn0030834 )	1145.82	P	1131.18	P
1623616_at	Stencil:X:4518273:4521453:GENSCAN FEA=stencil SEG=chrX:+4518273,4521453	2.4	A	0.413046	5.3	A	0.413046	0.5	A	0.703191	1.3	A	0.681117			1623616_at	Stencil:X:4518273:4521453:GENSCAN FEA=stencil SEG=chrX:+4518273,4521453	8.24729	A	0.378428	A
1623617_at	S.C2R001714 FEA=fgenesh SEG=chr2R:-12296508,12296967	10.2	A	0.110449	17.6	P	0.03202	15.1	P	0.03202	13.1	P	0.023995			1623617_at	S.C2R001714 FEA=fgenesh SEG=chr2R:-12296508,12296967	17.0565	P	13.0906	A
1623618_at	CG14163-RA FEA=BDGP GEN=CG14163 DB_XREF=CG14163 FBgn0036060 SEG=chr3L:+9901922,9907255 MAP=67D2-67D2 LEN=1866 DEF=(CG14163 gene symbol:CG14163 FBgn0036060 (GO:0004672 protein kinase))	6	A	0.296809	2.5	A	0.48748	1.4	A	0.681117	5.3	A	0.341583			1623618_at	CG14163-RA FEA=BDGP GEN=CG14163 DB_XREF=CG14163 FBgn0036060 SEG=chr3L:+9901922,9907255 MAP=67D2-67D2 LEN=1866 DEF=(CG14163 gene symbol:CG14163 FBgn0036060 (GO:0004672 protein kinase))	0.740218	A	0.707834	A
1623619_at	CG15684-RA FEA=BDGP GEN=CG15684 DB_XREF=CG15684 FBgn0038785 SEG=chr3R:+16135941,16136493 MAP=92E2-92E2 LEN=552 DEF=(CG15684 gene symbol:CG15684 FBgn0038785 )	13.7	A	0.296809	4.4	A	0.562354	1.2	A	0.611218	11.5	A	0.537511			1623619_at	CG15684-RA FEA=BDGP GEN=CG15684 DB_XREF=CG15684 FBgn0038785 SEG=chr3R:+16135941,16136493 MAP=92E2-92E2 LEN=552 DEF=(CG15684 gene symbol:CG15684 FBgn0038785 )	14.1205	A	4.62611	A
1623620_a_at	CG17212-RB FEA=BDGP SEG=chr2L:-12119466,12122210	4.2	A	0.462489	8.9	A	0.34162	9.3	A	0.318883	10.7	A	0.216313			1623620_a_at	CG17212-RB FEA=BDGP SEG=chr2L:-12119466,12122210	1.90525	A	7.79406	A
1623621_at	HDC06366 FEA=HDP SEG=chr2R:-9385551,9387403	6.9	A	0.562354	8.5	P	0.004591	0.6	A	0.864026	1.4	A	0.681117			1623621_at	HDC06366 FEA=HDP SEG=chr2R:-9385551,9387403	1.48789	A	1.2539	A
1623622_a_at	CG12862-RB FEA=BDGP GEN=CG12862 DB_XREF=CG12862 FBgn0033950 SEG=chr2R:-9704102,9704617 MAP=51B10-51B10 LEN=515 DEF=(CG12862 gene symbol:CG12862 FBgn0033950 )	9	A	0.388782	12.6	A	0.364945	18.7	A	0.122747	2.6	A	0.611218			1623622_a_at	CG12862-RB FEA=BDGP GEN=CG12862 DB_XREF=CG12862 FBgn0033950 SEG=chr2R:-9704102,9704617 MAP=51B10-51B10 LEN=515 DEF=(CG12862 gene symbol:CG12862 FBgn0033950 )	12.767	A	8.885	A
1623623_at	HDC16607 FEA=HDP SEG=chr3R:+27513029,27515413	0.9	A	0.989028	7.5	A	0.586954	5.5	A	0.635055	1.2	A	0.849855			1623623_at	HDC16607 FEA=HDP SEG=chr3R:+27513029,27515413	2.83891	A	1.07624	A
1623624_at	CG14869-RA FEA=BDGP GEN=CG14869 DB_XREF=CG14869 FBgn0038341 SEG=chr3R:-11267985,11301933 MAP=88F5-88F6 LEN=6969 DEF=(CG14869 gene symbol:CG14869 FBgn0038341 )	133.2	P	0.002143	250.2	P	0.000613	121.9	P	0.002143	144.4	P	0.001165			1623624_at	CG14869-RA FEA=BDGP GEN=CG14869 DB_XREF=CG14869 FBgn0038341 SEG=chr3R:-11267985,11301933 MAP=88F5-88F6 LEN=6969 DEF=(CG14869 gene symbol:CG14869 FBgn0038341 )	21.974	A	13.7379	A
1623625_at	CG14542-RA FEA=BDGP GEN=CG14542 DB_XREF=CG14542 FBgn0039402 SEG=chr3R:+21867911,21869215 MAP=96F10-96F10 LEN=1244 DEF=(CG14542 gene symbol:CG14542 FBgn0039402 )	909.1	P	0.000491	812.3	P	0.000491	731.8	P	0.000491	669.5	P	0.000491			1623625_at	CG14542-RA FEA=BDGP GEN=CG14542 DB_XREF=CG14542 FBgn0039402 SEG=chr3R:+21867911,21869215 MAP=96F10-96F10 LEN=1244 DEF=(CG14542 gene symbol:CG14542 FBgn0039402 )	1387.37	P	1507.72	P
1623626_a_at	CG11412-RB FEA=BDGP SEG=chrX:+1099521,1102213	435.4	P	0.000613	555.3	P	0.000491	482.8	P	0.000491	489.8	P	0.000491			1623626_a_at	CG11412-RB FEA=BDGP SEG=chrX:+1099521,1102213	1204.58	P	1226.14	P
1623627_at	Stencil:2R:15010178:15003012:GENSCAN FEA=stencil SEG=chr2R:-15003012,15010178	4.3	A	0.388782	4	A	0.53752	7.8	A	0.181343	2.2	A	0.801637			1623627_at	Stencil:2R:15010178:15003012:GENSCAN FEA=stencil SEG=chr2R:-15003012,15010178	19.7946	A	14.4497	A
1623628_at	CG31744-RA FEA=BDGP GEN=Gr36b DB_XREF=CG31744 FBgn0045486 SEG=chr2L:+17156854,17158147 MAP=36C2-36C2 LEN=1185 DEF=(CG31744 gene symbol:Gr36b synonyms:(CG15137) FBgn0045486 )	1.3	A	0.437646	8.2	A	0.216313	6.3	P	0.03202	1.5	A	0.341583			1623628_at	CG31744-RA FEA=BDGP GEN=Gr36b DB_XREF=CG31744 FBgn0045486 SEG=chr2L:+17156854,17158147 MAP=36C2-36C2 LEN=1185 DEF=(CG31744 gene symbol:Gr36b synonyms:(CG15137) FBgn0045486 )	8.92424	A	4.42003	A
1623629_at	CG5878-RA FEA=BDGP GEN=CG5878 DB_XREF=CG5878 FBgn0039378 SEG=chr3R:+21657229,21657652 MAP=96F3-96F3 LEN=423 DEF=(CG5878 gene symbol:CG5878 FBgn0039378 )	0.3	A	0.745101	0.3	A	0.911443	0.9	A	0.65838	3.1	A	0.537511			1623629_at	CG5878-RA FEA=BDGP GEN=CG5878 DB_XREF=CG5878 FBgn0039378 SEG=chr3R:+21657229,21657652 MAP=96F3-96F3 LEN=423 DEF=(CG5878 gene symbol:CG5878 FBgn0039378 )	0.776387	A	1.07535	A
1623630_at	HDC14326 FEA=HDP SEG=chr3R:-14396230,14398296	0.9	A	0.462489	12.3	A	0.150145	1.2	A	0.724538	1.2	A	0.724538			1623630_at	HDC14326 FEA=HDP SEG=chr3R:-14396230,14398296	3.18665	A	8.43897	A
1623631_at	CG9388-RA FEA=BDGP SEG=chr3R:-5383452,5385261	1068.9	P	0.000491	832.5	P	0.000491	1088.7	P	0.000491	1612.8	P	0.000491			1623631_at	CG9388-RA FEA=BDGP SEG=chr3R:-5383452,5385261	2153.36	P	1761.07	P
1623632_s_at	CG6327-RA FEA=BDGP GEN=CG6327 DB_XREF=CG6327 FBgn0036115 SEG=chr3L:-10993888,11004170 MAP=68A2-68A3 LEN=2540 DEF=(CG6327 gene symbol:CG6327 FBgn0036115 )	217.7	P	0.000762	247.3	P	0.000613	212	P	0.000762	143.2	P	0.000762			1623632_s_at	CG6327-RA FEA=BDGP GEN=CG6327 DB_XREF=CG6327 FBgn0036115 SEG=chr3L:-10993888,11004170 MAP=68A2-68A3 LEN=2540 DEF=(CG6327 gene symbol:CG6327 FBgn0036115 )	52.0618	P	81.7472	P
1623633_at	CG2034-RA FEA=BDGP GEN=CG2034 DB_XREF=CG2034 FBgn0015359 SEG=chr3L:+2238297,2239551 MAP=62D4-62D4 LEN=1123 DEF=(CG2034 gene symbol:CG2034 FBgn0015359 )	595.9	P	0.000491	511.2	P	0.000491	502.2	P	0.000491	585.3	P	0.000491			1623633_at	CG2034-RA FEA=BDGP GEN=CG2034 DB_XREF=CG2034 FBgn0015359 SEG=chr3L:+2238297,2239551 MAP=62D4-62D4 LEN=1123 DEF=(CG2034 gene symbol:CG2034 FBgn0015359 )	2606.98	P	2638.37	P
1623634_at	CG6527-RA FEA=BDGP GEN=CG6527 DB_XREF=CG6527 FBgn0036085 SEG=chr3L:-10515693,10516578 MAP=67E4-67E4 LEN=823 DEF=(CG6527 gene symbol:CG6527 FBgn0036085 )	1.8	A	0.611218	11.3	M	0.054711	2.4	A	0.413046	4.4	A	0.099006			1623634_at	CG6527-RA FEA=BDGP GEN=CG6527 DB_XREF=CG6527 FBgn0036085 SEG=chr3L:-10515693,10516578 MAP=67E4-67E4 LEN=823 DEF=(CG6527 gene symbol:CG6527 FBgn0036085 )	7.85236	A	0.998691	A
1623635_at	CG14027-RA FEA=BDGP GEN=TotM DB_XREF=CG14027 FBgn0031701 SEG=chr2L:+5322427,5323037 MAP=25D6-25D6 LEN=554 DEF=(CG14027 gene symbol:TotM FBgn0031701 (GO:0016065 humoral defense mechanism (sensu Invertebrata)))	9.6	A	0.150145	7.4	A	0.216313	6	A	0.099061	7.8	P	0.042142			1623635_at	CG14027-RA FEA=BDGP GEN=TotM DB_XREF=CG14027 FBgn0031701 SEG=chr2L:+5322427,5323037 MAP=25D6-25D6 LEN=554 DEF=(CG14027 gene symbol:TotM FBgn0031701 (GO:0016065 humoral defense mechanism (sensu Invertebrata)))	9.00983	A	8.33012	A
1623636_at	CG11748-RB FEA=BDGP GEN=Obp19a DB_XREF=CG11748 FBgn0031109 SEG=chrX:+20088527,20089207 MAP=19C6-19C6 LEN=528 DEF=(CG11748 gene symbol:Obp19a FBgn0031109 (GO:0005549 odorant binding))	0.4	A	0.801637	4.2	A	0.48748	0.9	A	0.889551	2.3	A	0.877253			1623636_at	CG11748-RB FEA=BDGP GEN=Obp19a DB_XREF=CG11748 FBgn0031109 SEG=chrX:+20088527,20089207 MAP=19C6-19C6 LEN=528 DEF=(CG11748 gene symbol:Obp19a FBgn0031109 (GO:0005549 odorant binding))	0.924196	A	1.48203	A
1623637_s_at	CG18773-RA FEA=BDGP GEN=Lcp65Ab2 DB_XREF=CG18773 FBgn0020643 SEG=chr3L:+6105978,6106400 MAP=65A6-65A6 LEN=422 DEF=(CG18773 gene symbol:Lcp65Ab2 FBgn0020643 (GO:0008010 structural constituent of larval cuticle (sensu Insecta)))	236.6	P	0.000491	81.9	P	0.000491	102.2	P	0.000491	81.7	P	0.001165			1623637_s_at	CG18773-RA FEA=BDGP GEN=Lcp65Ab2 DB_XREF=CG18773 FBgn0020643 SEG=chr3L:+6105978,6106400 MAP=65A6-65A6 LEN=422 DEF=(CG18773 gene symbol:Lcp65Ab2 FBgn0020643 (GO:0008010 structural constituent of larval cuticle (sensu Insecta)))	2.63996	A	7.25267	A
1623638_a_at	CG3894-RB FEA=BDGP GEN=CG3894 DB_XREF=CG3894 FBgn0035059 SEG=chr2R:+19806733,19807438 MAP=60E1-60E1 LEN=705 DEF=(CG3894 gene symbol:CG3894 synonyms:(CG9197) FBgn0035059 )	162	P	0.002607	154.6	P	0.003815	165	P	0.003815	157.9	P	0.003159			1623638_a_at	CG3894-RB FEA=BDGP GEN=CG3894 DB_XREF=CG3894 FBgn0035059 SEG=chr2R:+19806733,19807438 MAP=60E1-60E1 LEN=705 DEF=(CG3894 gene symbol:CG3894 synonyms:(CG9197) FBgn0035059 )	540.295	P	654.608	P
1623639_at	HDC12883 FEA=HDP SEG=chr3R:+6488164,6489917	12.3	A	0.088557	8.1	M	0.062021	5.8	A	0.181343	6.1	A	0.216313			1623639_at	HDC12883 FEA=HDP SEG=chr3R:+6488164,6489917	3.36653	A	12.1717	P
1623640_at	S.C3L002201 FEA=fgenesh SEG=chr3L:-17125887,17142728	1.6	A	0.681117	1.5	A	0.48748	1.5	A	0.65838	0.5	A	0.611218			1623640_at	S.C3L002201 FEA=fgenesh SEG=chr3L:-17125887,17142728	6.50896	A	0.355068	A
1623641_at	CG32856-RA FEA=BDGP GEN=CG32856 DB_XREF=CG32856 FBgn0052856 SEG=chr3R:-11790467,11790924 MAP=89A11-89A11 LEN=403 DEF=(CG32856 gene symbol:CG32856 FBgn0052856 )	310.6	P	0.000762	218.3	P	0.000613	302.5	P	0.000491	193.6	P	0.000491			1623641_at	CG32856-RA FEA=BDGP GEN=CG32856 DB_XREF=CG32856 FBgn0052856 SEG=chr3R:-11790467,11790924 MAP=89A11-89A11 LEN=403 DEF=(CG32856 gene symbol:CG32856 FBgn0052856 )	613.343	P	537.717	P
1623642_at	CG10183-RA FEA=BDGP GEN=CG10183 DB_XREF=CG10183 FBgn0039093 SEG=chr3R:-19412076,19415413 MAP=95A3-95A3 LEN=2034 DEF=(CG10183 gene symbol:CG10183 FBgn0039093 )	1.7	A	0.635055	9.5	A	0.216313	1.2	A	0.65838	1.2	A	0.703191			1623642_at	CG10183-RA FEA=BDGP GEN=CG10183 DB_XREF=CG10183 FBgn0039093 SEG=chr3R:-19412076,19415413 MAP=95A3-95A3 LEN=2034 DEF=(CG10183 gene symbol:CG10183 FBgn0039093 )	1.86731	A	2.07831	A
1623643_s_at	CG4559-RA FEA=BDGP GEN=Idgf3 DB_XREF=CG4559 FBgn0020414 SEG=chr2L:+16429154,16431260 MAP=36A1-36A1 LEN=1772 DEF=(CG4559 gene symbol:Idgf3 FBgn0020414 (GO:0008084 imaginal disc growth factor) (GO:0005576 extracellular) (GO:0004568 chitinase))	458.8	P	0.000491	540.5	P	0.000491	524.7	P	0.000491	349.5	P	0.000491			1623643_s_at	CG4559-RA FEA=BDGP GEN=Idgf3 DB_XREF=CG4559 FBgn0020414 SEG=chr2L:+16429154,16431260 MAP=36A1-36A1 LEN=1772 DEF=(CG4559 gene symbol:Idgf3 FBgn0020414 (GO:0008084 imaginal disc growth factor) (GO:0005576 extracellular) (GO:0004568 chitinase))	324.494	P	45.9703	M
1623644_s_at	CG2986-RA FEA=BDGP GEN=oho23B DB_XREF=CG2986 FBgn0015521 SEG=chr2L:+2848680,2849569 MAP=23B6-23B6 LEN=685 DEF=(CG2986 gene symbol:oho23B FBgn0015521 (GO:0005737 cytoplasm) (GO:0005843 cytosolic small ribosomal subunit (sensu Eukarya)) (GO:0006412 protein biosynthesis) (GO:0003735 structural constituent of ribosome))	7691.1	P	0.000491	6454.2	P	0.000491	6505.9	P	0.000491	7689.5	P	0.000491			1623644_s_at	CG2986-RA FEA=BDGP GEN=oho23B DB_XREF=CG2986 FBgn0015521 SEG=chr2L:+2848680,2849569 MAP=23B6-23B6 LEN=685 DEF=(CG2986 gene symbol:oho23B FBgn0015521 (GO:0005737 cytoplasm) (GO:0005843 cytosolic small ribosomal subunit (sensu Eukarya)) (GO:0006412 protein biosynthesis) (GO:0003735 structural constituent of ribosome))	16819.1	P	12461	P
1623645_a_at	CG3208-RB FEA=BDGP GEN=RhoGAP5A DB_XREF=CG3208 FBgn0029778 SEG=chrX:-5356944,5359176 MAP=5A8-5A8 LEN=1902 DEF=(CG3208 gene symbol:RhoGAP5A FBgn0029778 (GO:0019992 diacylglycerol binding))	306.1	P	0.000613	232.6	P	0.000613	320.8	P	0.000491	397	P	0.000613			1623645_a_at	CG3208-RB FEA=BDGP GEN=RhoGAP5A DB_XREF=CG3208 FBgn0029778 SEG=chrX:-5356944,5359176 MAP=5A8-5A8 LEN=1902 DEF=(CG3208 gene symbol:RhoGAP5A FBgn0029778 (GO:0019992 diacylglycerol binding))	1069.26	P	924.611	P
1623646_at	CG15400-RA FEA=BDGP GEN=CG15400 DB_XREF=CG15400 FBgn0031463 SEG=chr2L:-2807202,2808055 MAP=23B2-23B2 LEN=729 DEF=(CG15400 gene symbol:CG15400 FBgn0031463 (GO:0004346 glucose-6-phosphatase))	27.8	A	0.078906	31.4	P	0.012921	18.5	P	0.048099	27.7	P	0.027766			1623646_at	CG15400-RA FEA=BDGP GEN=CG15400 DB_XREF=CG15400 FBgn0031463 SEG=chr2L:-2807202,2808055 MAP=23B2-23B2 LEN=729 DEF=(CG15400 gene symbol:CG15400 FBgn0031463 (GO:0004346 glucose-6-phosphatase))	19.9006	A	15.729	A
1623647_at	CG8243-RA FEA=BDGP GEN=CG8243 DB_XREF=CG8243 FBgn0033349 SEG=chr2R:+3983534,3986093 MAP=44F7-44F8 LEN=2407 DEF=(CG8243 gene symbol:CG8243 FBgn0033349 (GO:0008060 ARF GTPase activator))	1478.4	P	0.000491	1540	P	0.000491	1417.1	P	0.000491	1414.4	P	0.000491			1623647_at	CG8243-RA FEA=BDGP GEN=CG8243 DB_XREF=CG8243 FBgn0033349 SEG=chr2R:+3983534,3986093 MAP=44F7-44F8 LEN=2407 DEF=(CG8243 gene symbol:CG8243 FBgn0033349 (GO:0008060 ARF GTPase activator))	4323.99	P	5214.55	P
1623648_s_at	CG1009-RD FEA=BDGP GEN=Psa DB_XREF=CG1009 FBgn0035226 SEG=chr3L:+1483471,1504009 MAP=62A3-62A4 LEN=3698 DEF=(CG1009 gene symbol:Psa FBgn0035226 (GO:0016285 cytosol alanyl aminopeptidase))	582.7	P	0.000491	641.9	P	0.000491	761	P	0.000491	645.5	P	0.000613			1623648_s_at	CG1009-RD FEA=BDGP GEN=Psa DB_XREF=CG1009 FBgn0035226 SEG=chr3L:+1483471,1504009 MAP=62A3-62A4 LEN=3698 DEF=(CG1009 gene symbol:Psa FBgn0035226 (GO:0016285 cytosol alanyl aminopeptidase))	766.721	P	1074.81	P
1623649_at	HDC03496 FEA=HDP SEG=chr2L:-20791470,20793622	2	A	0.764831	5.9	A	0.388782	4.6	A	0.364913	0.9	A	0.818657			1623649_at	HDC03496 FEA=HDP SEG=chr2L:-20791470,20793622	20.657	A	14.0223	A
1623650_a_at	CG7865-RB FEA=BDGP GEN=PNGase DB_XREF=CG7865 FBgn0033050 SEG=chr2R:+1152689,1159017 MAP=42A4-42A4 LEN=2253 DEF=(CG7865 gene symbol:PNGase FBgn0033050 (GO:0000224 peptide-N4-(N-acetyl-beta-glucosaminyl)asparagine amidase))	688.4	P	0.000491	507.3	P	0.000491	715.4	P	0.000491	690.9	P	0.000491			1623650_a_at	CG7865-RB FEA=BDGP GEN=PNGase DB_XREF=CG7865 FBgn0033050 SEG=chr2R:+1152689,1159017 MAP=42A4-42A4 LEN=2253 DEF=(CG7865 gene symbol:PNGase FBgn0033050 (GO:0000224 peptide-N4-(N-acetyl-beta-glucosaminyl)asparagine amidase))	2164.59	P	1985.21	P
1623651_at	HDC10046 FEA=HDP SEG=chr3L:-13720299,13726473	1.6	A	0.783687	1.4	A	0.586954	0.4	A	0.900939	3.8	A	0.51252			1623651_at	HDC10046 FEA=HDP SEG=chr3L:-13720299,13726473	2.52081	A	1.62302	A
1623652_at	CG14740-RA FEA=BDGP GEN=CG14740 DB_XREF=CG14740 FBgn0037988 SEG=chr3R:-7886809,7888685 MAP=87A6-87A6 LEN=1601 DEF=(CG14740 gene symbol:CG14740 FBgn0037988 (GO:0004108 citrate (SI)-synthase) (GO:0005759 mitochondrial matrix))	0.7	A	0.921094	0.9	A	0.864026	1.2	A	0.764831	11.3	A	0.48748			1623652_at	CG14740-RA FEA=BDGP GEN=CG14740 DB_XREF=CG14740 FBgn0037988 SEG=chr3R:-7886809,7888685 MAP=87A6-87A6 LEN=1601 DEF=(CG14740 gene symbol:CG14740 FBgn0037988 (GO:0004108 citrate (SI)-synthase) (GO:0005759 mitochondrial matrix))	2.36958	A	1.84385	A
1623653_at	CG7625-RA FEA=BDGP SEG=chr3L:+21457139,21457982	2663.8	P	0.000491	2834.8	P	0.000491	2944.6	P	0.000491	2830.9	P	0.000491			1623653_at	CG7625-RA FEA=BDGP SEG=chr3L:+21457139,21457982	5185.25	P	5201.54	P
1623654_at	S.C2L002556 FEA=fgenesh SEG=chr2L:+20544266,20559835	2.7	A	0.783687	9.5	A	0.388782	2.8	A	0.681117	6.4	A	0.562354			1623654_at	S.C2L002556 FEA=fgenesh SEG=chr2L:+20544266,20559835	2.47366	A	2.19879	A
1623655_at	CG2979-RA FEA=BDGP GEN=Yp2 DB_XREF=CG2979 FBgn0005391 SEG=chrX:-9790855,9792544 MAP=9A5-9A5 LEN=1621 DEF=(CG2979 gene symbol:Yp2 FBgn0005391 (GO:0007292 oogenesis) (GO:0007296 vitellogenesis) (GO:0007548 sex differentiation) (GO:0005198 structural molecule))	1.8	A	0.945289	13.6	A	0.413046	2.3	A	0.849855	23.4	A	0.122747			1623655_at	CG2979-RA FEA=BDGP GEN=Yp2 DB_XREF=CG2979 FBgn0005391 SEG=chrX:-9790855,9792544 MAP=9A5-9A5 LEN=1621 DEF=(CG2979 gene symbol:Yp2 FBgn0005391 (GO:0007292 oogenesis) (GO:0007296 vitellogenesis) (GO:0007548 sex differentiation) (GO:0005198 structural molecule))	6.8294	A	117.861	P
1623656_s_at	CG1109-RA FEA=BDGP SEG=chr3R:+1486355,1491165	290.3	P	0.000491	256.9	P	0.000491	333.9	P	0.000491	324.6	P	0.000491			1623656_s_at	CG1109-RA FEA=BDGP SEG=chr3R:+1486355,1491165	567.156	P	634.453	P
1623657_at	CG14505-RA FEA=BDGP GEN=CG14505 DB_XREF=CG14505 FBgn0034327 SEG=chr2R:-13366678,13367711 MAP=55C2-55C2 LEN=966 DEF=(CG14505 gene symbol:CG14505 FBgn0034327 )	2.8	A	0.681117	1.6	A	0.834732	1.8	A	0.537511	2	A	0.801637			1623657_at	CG14505-RA FEA=BDGP GEN=CG14505 DB_XREF=CG14505 FBgn0034327 SEG=chr2R:-13366678,13367711 MAP=55C2-55C2 LEN=966 DEF=(CG14505 gene symbol:CG14505 FBgn0034327 )	4.21376	A	1.30783	A
1623658_at	CG13306-RA FEA=BDGP GEN=CG13306 DB_XREF=CG13306 FBgn0040828 SEG=chr3L:-8707984,8708269 MAP=66D15-66D15 LEN=285 DEF=(CG13306 gene symbol:CG13306 FBgn0040828 )	16	A	0.135974	15.3	A	0.198363	12.4	A	0.216313	11.7	A	0.181343			1623658_at	CG13306-RA FEA=BDGP GEN=CG13306 DB_XREF=CG13306 FBgn0040828 SEG=chr3L:-8707984,8708269 MAP=66D15-66D15 LEN=285 DEF=(CG13306 gene symbol:CG13306 FBgn0040828 )	0.663392	A	1.63499	A
1623659_at	CG11218-RA FEA=BDGP GEN=Obp56d DB_XREF=CG11218 FBgn0034470 SEG=chr2R:-14766849,14767515 MAP=56E5-56E5 LEN=596 DEF=(CG11218 gene symbol:Obp56d FBgn0034470 )	505.4	P	0.000491	516.6	P	0.000491	338.4	P	0.000491	189.5	P	0.000491			1623659_at	CG11218-RA FEA=BDGP GEN=Obp56d DB_XREF=CG11218 FBgn0034470 SEG=chr2R:-14766849,14767515 MAP=56E5-56E5 LEN=596 DEF=(CG11218 gene symbol:Obp56d FBgn0034470 )	11.6029	A	6.0322	A
1623660_at	CG4892-RA FEA=BDGP SEG=chr2L:+16111591,16112496	7.5	A	0.181343	8.8	A	0.198363	2.1	A	0.586954	8.3	A	0.198363			1623660_at	CG4892-RA FEA=BDGP SEG=chr2L:+16111591,16112496	21.1984	A	2.65551	A
1623661_at	S.CX001574 FEA=fgenesh SEG=chrX:-14213427,14215565	3.4	A	0.586954	1.8	A	0.911443	0.7	A	0.929927	2.7	A	0.703191			1623661_at	S.CX001574 FEA=fgenesh SEG=chrX:-14213427,14215565	2.6054	A	0.900962	A
1623662_at	CG11044-RA FEA=BDGP GEN=CG11044 DB_XREF=CG11044 FBgn0034484 SEG=chr2R:+15295542,15298645 MAP=56F10-56F10 LEN=2045 DEF=(CG11044 gene symbol:CG11044 FBgn0034484 )	42.8	P	0.002607	62.8	P	0.000613	33.3	P	0.002607	27.5	P	0.001432			1623662_at	CG11044-RA FEA=BDGP GEN=CG11044 DB_XREF=CG11044 FBgn0034484 SEG=chr2R:+15295542,15298645 MAP=56F10-56F10 LEN=2045 DEF=(CG11044 gene symbol:CG11044 FBgn0034484 )	4.80215	A	5.18909	A
1623663_a_at	CG18063-RA FEA=BDGP SEG=chr2L:+15935949,15939217	5.2	A	0.48748	0.8	A	0.764831	5.9	A	0.48748	1	A	0.745101			1623663_a_at	CG18063-RA FEA=BDGP SEG=chr2L:+15935949,15939217	6.87703	A	5.42353	A
1623664_at	CG10585-RA FEA=BDGP GEN=CG10585 DB_XREF=CG10585 FBgn0037044 SEG=chr3L:+20945170,20947423 MAP=78A5-78A5 LEN=2016 DEF=(CG10585 gene symbol:CG10585 FBgn0037044 (GO:0000010 trans-hexaprenyltranstransferase))	487	P	0.000491	551	P	0.000491	506.2	P	0.000491	408.1	P	0.000491			1623664_at	CG10585-RA FEA=BDGP GEN=CG10585 DB_XREF=CG10585 FBgn0037044 SEG=chr3L:+20945170,20947423 MAP=78A5-78A5 LEN=2016 DEF=(CG10585 gene symbol:CG10585 FBgn0037044 (GO:0000010 trans-hexaprenyltranstransferase))	739.039	P	794.858	P
1623665_at	CG32716-RA FEA=BDGP GEN=CG32716 DB_XREF=CG32716 FBgn0052716 SEG=chrX:+7917384,7917885 MAP=7D17-7D18 LEN=501 DEF=(CG32716 gene symbol:CG32716 FBgn0052716 )	26.4	P	0.048099	27.5	P	0.03202	20.2	P	0.023995	29.7	M	0.062021			1623665_at	CG32716-RA FEA=BDGP GEN=CG32716 DB_XREF=CG32716 FBgn0052716 SEG=chrX:+7917384,7917885 MAP=7D17-7D18 LEN=501 DEF=(CG32716 gene symbol:CG32716 FBgn0052716 )	10.3571	A	4.84882	A
1623666_at	CG10516-RA FEA=BDGP GEN=CG10516 DB_XREF=CG10516 FBgn0036549 SEG=chr3L:+15917041,15918689 MAP=72C1-72C1 LEN=1278 DEF=(CG10516 gene symbol:CG10516 FBgn0036549 )	578.7	P	0.000491	563.2	P	0.000491	510.3	P	0.000491	339.5	P	0.000491			1623666_at	CG10516-RA FEA=BDGP GEN=CG10516 DB_XREF=CG10516 FBgn0036549 SEG=chr3L:+15917041,15918689 MAP=72C1-72C1 LEN=1278 DEF=(CG10516 gene symbol:CG10516 FBgn0036549 )	431.265	P	515.678	P
1623667_at	HDC14379 FEA=HDP SEG=chr3R:-14685347,14686924	3	A	0.275462	5.5	A	0.48748	6.4	A	0.099061	4.9	A	0.216313			1623667_at	HDC14379 FEA=HDP SEG=chr3R:-14685347,14686924	8.58164	A	1.55402	A
1623668_at	CG13209-RA FEA=BDGP GEN=CG13209 DB_XREF=CG13209 FBgn0033618 SEG=chr2R:+6393990,6400706 MAP=47F2-47F3 LEN=4881 DEF=(CG13209 gene symbol:CG13209 FBgn0033618 )	37.8	P	0.000491	47	P	0.000613	24.6	P	0.001755	31.9	P	0.000613			1623668_at	CG13209-RA FEA=BDGP GEN=CG13209 DB_XREF=CG13209 FBgn0033618 SEG=chr2R:+6393990,6400706 MAP=47F2-47F3 LEN=4881 DEF=(CG13209 gene symbol:CG13209 FBgn0033618 )	13.8695	A	13.786	A
1623669_at	CG16836-RA FEA=BDGP GEN=CG16836 DB_XREF=CG16836 FBgn0040735 SEG=chr2R:+13452814,13453178 MAP=55C6-55C6 LEN=298 DEF=(CG16836 gene symbol:CG16836 FBgn0040735 )	5.8	A	0.198363	8.3	A	0.48748	12.7	A	0.150145	1.2	A	0.818657			1623669_at	CG16836-RA FEA=BDGP GEN=CG16836 DB_XREF=CG16836 FBgn0040735 SEG=chr2R:+13452814,13453178 MAP=55C6-55C6 LEN=298 DEF=(CG16836 gene symbol:CG16836 FBgn0040735 )	1.74376	A	10.059	A
1623670_at	CG14562-RA FEA=BDGP GEN=CG14562 DB_XREF=CG14562 FBgn0037142 SEG=chr3L:+21861023,21866730 MAP=79A4-79A4 LEN=4721 DEF=(CG14562 gene symbol:CG14562 FBgn0037142 )	112.2	P	0.000613	130.9	P	0.000491	119.9	P	0.000491	105.1	P	0.000491			1623670_at	CG14562-RA FEA=BDGP GEN=CG14562 DB_XREF=CG14562 FBgn0037142 SEG=chr3L:+21861023,21866730 MAP=79A4-79A4 LEN=4721 DEF=(CG14562 gene symbol:CG14562 FBgn0037142 )	373.26	P	524.495	P
1623671_at	HDC14619 FEA=HDP SEG=chr3R:-16197298,16197517	1.7	A	0.724587	0.4	A	0.938025	2.8	A	0.764831	0.6	A	0.877253			1623671_at	HDC14619 FEA=HDP SEG=chr3R:-16197298,16197517	4.13251	A	7.50439	A
1623672_at	HDC10337 FEA=HDP SEG=chr3L:+15665412,15668913	3.9	A	0.364945	6.9	P	0.012921	3.1	A	0.388782	5.2	A	0.235169			1623672_at	HDC10337 FEA=HDP SEG=chr3L:+15665412,15668913	7.02816	A	0.617962	A
1623673_at	CG10435-RA FEA=BDGP GEN=CG10435 DB_XREF=CG10435 FBgn0037539 SEG=chr3R:-3836645,3838935 MAP=84E8-84E8 LEN=1817 DEF=(CG10435 gene symbol:CG10435 FBgn0037539 )	258.2	P	0.000491	248.4	P	0.000491	251.4	P	0.000491	226.7	P	0.000491			1623673_at	CG10435-RA FEA=BDGP GEN=CG10435 DB_XREF=CG10435 FBgn0037539 SEG=chr3R:-3836645,3838935 MAP=84E8-84E8 LEN=1817 DEF=(CG10435 gene symbol:CG10435 FBgn0037539 )	765.022	P	845.348	P
1623674_at	HDC00897 FEA=HDP SEG=chr2L:-5295781,5297095	7.5	A	0.254899	1.5	A	0.46248	0.3	A	0.994496	3.5	A	0.51252			1623674_at	HDC00897 FEA=HDP SEG=chr2L:-5295781,5297095	2.08888	A	6.11184	A
1623675_at	CG7592-RA FEA=BDGP GEN=Obp99b DB_XREF=CG7592 FBgn0039685 SEG=chr3R:-25531338,25531898 MAP=99B8-99B8 LEN=560 DEF=(CG7592 gene symbol:Obp99b FBgn0039685 )	118.1	P	0.002607	137.1	P	0.001432	24.1	A	0.070073	28.6	P	0.03202			1623675_at	CG7592-RA FEA=BDGP GEN=Obp99b DB_XREF=CG7592 FBgn0039685 SEG=chr3R:-25531338,25531898 MAP=99B8-99B8 LEN=560 DEF=(CG7592 gene symbol:Obp99b FBgn0039685 )	17.6978	A	2.26996	A
1623676_at	CG31049-RA FEA=BDGP GEN=CG31049 DB_XREF=CG31049 FBgn0051049 SEG=chr3R:+24706981,24710154 MAP=98F2-98F2 LEN=1963 DEF=(CG31049 gene symbol:CG31049 FBgn0051049 )	3.8	A	0.65838	9.9	A	0.611218	2.9	A	0.801637	1.2	A	0.945289			1623676_at	CG31049-RA FEA=BDGP GEN=CG31049 DB_XREF=CG31049 FBgn0051049 SEG=chr3R:+24706981,24710154 MAP=98F2-98F2 LEN=1963 DEF=(CG31049 gene symbol:CG31049 FBgn0051049 )	2.08904	A	3.30395	A
1623677_at	S.C3R003414 FEA=fgenesh SEG=chr3R:-25570855,25574162	6.6	A	0.388782	1.8	A	0.65838	5.4	A	0.110449	3.5	A	0.745101			1623677_at	S.C3R003414 FEA=fgenesh SEG=chr3R:-25570855,25574162	11.5941	A	5.83569	A
1623678_at	CG8470-RA FEA=BDGP GEN=mRpS30 DB_XREF=CG8470 FBgn0030692 SEG=chrX:+15517084,15519062 MAP=13E18-13E18 LEN=1814 DEF=(CG8470 gene symbol:mRpS30 FBgn0030692 (GO:0006412 protein biosynthesis) (GO:0005763 mitochondrial small ribosomal subunit) (GO:0003735 structural constituent of ribosome))	927.8	P	0.000491	786.7	P	0.000491	794.5	P	0.000491	1020.9	P	0.000491			1623678_at	CG8470-RA FEA=BDGP GEN=mRpS30 DB_XREF=CG8470 FBgn0030692 SEG=chrX:+15517084,15519062 MAP=13E18-13E18 LEN=1814 DEF=(CG8470 gene symbol:mRpS30 FBgn0030692 (GO:0006412 protein biosynthesis) (GO:0005763 mitochondrial small ribosomal subunit) (GO:0003735 structural constituent of ribosome))	2090.32	P	1963.14	P
1623679_at	CG4789-RB FEA=BDGP GEN=CG4789 DB_XREF=CG4789 FBgn0030792 SEG=chrX:+16532067,16532781 MAP=15A9-15A9 LEN=714 DEF=(CG4789 gene symbol:CG4789 FBgn0030792 (GO:0005525 GTP binding) (GO:0016818 hydrolase, acting on acid anhydrides, in phosphorus-containing anhydrides))	8.4	A	0.318883	8.8	P	0.036797	17.9	P	0.012921	8.6	P	0.048099			1623679_at	CG4789-RB FEA=BDGP GEN=CG4789 DB_XREF=CG4789 FBgn0030792 SEG=chrX:+16532067,16532781 MAP=15A9-15A9 LEN=714 DEF=(CG4789 gene symbol:CG4789 FBgn0030792 (GO:0005525 GTP binding) (GO:0016818 hydrolase, acting on acid anhydrides, in phosphorus-containing anhydrides))	22.0663	A	8.94288	A
1623680_at	CG32793-RA FEA=BDGP GEN=CG32793 DB_XREF=CG32793 FBgn0052793 SEG=chrX:+2686566,2689313 MAP=3C3-3C3 LEN=2603 DEF=(CG32793 gene symbol:CG32793 synonyms:(CG18089 CG3591 CG18852) FBgn0052793 )	49.3	P	0.001755	62.9	P	0.000944	126.6	P	0.000613	152.8	P	0.000491			1623680_at	CG32793-RA FEA=BDGP GEN=CG32793 DB_XREF=CG32793 FBgn0052793 SEG=chrX:+2686566,2689313 MAP=3C3-3C3 LEN=2603 DEF=(CG32793 gene symbol:CG32793 synonyms:(CG18089 CG3591 CG18852) FBgn0052793 )	1.59599	A	7.47333	A
1623681_at	CG10163-RA FEA=BDGP GEN=CG10163 DB_XREF=CG10163 FBgn0035697 SEG=chr3L:-6217034,6218289 MAP=65A10-65A11 LEN=1137 DEF=(CG10163 gene symbol:CG10163 FBgn0035697 (GO:0008970 phospholipase A1))	1.8	A	0.801637	1.4	A	0.877253	6.3	A	0.413024	1.3	A	0.849855			1623681_at	CG10163-RA FEA=BDGP GEN=CG10163 DB_XREF=CG10163 FBgn0035697 SEG=chr3L:-6217034,6218289 MAP=65A10-65A11 LEN=1137 DEF=(CG10163 gene symbol:CG10163 FBgn0035697 (GO:0008970 phospholipase A1))	9.61092	A	8.627	A
1623682_a_at	CG8472-RA FEA=BDGP GEN=Cam DB_XREF=CG8472 FBgn0000253 SEG=chr2R:+7324120,7339338 MAP=48F1-48F6 LEN=1478 DEF=(CG8472 gene symbol:Cam FBgn0000253 (GO:0005737 cytoplasm) (GO:0005513 calcium ion sensing) (GO:0016060 metarhodopsin inactivation) (GO:0016028 rhabdomere) (GO:0016061 regulation of light-activated channel activity) (GO:0016062 adaptation of rhodopsin mediated signaling) (GO:0005509 calcium…	2322.7	P	0.000491	2462.5	P	0.000491	2566.5	P	0.000491	2927.1	P	0.000491			1623682_a_at	CG8472-RA FEA=BDGP GEN=Cam DB_XREF=CG8472 FBgn0000253 SEG=chr2R:+7324120,7339338 MAP=48F1-48F6 LEN=1478 DEF=(CG8472 gene symbol:Cam FBgn0000253 (GO:0005737 cytoplasm) (GO:0005513 calcium ion sensing) (GO:0016060 metarhodopsin inactivation) (GO:0016028 rhabdomere) (GO:0016061 regulation of light-activated channel activity) (GO:0016062 adaptation of rhodopsin mediated signaling) (GO:0005509 calcium…	6697.13	P	4962.55	P
1623683_at	CG3712-RA FEA=BDGP GEN=mRpL33 DB_XREF=CG3712 FBgn0040907 SEG=chrX:-4062368,4062817 MAP=4B6-4B6 LEN=330 DEF=(CG3712 gene symbol:mRpL33 FBgn0040907 (GO:0006412 protein biosynthesis) (GO:0005762 mitochondrial large ribosomal subunit) (GO:0003735 structural constituent of ribosome))	1039	P	0.000491	1258.1	P	0.000491	956.3	P	0.000491	1022.2	P	0.000491			1623683_at	CG3712-RA FEA=BDGP GEN=mRpL33 DB_XREF=CG3712 FBgn0040907 SEG=chrX:-4062368,4062817 MAP=4B6-4B6 LEN=330 DEF=(CG3712 gene symbol:mRpL33 FBgn0040907 (GO:0006412 protein biosynthesis) (GO:0005762 mitochondrial large ribosomal subunit) (GO:0003735 structural constituent of ribosome))	2714.73	P	2528.53	P
1623684_at	CG4383-RA FEA=BDGP GEN=CG4383 DB_XREF=CG4383 FBgn0034125 SEG=chr2R:+11486708,11492540 MAP=53C4-53C4 LEN=1851 DEF=(CG4383 gene symbol:CG4383 FBgn0034125 (GO:0005886 plasma membrane) (GO:0007411 axon guidance))	10.4	A	0.165268	25.9	P	0.015164	22.3	P	0.003159	21.7	P	0.003159			1623684_at	CG4383-RA FEA=BDGP GEN=CG4383 DB_XREF=CG4383 FBgn0034125 SEG=chr2R:+11486708,11492540 MAP=53C4-53C4 LEN=1851 DEF=(CG4383 gene symbol:CG4383 FBgn0034125 (GO:0005886 plasma membrane) (GO:0007411 axon guidance))	20.8148	A	11.9805	A
1623685_at	CG4064-RA FEA=BDGP GEN=CG4064 DB_XREF=CG4064 FBgn0029808 SEG=chrX:+5524814,5528711 MAP=5C2-5C2 LEN=2013 DEF=(CG4064 gene symbol:CG4064 FBgn0029808 )	53.5	A	0.099061	39.9	A	0.235169	68.3	P	0.036797	55.8	P	0.036797			1623685_at	CG4064-RA FEA=BDGP GEN=CG4064 DB_XREF=CG4064 FBgn0029808 SEG=chrX:+5524814,5528711 MAP=5C2-5C2 LEN=2013 DEF=(CG4064 gene symbol:CG4064 FBgn0029808 )	95.8301	P	120.638	P
1623686_at	CG7148-RA FEA=BDGP SEG=chr3L:-21747821,21749483	268	P	0.000491	315.7	P	0.000491	254.9	P	0.000491	240.6	P	0.000491			1623686_at	CG7148-RA FEA=BDGP SEG=chr3L:-21747821,21749483	365.849	P	495.102	P
1623687_at	CG15199-RA FEA=BDGP GEN=CG15199 DB_XREF=CG15199 FBgn0030270 SEG=chrX:-10882558,10882970 MAP=10A7-10A7 LEN=351 DEF=(CG15199 gene symbol:CG15199 FBgn0030270 )	35.5	P	0.001429	39.3	P	0.000491	53	P	0.000944	51.3	P	0.001432			1623687_at	CG15199-RA FEA=BDGP GEN=CG15199 DB_XREF=CG15199 FBgn0030270 SEG=chrX:-10882558,10882970 MAP=10A7-10A7 LEN=351 DEF=(CG15199 gene symbol:CG15199 FBgn0030270 )	13.1453	A	4.8781	A
1623688_at	CG3680-RA FEA=BDGP GEN=CG3680 DB_XREF=CG3680 FBgn0037027 SEG=chr3L:+20727687,20730895 MAP=77E8-77E8 LEN=2913 DEF=(CG3680 gene symbol:CG3680 FBgn0037027 )	374.8	P	0.000491	363.1	P	0.000491	398.6	P	0.000491	333.1	P	0.000491			1623688_at	CG3680-RA FEA=BDGP GEN=CG3680 DB_XREF=CG3680 FBgn0037027 SEG=chr3L:+20727687,20730895 MAP=77E8-77E8 LEN=2913 DEF=(CG3680 gene symbol:CG3680 FBgn0037027 )	1202.45	P	1229.86	P
1623689_a_at	CG14642-RA FEA=BDGP GEN=CG14642 DB_XREF=CG14642 FBgn0037222 SEG=chr3R:-66765,68507 MAP=82A1-82A1 LEN=1413 DEF=(CG14642 gene symbol:CG14642 FBgn0037222 (GO:0004252 serine-type endopeptidase))	61.7	P	0.001165	90.1	P	0.000762	91.5	P	0.000491	67.5	P	0.002607			1623689_a_at	CG14642-RA FEA=BDGP GEN=CG14642 DB_XREF=CG14642 FBgn0037222 SEG=chr3R:-66765,68507 MAP=82A1-82A1 LEN=1413 DEF=(CG14642 gene symbol:CG14642 FBgn0037222 (GO:0004252 serine-type endopeptidase))	2.59374	A	2.70434	A
1623690_at	CG17190-RA FEA=BDGP GEN=CG17190 DB_XREF=CG17190 FBgn0038761 SEG=chr3R:-15837514,15838344 MAP=92C1-92C1 LEN=830 DEF=(CG17190 gene symbol:CG17190 FBgn0038761 )	22.9	P	0.020663	29.6	P	0.015164	22.4	P	0.012921	20.2	P	0.007827			1623690_at	CG17190-RA FEA=BDGP GEN=CG17190 DB_XREF=CG17190 FBgn0038761 SEG=chr3R:-15837514,15838344 MAP=92C1-92C1 LEN=830 DEF=(CG17190 gene symbol:CG17190 FBgn0038761 )	11.187	A	8.92183	A
1623691_at	CG3964-RA FEA=BDGP GEN=CG3964 DB_XREF=CG3964 FBgn0031574 SEG=chr2L:+3855249,3860073 MAP=24C8-24C8 LEN=3503 DEF=(CG3964 gene symbol:CG3964 FBgn0031574 (GO:0004835 tubulinyl-tyrosine ligase))	8	P	0.023995	6.9	A	0.088557	4.2	A	0.135974	8	P	0.005504			1623691_at	CG3964-RA FEA=BDGP GEN=CG3964 DB_XREF=CG3964 FBgn0031574 SEG=chr2L:+3855249,3860073 MAP=24C8-24C8 LEN=3503 DEF=(CG3964 gene symbol:CG3964 FBgn0031574 (GO:0004835 tubulinyl-tyrosine ligase))	4.61542	A	0.567538	A
1623692_s_at	CG1697-RC FEA=BDGP SEG=chrX:+11332085,11340474	1183.7	P	0.000491	985	P	0.000491	1240.9	P	0.000491	1257.9	P	0.000491			1623692_s_at	CG1697-RC FEA=BDGP SEG=chrX:+11332085,11340474	2160.96	P	1867.64	P
1623693_a_at	CG3365-RB FEA=BDGP GEN=drongo DB_XREF=CG3365 FBgn0020304 SEG=chr2L:-835248,852726 MAP=21D3-21D4 LEN=3503 DEF=(CG3365 gene symbol:drongo FBgn0020304 )	1100.6	P	0.000762	1166.4	P	0.000491	1135.3	P	0.000491	834	P	0.000491			1623693_a_at	CG3365-RB FEA=BDGP GEN=drongo DB_XREF=CG3365 FBgn0020304 SEG=chr2L:-835248,852726 MAP=21D3-21D4 LEN=3503 DEF=(CG3365 gene symbol:drongo FBgn0020304 )	2485.22	P	1937.58	P
1623694_at	CG14271-RB FEA=BDGP GEN=Gas8 DB_XREF=CG14271 FBgn0029667 SEG=chrX:-3249445,3263288 MAP=3D4-3D4 LEN=2254 DEF=(CG14271 gene symbol:Gas8 FBgn0029667 )	13	A	0.198363	11	P	0.048099	5.6	A	0.53752	12.6	A	0.078906			1623694_at	CG14271-RB FEA=BDGP GEN=Gas8 DB_XREF=CG14271 FBgn0029667 SEG=chrX:-3249445,3263288 MAP=3D4-3D4 LEN=2254 DEF=(CG14271 gene symbol:Gas8 FBgn0029667 )	13.3402	A	6.57532	A
1623695_a_at	CG11255-RA FEA=BDGP GEN=CG11255 DB_XREF=CG11255 FBgn0036337 SEG=chr3L:-12977532,12980291 MAP=69F5-69F5 LEN=1632 DEF=(CG11255 gene symbol:CG11255 FBgn0036337 (GO:0004001 adenosine kinase))	1552.3	P	0.000491	1151.2	P	0.000491	1237.2	P	0.000491	1066.3	P	0.000491			1623695_a_at	CG11255-RA FEA=BDGP GEN=CG11255 DB_XREF=CG11255 FBgn0036337 SEG=chr3L:-12977532,12980291 MAP=69F5-69F5 LEN=1632 DEF=(CG11255 gene symbol:CG11255 FBgn0036337 (GO:0004001 adenosine kinase))	2994.7	P	3160.62	P
1623696_at	CG15634-RA FEA=BDGP GEN=CG15634 DB_XREF=CG15634 FBgn0031621 SEG=chr2L:+4680081,4681525 MAP=25A3-25A3 LEN=1444 DEF=(CG15634 gene symbol:CG15634 FBgn0031621 )	355.1	P	0.000491	354	P	0.000491	312.2	P	0.000491	205.1	P	0.000491			1623696_at	CG15634-RA FEA=BDGP GEN=CG15634 DB_XREF=CG15634 FBgn0031621 SEG=chr2L:+4680081,4681525 MAP=25A3-25A3 LEN=1444 DEF=(CG15634 gene symbol:CG15634 FBgn0031621 )	1710.5	P	439.956	P
1623697_s_at	HDC06631 FEA=HDP SEG=chr2R:-10882952,10884429	9.5	P	0.027766	11.2	P	0.036797	7.8	M	0.054711	10.1	P	0.027766			1623697_s_at	HDC06631 FEA=HDP SEG=chr2R:-10882952,10884429	5.89415	A	6.59152	A
1623698_s_at	CG8293-RB FEA=BDGP GEN=Iap2 DB_XREF=CG8293 FBgn0015247 SEG=chr2R:-10995888,10998550 MAP=52D2-52D2 LEN=2003 DEF=(CG8293 gene symbol:Iap2 FBgn0015247 (GO:0006916 anti-apoptosis) (GO:0008189 apoptosis inhibitor))	1061.1	P	0.000491	978.2	P	0.000491	1005.6	P	0.000491	874.8	P	0.000491			1623698_s_at	CG8293-RB FEA=BDGP GEN=Iap2 DB_XREF=CG8293 FBgn0015247 SEG=chr2R:-10995888,10998550 MAP=52D2-52D2 LEN=2003 DEF=(CG8293 gene symbol:Iap2 FBgn0015247 (GO:0006916 anti-apoptosis) (GO:0008189 apoptosis inhibitor))	2438.06	P	2472.92	P
1623699_a_at	CG9218-RA FEA=BDGP GEN=sm DB_XREF=CG9218 FBgn0003435 SEG=chr2R:-14593592,14695222 MAP=56D15-56E1 LEN=3025 DEF=(CG9218 gene symbol:sm FBgn0003435 (GO:0003723 RNA binding) (GO:0030529 ribonucleoprotein complex))	54.1	P	0.000491	103.9	P	0.000491	90.8	P	0.000491	51.2	P	0.000491			1623699_a_at	CG9218-RA FEA=BDGP GEN=sm DB_XREF=CG9218 FBgn0003435 SEG=chr2R:-14593592,14695222 MAP=56D15-56E1 LEN=3025 DEF=(CG9218 gene symbol:sm FBgn0003435 (GO:0003723 RNA binding) (GO:0030529 ribonucleoprotein complex))	112.126	P	193.026	P
1623700_at	CG32797-RA FEA=BDGP GEN=CG32797 DB_XREF=CG32797 FBgn0052797 SEG=chrX:-2181868,2182477 MAP=3A2-3A2 LEN=609 DEF=(CG32797 gene symbol:CG32797 FBgn0052797 )	1.4	A	0.877253	5.2	A	0.437646	1	A	0.937979	0.8	A	0.96798			1623700_at	CG32797-RA FEA=BDGP GEN=CG32797 DB_XREF=CG32797 FBgn0052797 SEG=chrX:-2181868,2182477 MAP=3A2-3A2 LEN=609 DEF=(CG32797 gene symbol:CG32797 FBgn0052797 )	1.67219	A	2.06501	A
1623701_at	CG30120-RA FEA=BDGP GEN=CG30120 DB_XREF=CG30120 FBgn0050120 SEG=chr2R:+13511433,13513088 MAP=55C9-55C9 LEN=1494 DEF=(CG30120 gene symbol:CG30120 FBgn0050120 )	23.7	M	0.054711	21.9	A	0.078906	17.5	A	0.088557	18.1	A	0.122747			1623701_at	CG30120-RA FEA=BDGP GEN=CG30120 DB_XREF=CG30120 FBgn0050120 SEG=chr2R:+13511433,13513088 MAP=55C9-55C9 LEN=1494 DEF=(CG30120 gene symbol:CG30120 FBgn0050120 )	16.7938	A	10.5977	A
1623702_at	CG3226-RA FEA=BDGP GEN=CG3226 DB_XREF=CG3226 FBgn0029882 SEG=chrX:-6393481,6394562 MAP=6C3-6C3 LEN=839 DEF=(CG3226 gene symbol:CG3226 FBgn0029882 )	1138.9	P	0.000491	968.9	P	0.000491	1171.9	P	0.000613	1228.8	P	0.000491			1623702_at	CG3226-RA FEA=BDGP GEN=CG3226 DB_XREF=CG3226 FBgn0029882 SEG=chrX:-6393481,6394562 MAP=6C3-6C3 LEN=839 DEF=(CG3226 gene symbol:CG3226 FBgn0029882 )	4613.3	P	4815.11	P
1623703_at	HDC10511 FEA=HDP SEG=chr3L:-16438956,16439244	12.2	A	0.296809	17.3	A	0.110449	10.9	A	0.388782	20.9	P	0.036797			1623703_at	HDC10511 FEA=HDP SEG=chr3L:-16438956,16439244	5.34382	A	8.88574	A
1623704_at	CG17841-RA FEA=BDGP SEG=chrX:+10107958,10123139	589.8	P	0.000491	713.1	P	0.000491	735	P	0.000491	651.7	P	0.000491			1623704_at	CG17841-RA FEA=BDGP SEG=chrX:+10107958,10123139	1554.4	P	1638.08	P
1623705_at	HDC15267 FEA=HDP SEG=chr3R:-19649328,19651537	0.6	A	0.976005	1.4	A	0.911443	0.4	A	0.996841	1.1	A	0.911443			1623705_at	HDC15267 FEA=HDP SEG=chr3R:-19649328,19651537	0.981775	A	9.01428	A
1623706_at	CG9498-RA FEA=BDGP GEN=CG9498 DB_XREF=CG9498 FBgn0031801 SEG=chr2L:-6341607,6343243 MAP=26C3-26C3 LEN=1508 DEF=(CG9498 gene symbol:CG9498 FBgn0031801 )	207.2	P	0.000613	288.5	P	0.000613	371	P	0.000491	308.8	P	0.000613			1623706_at	CG9498-RA FEA=BDGP GEN=CG9498 DB_XREF=CG9498 FBgn0031801 SEG=chr2L:-6341607,6343243 MAP=26C3-26C3 LEN=1508 DEF=(CG9498 gene symbol:CG9498 FBgn0031801 )	0.435355	A	4.63988	A
1623707_a_at	CG32192-RA FEA=BDGP GEN=CG32192 DB_XREF=CG32192 FBgn0052192 SEG=chr3L:+17989195,17989931 MAP=75B5-75B6 LEN=571 DEF=(CG32192 gene symbol:CG32192 FBgn0052192 )	0.8	A	0.65838	0.7	A	0.929927	0.6	A	0.889551	5	A	0.254899			1623707_a_at	CG32192-RA FEA=BDGP GEN=CG32192 DB_XREF=CG32192 FBgn0052192 SEG=chr3L:+17989195,17989931 MAP=75B5-75B6 LEN=571 DEF=(CG32192 gene symbol:CG32192 FBgn0052192 )	0.794224	A	0.45193	A
1623708_at	CG1906-RB FEA=BDGP GEN=CG1906 DB_XREF=CG1906 FBgn0039672 SEG=chr3R:+25406909,25413832 MAP=99B4-99B5 LEN=2231 DEF=(CG1906 gene symbol:CG1906 FBgn0039672 (GO:0006470 protein amino acid dephosphorylation) (GO:0004722 protein serinethreonine phosphatase))	539.2	P	0.000491	514.4	P	0.000491	482.5	P	0.000491	533.6	P	0.000491			1623708_at	CG1906-RB FEA=BDGP GEN=CG1906 DB_XREF=CG1906 FBgn0039672 SEG=chr3R:+25406909,25413832 MAP=99B4-99B5 LEN=2231 DEF=(CG1906 gene symbol:CG1906 FBgn0039672 (GO:0006470 protein amino acid dephosphorylation) (GO:0004722 protein serinethreonine phosphatase))	1629.62	P	840.902	P
1623709_at	CG14854-RA FEA=BDGP GEN=CG14854 DB_XREF=CG14854 FBgn0038238 SEG=chr3R:-10385000,10386711 MAP=88C6-88C6 LEN=543 DEF=(CG14854 gene symbol:CG14854 FBgn0038238 )	9.8	M	0.054711	9.7	A	0.364945	7.4	A	0.34162	1.4	A	0.889551			1623709_at	CG14854-RA FEA=BDGP GEN=CG14854 DB_XREF=CG14854 FBgn0038238 SEG=chr3R:-10385000,10386711 MAP=88C6-88C6 LEN=543 DEF=(CG14854 gene symbol:CG14854 FBgn0038238 )	9.10339	A	9.936	A
1623710_at	CG5847-RA FEA=BDGP GEN=CG5847 DB_XREF=CG5847 FBgn0036985 SEG=chr3L:+20335769,20342760 MAP=77C2-77C2 LEN=6855 DEF=(CG5847 gene symbol:CG5847 FBgn0036985 )	65.5	P	0.000762	82	P	0.001165	32.9	P	0.002143	37.7	P	0.007827			1623710_at	CG5847-RA FEA=BDGP GEN=CG5847 DB_XREF=CG5847 FBgn0036985 SEG=chr3L:+20335769,20342760 MAP=77C2-77C2 LEN=6855 DEF=(CG5847 gene symbol:CG5847 FBgn0036985 )	17.1254	A	3.15861	A
1623711_at	CG8178-RA FEA=BDGP GEN=Nach DB_XREF=CG8178 FBgn0024319 SEG=chr2R:-11716929,11718771 MAP=53C10-53C10 LEN=1551 DEF=(CG8178 gene symbol:Nach FBgn0024319 (GO:0005272 sodium channel))	0.9	A	0.783687	1.5	A	0.51252	0.9	A	0.834732	4.6	A	0.537511			1623711_at	CG8178-RA FEA=BDGP GEN=Nach DB_XREF=CG8178 FBgn0024319 SEG=chr2R:-11716929,11718771 MAP=53C10-53C10 LEN=1551 DEF=(CG8178 gene symbol:Nach FBgn0024319 (GO:0005272 sodium channel))	2.13199	A	2.62111	A
1623712_at	CG10132-RA FEA=BDGP GEN=CG10132 DB_XREF=CG10132 FBgn0032798 SEG=chr2L:+19496869,19503537 MAP=37E5-37E5 LEN=4723 DEF=(CG10132 gene symbol:CG10132 FBgn0032798 )	75	P	0.004591	116.3	P	0.000491	69.4	P	0.001165	69.7	P	0.000491			1623712_at	CG10132-RA FEA=BDGP GEN=CG10132 DB_XREF=CG10132 FBgn0032798 SEG=chr2L:+19496869,19503537 MAP=37E5-37E5 LEN=4723 DEF=(CG10132 gene symbol:CG10132 FBgn0032798 )	15.5754	A	11.1935	A
1623713_at	CG18581-RA FEA=BDGP GEN=CG18581 DB_XREF=CG18581 FBgn0036466 SEG=chr3L:-14998574,14999078 MAP=71B2-71B2 LEN=504 DEF=(CG18581 gene symbol:CG18581 FBgn0036466 )	74.8	P	0.000944	107.2	P	0.000491	64.5	P	0.000944	55.4	P	0.001432			1623713_at	CG18581-RA FEA=BDGP GEN=CG18581 DB_XREF=CG18581 FBgn0036466 SEG=chr3L:-14998574,14999078 MAP=71B2-71B2 LEN=504 DEF=(CG18581 gene symbol:CG18581 FBgn0036466 )	9.13571	A	19.0469	P
1623714_at	CG8620-RA FEA=BDGP GEN=CG8620 DB_XREF=CG8620 FBgn0040837 SEG=chr3L:+7117627,7118439 MAP=65E8-65E8 LEN=748 DEF=(CG8620 gene symbol:CG8620 FBgn0040837 )	72.9	P	0.003815	135.3	P	0.001755	86.5	P	0.000762	74.5	P	0.000762			1623714_at	CG8620-RA FEA=BDGP GEN=CG8620 DB_XREF=CG8620 FBgn0040837 SEG=chr3L:+7117627,7118439 MAP=65E8-65E8 LEN=748 DEF=(CG8620 gene symbol:CG8620 FBgn0040837 )	7.56178	A	3.00583	A
1623715_at	CG4567-RA FEA=BDGP GEN=CG4567 DB_XREF=CG4567 FBgn0031898 SEG=chr2L:-7212502,7215310 MAP=27E5-27E5 LEN=2598 DEF=(CG4567 gene symbol:CG4567 FBgn0031898 (GO:0005739 mitochondrion) (GO:0006414 translational elongation) (GO:0003746 translation elongation factor))	554	P	0.000491	543.5	P	0.000613	527.3	P	0.000613	501.5	P	0.000613			1623715_at	CG4567-RA FEA=BDGP GEN=CG4567 DB_XREF=CG4567 FBgn0031898 SEG=chr2L:-7212502,7215310 MAP=27E5-27E5 LEN=2598 DEF=(CG4567 gene symbol:CG4567 FBgn0031898 (GO:0005739 mitochondrion) (GO:0006414 translational elongation) (GO:0003746 translation elongation factor))	1188.33	P	1246	P
1623716_at	CG7558-RA FEA=BDGP GEN=Arp66B DB_XREF=CG7558 FBgn0011744 SEG=chr3L:-8072197,8074610 MAP=66B6-66B6 LEN=1900 DEF=(CG7558 gene symbol:Arp66B FBgn0011744 (GO:0030589 pseudocleavage (sensu Insecta)) (GO:0003779 actin binding) (GO:0015629 actin cytoskeleton) (GO:0005200 structural constituent of cytoskeleton) (GO:0030037 cell cycle dependent actin filament reorganization) (GO:0007010 cytoskeleton organ…	1713.9	P	0.000491	1724.6	P	0.000491	1856	P	0.000491	2062.6	P	0.000491			1623716_at	CG7558-RA FEA=BDGP GEN=Arp66B DB_XREF=CG7558 FBgn0011744 SEG=chr3L:-8072197,8074610 MAP=66B6-66B6 LEN=1900 DEF=(CG7558 gene symbol:Arp66B FBgn0011744 (GO:0030589 pseudocleavage (sensu Insecta)) (GO:0003779 actin binding) (GO:0015629 actin cytoskeleton) (GO:0005200 structural constituent of cytoskeleton) (GO:0030037 cell cycle dependent actin filament reorganization) (GO:0007010 cytoskeleton organ…	4050.99	P	3916.2	P
1623717_at	CG32086-RA FEA=BDGP GEN=CG32086 DB_XREF=CG32086 FBgn0052086 SEG=chr3L:-11539923,11541596 MAP=68C13-68C13 LEN=1557 DEF=(CG32086 gene symbol:CG32086 synonyms:(CG6100) FBgn0052086 )	0.9	A	0.703236	0.7	A	0.65838	5.9	A	0.34162	0.7	A	0.586954			1623717_at	CG32086-RA FEA=BDGP GEN=CG32086 DB_XREF=CG32086 FBgn0052086 SEG=chr3L:-11539923,11541596 MAP=68C13-68C13 LEN=1557 DEF=(CG32086 gene symbol:CG32086 synonyms:(CG6100) FBgn0052086 )	6.20322	A	1.48939	A
1623718_at	CG5988-RA FEA=BDGP GEN=CG5988 DB_XREF=CG5988 FBgn0030904 SEG=chrX:-17972306,17974093 MAP=17A3-17A3 LEN=1299 DEF=(CG5988 gene symbol:CG5988 FBgn0030904 )	2.9	A	0.745101	3.8	A	0.51252	7.3	A	0.388782	2	A	0.849915			1623718_at	CG5988-RA FEA=BDGP GEN=CG5988 DB_XREF=CG5988 FBgn0030904 SEG=chrX:-17972306,17974093 MAP=17A3-17A3 LEN=1299 DEF=(CG5988 gene symbol:CG5988 FBgn0030904 )	3.94572	A	12.4789	A
1623719_at	S.CX002048 FEA=fgenesh SEG=chrX:-18064369,18067489	0.3	A	0.877253	0.5	A	0.929927	0.4	A	0.801637	5.5	A	0.254847			1623719_at	S.CX002048 FEA=fgenesh SEG=chrX:-18064369,18067489	0.581597	A	0.753744	A
1623720_at	CG30070-RA FEA=BDGP GEN=CG30070 DB_XREF=CG30070 FBgn0050070 SEG=chr2R:+9430772,9434007 MAP=50F6-50F6 LEN=1428 DEF=(CG30070 gene symbol:CG30070 synonyms:(CG13940) FBgn0050070 )	21.2	P	0.005504	19.3	P	0.007827	17.6	P	0.010972	29.7	P	0.002143			1623720_at	CG30070-RA FEA=BDGP GEN=CG30070 DB_XREF=CG30070 FBgn0050070 SEG=chr2R:+9430772,9434007 MAP=50F6-50F6 LEN=1428 DEF=(CG30070 gene symbol:CG30070 synonyms:(CG13940) FBgn0050070 )	22.4614	P	7.22264	A
1623721_at	S.C3R003507 FEA=fgenesh SEG=chr3R:-26042797,26052808	9	A	0.275462	3	A	0.537511	3	A	0.611218	2.8	A	0.388756			1623721_at	S.C3R003507 FEA=fgenesh SEG=chr3R:-26042797,26052808	0.384837	A	3.47959	A
1623722_at	CG10328-RA FEA=BDGP SEG=chr3R:+12465946,12468559	737.5	P	0.000491	643.3	P	0.000491	745.2	P	0.000491	699.7	P	0.000491			1623722_at	CG10328-RA FEA=BDGP SEG=chr3R:+12465946,12468559	2814.94	P	3440.85	P
1623723_at	CG40400-RA FEA=BDGP GEN=CG40400 DB_XREF=CG40400 FBgn0058400 SEG=chr3h:-913428,915290 LEN=432 DEF=(CG40400 gene symbol:CG40400 FBgn0058400 )	11.1	P	0.003159	9.4	P	0.003815	6.7	A	0.254899	11.3	P	0.012921			1623723_at	CG40400-RA FEA=BDGP GEN=CG40400 DB_XREF=CG40400 FBgn0058400 SEG=chr3h:-913428,915290 LEN=432 DEF=(CG40400 gene symbol:CG40400 FBgn0058400 )	14.2086	M	6.9841	A
1623724_at	CG15027-RA FEA=BDGP GEN=CG15027 DB_XREF=CG15027 FBgn0030611 SEG=chrX:-14816174,14816821 MAP=13A10-13A10 LEN=580 DEF=(CG15027 gene symbol:CG15027 FBgn0030611 )	373.7	P	0.000491	373.7	P	0.000491	691	P	0.000491	308	P	0.000491			1623724_at	CG15027-RA FEA=BDGP GEN=CG15027 DB_XREF=CG15027 FBgn0030611 SEG=chrX:-14816174,14816821 MAP=13A10-13A10 LEN=580 DEF=(CG15027 gene symbol:CG15027 FBgn0030611 )	549.91	P	1009.3	P
1623725_at	CG7914-RA FEA=BDGP GEN=CG7914 DB_XREF=CG7914 FBgn0030995 SEG=chrX:-18923460,18924408 MAP=18A7-18A7 LEN=948 DEF=(CG7914 gene symbol:CG7914 FBgn0030995 )	73	M	0.062021	72.1	P	0.027766	53.1	M	0.062021	61	A	0.088557			1623725_at	CG7914-RA FEA=BDGP GEN=CG7914 DB_XREF=CG7914 FBgn0030995 SEG=chrX:-18923460,18924408 MAP=18A7-18A7 LEN=948 DEF=(CG7914 gene symbol:CG7914 FBgn0030995 )	114.853	P	169.66	P
1623726_at	CG11755-RA FEA=BDGP GEN=CG11755 DB_XREF=CG11755 FBgn0037611 SEG=chr3R:+4504021,4504486 MAP=85A5-85A5 LEN=465 DEF=(CG11755 gene symbol:CG11755 FBgn0037611 )	294.4	P	0.000491	243.4	P	0.000491	310.5	P	0.000491	238.7	P	0.000491			1623726_at	CG11755-RA FEA=BDGP GEN=CG11755 DB_XREF=CG11755 FBgn0037611 SEG=chr3R:+4504021,4504486 MAP=85A5-85A5 LEN=465 DEF=(CG11755 gene symbol:CG11755 FBgn0037611 )	1271.93	P	1348.17	P
1623727_at	CG10094-RA FEA=BDGP GEN=Cyp313a2 DB_XREF=CG10094 FBgn0038006 SEG=chr3R:-8060810,8062640 MAP=87B3-87B3 LEN=1482 DEF=(CG10094 gene symbol:Cyp313a2 FBgn0038006 (GO:0005792 microsome) (GO:0016020 membrane) (GO:0015034 cytochrome P450))	12.3	A	0.364945	1.8	A	0.849855	1.4	A	0.745101	3.7	A	0.48748			1623727_at	CG10094-RA FEA=BDGP GEN=Cyp313a2 DB_XREF=CG10094 FBgn0038006 SEG=chr3R:-8060810,8062640 MAP=87B3-87B3 LEN=1482 DEF=(CG10094 gene symbol:Cyp313a2 FBgn0038006 (GO:0005792 microsome) (GO:0016020 membrane) (GO:0015034 cytochrome P450))	2.69642	A	10.6504	A
1623728_at	CG13689-RA FEA=BDGP GEN=CG13689 DB_XREF=CG13689 FBgn0031270 SEG=chr2L:+604776,605004 MAP=21D1-21D1 LEN=228 DEF=(CG13689 gene symbol:CG13689 FBgn0031270 )	282.2	P	0.000491	283.6	P	0.000491	234.4	P	0.000491	451.7	P	0.000491			1623728_at	CG13689-RA FEA=BDGP GEN=CG13689 DB_XREF=CG13689 FBgn0031270 SEG=chr2L:+604776,605004 MAP=21D1-21D1 LEN=228 DEF=(CG13689 gene symbol:CG13689 FBgn0031270 )	662.286	P	742.828	P
1623729_at	CG4136-RA FEA=BDGP GEN=CG4136 DB_XREF=CG4136 FBgn0029775 SEG=chrX:+5334647,5352608 MAP=5A6-5A7 LEN=2983 DEF=(CG4136 gene symbol:CG4136 FBgn0029775 )	19.5	A	0.099061	35.2	P	0.03202	20.5	A	0.296809	13.6	A	0.254899			1623729_at	CG4136-RA FEA=BDGP GEN=CG4136 DB_XREF=CG4136 FBgn0029775 SEG=chrX:+5334647,5352608 MAP=5A6-5A7 LEN=2983 DEF=(CG4136 gene symbol:CG4136 FBgn0029775 )	4.81894	A	14.3158	A
1623730_at	HDC02262 FEA=HDP SEG=chr2L:-12957124,12958108	4.7	A	0.198363	1.3	A	0.783687	6.3	A	0.34162	5	A	0.216256			1623730_at	HDC02262 FEA=HDP SEG=chr2L:-12957124,12958108	0.572466	A	0.882234	A
1623731_at	CG5619-RA FEA=BDGP GEN=trk DB_XREF=CG5619 FBgn0003751 SEG=chr2L:-10263851,10264632 MAP=31C1-31C3 LEN=781 DEF=(CG5619 gene symbol:trk FBgn0003751 (GO:0005576 extracellular) (GO:0008358 maternal determination of anteriorposterior axis, embryo) (GO:0005122 torso binding) (GO:0008595 determination of anteriorposterior axis, embryo) (GO:0007362 terminal region determination) (GO:0008293 torso receptor…	40.5	P	0.000491	37.1	P	0.001432	52.1	P	0.000944	54	P	0.000613			1623731_at	CG5619-RA FEA=BDGP GEN=trk DB_XREF=CG5619 FBgn0003751 SEG=chr2L:-10263851,10264632 MAP=31C1-31C3 LEN=781 DEF=(CG5619 gene symbol:trk FBgn0003751 (GO:0005576 extracellular) (GO:0008358 maternal determination of anteriorposterior axis, embryo) (GO:0005122 torso binding) (GO:0008595 determination of anteriorposterior axis, embryo) (GO:0007362 terminal region determination) (GO:0008293 torso receptor…	276.584	P	403.672	P
1623732_at	CG31410-RA FEA=BDGP GEN=CG31410 DB_XREF=CG31410 FBgn0051410 SEG=chr3R:+5879137,5880023 MAP=85F8-85F8 LEN=588 DEF=(CG31410 gene symbol:CG31410 FBgn0051410 )	137.3	P	0.002607	169.1	P	0.001165	167.4	P	0.003159	146.8	P	0.002607			1623732_at	CG31410-RA FEA=BDGP GEN=CG31410 DB_XREF=CG31410 FBgn0051410 SEG=chr3R:+5879137,5880023 MAP=85F8-85F8 LEN=588 DEF=(CG31410 gene symbol:CG31410 FBgn0051410 )	10.2885	A	7.57435	A
1623733_at	CG3460-RA FEA=BDGP GEN=Nmd3 DB_XREF=CG3460 FBgn0023542 SEG=chrX:-1939589,1941422 MAP=2E1-2E1 LEN=1773 DEF=(CG3460 gene symbol:Nmd3 FBgn0023542 (GO:0003723 RNA binding) (GO:0005515 protein binding) (GO:0000055 ribosomal large subunit nucleus export))	730.8	P	0.000491	642.8	P	0.000491	767.6	P	0.000491	508.9	P	0.000491			1623733_at	CG3460-RA FEA=BDGP GEN=Nmd3 DB_XREF=CG3460 FBgn0023542 SEG=chrX:-1939589,1941422 MAP=2E1-2E1 LEN=1773 DEF=(CG3460 gene symbol:Nmd3 FBgn0023542 (GO:0003723 RNA binding) (GO:0005515 protein binding) (GO:0000055 ribosomal large subunit nucleus export))	1161.63	P	1237.92	P
1623734_at	CG8354-RA FEA=BDGP GEN=m6 DB_XREF=CG8354 FBgn0002632 SEG=chr3R:+21848070,21848283 MAP=96F10-96F10 LEN=213 DEF=(CG8354 gene symbol:m6 FBgn0002632 )	24.4	P	0.009283	20.3	P	0.042142	11.4	A	0.135974	21.1	P	0.042142			1623734_at	CG8354-RA FEA=BDGP GEN=m6 DB_XREF=CG8354 FBgn0002632 SEG=chr3R:+21848070,21848283 MAP=96F10-96F10 LEN=213 DEF=(CG8354 gene symbol:m6 FBgn0002632 )	6.15731	A	12.8735	A
1623735_at	CG9930-RA FEA=BDGP GEN=E5 DB_XREF=CG9930 FBgn0008646 SEG=chr3R:-9693238,9699920 MAP=88A1-88A1 LEN=1575 DEF=(CG9930 gene symbol:E5 FBgn0008646 (GO:0003700 transcription factor) (GO:0005634 nucleus))	1.9	A	0.51252	15.2	P	0.036797	3.6	A	0.537511	9.2	A	0.462489			1623735_at	CG9930-RA FEA=BDGP GEN=E5 DB_XREF=CG9930 FBgn0008646 SEG=chr3R:-9693238,9699920 MAP=88A1-88A1 LEN=1575 DEF=(CG9930 gene symbol:E5 FBgn0008646 (GO:0003700 transcription factor) (GO:0005634 nucleus))	1.51364	A	6.36848	A
1623736_at	CG6883-RA FEA=BDGP GEN=trh DB_XREF=CG6883 FBgn0003749 SEG=chr3L:-347152,357946 MAP=61C1-61C1 LEN=4589 DEF=(CG6883 gene symbol:trh FBgn0003749 (GO:0006357 regulation of transcription from Pol II promoter) (GO:0003702 RNA polymerase II transcription factor) (GO:0007435 salivary gland morphogenesis) (GO:0005515 protein binding) (GO:0007431 salivary gland development) (GO:0005634 nucleus) (GO:0007424…	339.3	P	0.000944	386.1	P	0.000491	279.7	P	0.000944	226.6	P	0.000491			1623736_at	CG6883-RA FEA=BDGP GEN=trh DB_XREF=CG6883 FBgn0003749 SEG=chr3L:-347152,357946 MAP=61C1-61C1 LEN=4589 DEF=(CG6883 gene symbol:trh FBgn0003749 (GO:0006357 regulation of transcription from Pol II promoter) (GO:0003702 RNA polymerase II transcription factor) (GO:0007435 salivary gland morphogenesis) (GO:0005515 protein binding) (GO:0007431 salivary gland development) (GO:0005634 nucleus) (GO:0007424…	28.0733	P	27.9996	P
1623737_a_at	CG4212-RA FEA=BDGP GEN=Rab14 DB_XREF=CG4212 FBgn0015791 SEG=chr2L:+14337298,14340552 MAP=35A4-35A4 LEN=1200 DEF=(CG4212 gene symbol:Rab14 FBgn0015791 (GO:0005525 GTP binding) (GO:0003928 RAB small monomeric GTPase) (GO:0003931 Rho small monomeric GTPase))	1053.4	P	0.000613	975.3	P	0.000613	1105.7	P	0.000613	1271.4	P	0.000613			1623737_a_at	CG4212-RA FEA=BDGP GEN=Rab14 DB_XREF=CG4212 FBgn0015791 SEG=chr2L:+14337298,14340552 MAP=35A4-35A4 LEN=1200 DEF=(CG4212 gene symbol:Rab14 FBgn0015791 (GO:0005525 GTP binding) (GO:0003928 RAB small monomeric GTPase) (GO:0003931 Rho small monomeric GTPase))	2491.39	P	1748.35	P
1623738_at	HDC09225 FEA=HDP SEG=chr3L:-9076088,9077016	1.8	A	0.65838	0.8	A	0.745101	11.5	A	0.099061	8.9	A	0.388782			1623738_at	HDC09225 FEA=HDP SEG=chr3L:-9076088,9077016	9.92081	A	3.96246	A
1623739_at	CG1059-RA FEA=BDGP GEN=Karybeta3 DB_XREF=CG1059 FBgn0011341 SEG=chr3R:+474943,480359 MAP=82D1-82D1 LEN=4331 DEF=(CG1059 gene symbol:Karybeta3 FBgn0011341 (GO:0008320 protein carrier) (GO:0006606 protein-nucleus import) (GO:0005643 nuclear pore))	1350.2	P	0.000491	1363.6	P	0.000491	1388.3	P	0.000491	1344	P	0.000491			1623739_at	CG1059-RA FEA=BDGP GEN=Karybeta3 DB_XREF=CG1059 FBgn0011341 SEG=chr3R:+474943,480359 MAP=82D1-82D1 LEN=4331 DEF=(CG1059 gene symbol:Karybeta3 FBgn0011341 (GO:0008320 protein carrier) (GO:0006606 protein-nucleus import) (GO:0005643 nuclear pore))	3233.72	P	3167.88	P
1623740_at	CG32154-RA FEA=BDGP GEN=CG32154 DB_XREF=CG32154 FBgn0052154 SEG=chr3L:+16186636,16188276 MAP=72D10-72D10 LEN=1038 DEF=(CG32154 gene symbol:CG32154 synonyms:(CG5082) FBgn0052154 )	3.1	A	0.658417	16.8	A	0.088557	8.3	A	0.235169	15.6	A	0.254899			1623740_at	CG32154-RA FEA=BDGP GEN=CG32154 DB_XREF=CG32154 FBgn0052154 SEG=chr3L:+16186636,16188276 MAP=72D10-72D10 LEN=1038 DEF=(CG32154 gene symbol:CG32154 synonyms:(CG5082) FBgn0052154 )	25.2481	M	16.4365	A
1623741_at	CG13981-RA FEA=BDGP GEN=CG13981 DB_XREF=CG13981 FBgn0031807 SEG=chr2L:-6371054,6371523 MAP=26C4-26C4 LEN=387 DEF=(CG13981 gene symbol:CG13981 FBgn0031807 )	21.8	A	0.088557	31.2	A	0.150145	14.6	A	0.235169	9.7	A	0.235169			1623741_at	CG13981-RA FEA=BDGP GEN=CG13981 DB_XREF=CG13981 FBgn0031807 SEG=chr2L:-6371054,6371523 MAP=26C4-26C4 LEN=387 DEF=(CG13981 gene symbol:CG13981 FBgn0031807 )	16.6627	A	7.60273	A
1623742_at	CG4813-RA FEA=BDGP GEN=CG4813 DB_XREF=CG4813 FBgn0039013 SEG=chr3R:-18541261,18543278 MAP=94C3-94C4 LEN=2017 DEF=(CG4813 gene symbol:CG4813 FBgn0039013 )	218.8	P	0.000613	209.3	P	0.001165	202.1	P	0.000613	180.8	P	0.001755			1623742_at	CG4813-RA FEA=BDGP GEN=CG4813 DB_XREF=CG4813 FBgn0039013 SEG=chr3R:-18541261,18543278 MAP=94C3-94C4 LEN=2017 DEF=(CG4813 gene symbol:CG4813 FBgn0039013 )	424.784	P	650.137	P
1623743_at	CG3191-RA FEA=BDGP SEG=chrX:-2006910,2008756	63.9	P	0.000491	72.4	P	0.000491	49.2	P	0.000491	56.8	P	0.000491			1623743_at	CG3191-RA FEA=BDGP SEG=chrX:-2006910,2008756	11.7749	P	17.1665	P
1623744_at	CG30411-RA FEA=BDGP GEN=CG30411 DB_XREF=CG30411 FBgn0050411 SEG=chr2R:+18459512,18460806 MAP=59D11-59D11 LEN=1231 DEF=(CG30411 gene symbol:CG30411 FBgn0050411 )	154.3	P	0.003815	283.7	P	0.000613	123.6	P	0.000613	169	P	0.000613			1623744_at	CG30411-RA FEA=BDGP GEN=CG30411 DB_XREF=CG30411 FBgn0050411 SEG=chr2R:+18459512,18460806 MAP=59D11-59D11 LEN=1231 DEF=(CG30411 gene symbol:CG30411 FBgn0050411 )	9.67881	A	1.60858	A
1623745_at	CG31528-RA FEA=BDGP GEN=CG31528 DB_XREF=CG31528 FBgn0051528 SEG=chr3R:+242151,243388 MAP=82B1-82B1 LEN=1237 DEF=(CG31528 gene symbol:CG31528 FBgn0051528 )	0.4	A	0.976033	1.2	A	0.818657	7.2	A	0.275462	0.5	A	0.937979			1623745_at	CG31528-RA FEA=BDGP GEN=CG31528 DB_XREF=CG31528 FBgn0051528 SEG=chr3R:+242151,243388 MAP=82B1-82B1 LEN=1237 DEF=(CG31528 gene symbol:CG31528 FBgn0051528 )	0.733784	A	3.79232	A
1623746_a_at	CG6167-RA FEA=BDGP GEN=CG6167 DB_XREF=CG6167 FBgn0032447 SEG=chr2L:+12683907,12687787 MAP=33F3-33F3 LEN=1689 DEF=(CG6167 gene symbol:CG6167 FBgn0032447 )	78.3	P	0.007827	67.9	P	0.007827	43.7	P	0.007827	34.5	P	0.036797			1623746_a_at	CG6167-RA FEA=BDGP GEN=CG6167 DB_XREF=CG6167 FBgn0032447 SEG=chr2L:+12683907,12687787 MAP=33F3-33F3 LEN=1689 DEF=(CG6167 gene symbol:CG6167 FBgn0032447 )	60.8553	P	40.2155	P
1623747_at	CG5895-RA FEA=BDGP GEN=CG5895 DB_XREF=CG5895 FBgn0036560 SEG=chr3L:+15984365,15986108 MAP=72D1-72D1 LEN=1449 DEF=(CG5895 gene symbol:CG5895 FBgn0036560 )	21	P	0.012921	43.9	P	0.001432	28.6	P	0.001165	45.7	P	0.003815			1623747_at	CG5895-RA FEA=BDGP GEN=CG5895 DB_XREF=CG5895 FBgn0036560 SEG=chr3L:+15984365,15986108 MAP=72D1-72D1 LEN=1449 DEF=(CG5895 gene symbol:CG5895 FBgn0036560 )	2.39005	A	7.80576	A
1623748_at	CT38679 FEA=sim4 SEG=chr2h:+1204992,1205403	1.5	A	0.864026	4.7	A	0.364945	6.8	A	0.254899	0.6	A	0.911443			1623748_at	CT38679 FEA=sim4 SEG=chr2h:+1204992,1205403	1.6072	A	5.18856	A
1623749_at	HDC19847 FEA=HDP SEG=chrX:-20201106,20203394	4.2	A	0.681117	5.1	A	0.611218	15.3	A	0.34162	20.5	A	0.34162			1623749_at	HDC19847 FEA=HDP SEG=chrX:-20201106,20203394	19.1442	A	19.3532	A
1623750_at	CG32246-RA FEA=BDGP GEN=CG32246 DB_XREF=CG32246 FBgn0052246 SEG=chr3L:+4599205,4601329 MAP=64B13-64B13 LEN=1647 DEF=(CG32246 gene symbol:CG32246 FBgn0052246 )	3.8	A	0.51252	8.5	A	0.296809	4.1	A	0.51252	10.8	P	0.012921			1623750_at	CG32246-RA FEA=BDGP GEN=CG32246 DB_XREF=CG32246 FBgn0052246 SEG=chr3L:+4599205,4601329 MAP=64B13-64B13 LEN=1647 DEF=(CG32246 gene symbol:CG32246 FBgn0052246 )	1.26819	A	0.887203	A
1623751_at	Stencil:3R:19241276:19243870:GENSCAN FEA=stencil SEG=chr3R:+19241276,19243870	1.3	A	0.764831	4.1	A	0.318883	1.5	A	0.783687	4.3	A	0.34162			1623751_at	Stencil:3R:19241276:19243870:GENSCAN FEA=stencil SEG=chr3R:+19241276,19243870	1.98143	A	5.79711	A
1623752_at	CG5959-RA FEA=BDGP GEN=CG5959 DB_XREF=CG5959 FBgn0039387 SEG=chr3R:+21712562,21714678 MAP=96F7-96F7 LEN=2049 DEF=(CG5959 gene symbol:CG5959 FBgn0039387 (GO:0008447 L-ascorbate oxidase) (GO:0004323 multicopper ferroxidase iron transport mediator))	4.1	A	0.783687	18.4	A	0.51252	3.6	A	0.818657	16.5	A	0.635055			1623752_at	CG5959-RA FEA=BDGP GEN=CG5959 DB_XREF=CG5959 FBgn0039387 SEG=chr3R:+21712562,21714678 MAP=96F7-96F7 LEN=2049 DEF=(CG5959 gene symbol:CG5959 FBgn0039387 (GO:0008447 L-ascorbate oxidase) (GO:0004323 multicopper ferroxidase iron transport mediator))	0.68525	A	0.58165	A
1623753_at	CG7068-RA FEA=BDGP GEN=TepIII DB_XREF=CG7068 FBgn0041181 SEG=chr2L:+7695037,7702928 MAP=28C1-28C1 LEN=4933 DEF=(CG7068 gene symbol:TepIII FBgn0041181 (GO:0016975 alpha-2 macroglobulin))	39.6	P	0.001755	135.7	P	0.000491	59.7	P	0.000944	35.1	P	0.009283			1623753_at	CG7068-RA FEA=BDGP GEN=TepIII DB_XREF=CG7068 FBgn0041181 SEG=chr2L:+7695037,7702928 MAP=28C1-28C1 LEN=4933 DEF=(CG7068 gene symbol:TepIII FBgn0041181 (GO:0016975 alpha-2 macroglobulin))	1.03687	A	12.1026	A
1623754_s_at	CG17521-RA FEA=BDGP GEN=Qm DB_XREF=CG17521 FBgn0024733 SEG=chr3L:-23010907,23012752 MAP=80D1-80D2 LEN=787 DEF=(CG17521 gene symbol:Qm FBgn0024733 (GO:0005840 ribosome) (GO:0005842 cytosolic large ribosomal subunit (sensu Eukarya)) (GO:0006412 protein biosynthesis) (GO:0003735 structural constituent of ribosome))	8167.9	P	0.000491	7241.7	P	0.000491	7419.4	P	0.000491	7463.5	P	0.000491			1623754_s_at	CG17521-RA FEA=BDGP GEN=Qm DB_XREF=CG17521 FBgn0024733 SEG=chr3L:-23010907,23012752 MAP=80D1-80D2 LEN=787 DEF=(CG17521 gene symbol:Qm FBgn0024733 (GO:0005840 ribosome) (GO:0005842 cytosolic large ribosomal subunit (sensu Eukarya)) (GO:0006412 protein biosynthesis) (GO:0003735 structural constituent of ribosome))	16743.1	P	16543.1	P
1623755_at	CG32659-RA FEA=BDGP SEG=chrX:+11960687,12062836	197.7	P	0.000491	192.9	P	0.000491	222.3	P	0.000491	184.9	P	0.000491			1623755_at	CG32659-RA FEA=BDGP SEG=chrX:+11960687,12062836	224.203	P	94.969	P
1623756_at	CG17239-RA FEA=BDGP GEN=CG17239 DB_XREF=CG17239 FBgn0042186 SEG=chr2L:-2244150,2244897 MAP=22D5-22D5 LEN=747 DEF=(CG17239 gene symbol:CG17239 FBgn0042186 )	3.6	A	0.388782	11.2	P	0.017732	5.8	A	0.235114	11.9	A	0.099061			1623756_at	CG17239-RA FEA=BDGP GEN=CG17239 DB_XREF=CG17239 FBgn0042186 SEG=chr2L:-2244150,2244897 MAP=22D5-22D5 LEN=747 DEF=(CG17239 gene symbol:CG17239 FBgn0042186 )	13.384	A	26.5699	P
1623757_at	CG16963-RA FEA=BDGP GEN=Cry DB_XREF=CG16963 FBgn0005664 SEG=chr2L:+11933011,11935676 MAP=33B2-33B2 LEN=1923 DEF=(CG16963 gene symbol:Cry FBgn0005664 (GO:0005212 structural constituent of eye lens))	120.4	P	0.003159	185.2	P	0.001165	52	P	0.027766	37.7	P	0.023995			1623757_at	CG16963-RA FEA=BDGP GEN=Cry DB_XREF=CG16963 FBgn0005664 SEG=chr2L:+11933011,11935676 MAP=33B2-33B2 LEN=1923 DEF=(CG16963 gene symbol:Cry FBgn0005664 (GO:0005212 structural constituent of eye lens))	5.27568	A	8.98684	A
1623758_at	CG13123-RA FEA=BDGP GEN=CG13123 DB_XREF=CG13123 FBgn0032150 SEG=chr2L:-9784190,9785326 MAP=30D1-30D1 LEN=1083 DEF=(CG13123 gene symbol:CG13123 FBgn0032150 )	155.7	P	0.000613	162	P	0.000491	155.3	P	0.000491	139.3	P	0.000944			1623758_at	CG13123-RA FEA=BDGP GEN=CG13123 DB_XREF=CG13123 FBgn0032150 SEG=chr2L:-9784190,9785326 MAP=30D1-30D1 LEN=1083 DEF=(CG13123 gene symbol:CG13123 FBgn0032150 )	265.874	P	281.06	P
1623759_at	CG13428-RA FEA=BDGP GEN=CG13428 DB_XREF=CG13428 FBgn0034515 SEG=chr2R:-15603313,15604113 MAP=57A5-57A5 LEN=345 DEF=(CG13428 gene symbol:CG13428 FBgn0034515 )	15.1	A	0.254899	11.6	A	0.51252	18.8	A	0.198363	7.7	A	0.437646			1623759_at	CG13428-RA FEA=BDGP GEN=CG13428 DB_XREF=CG13428 FBgn0034515 SEG=chr2R:-15603313,15604113 MAP=57A5-57A5 LEN=345 DEF=(CG13428 gene symbol:CG13428 FBgn0034515 )	12.6009	A	15.3111	A
1623760_at	CG6653-RA FEA=BDGP GEN=Ugt86De DB_XREF=CG6653 FBgn0040255 SEG=chr3R:-6992037,6993717 MAP=86D7-86D7 LEN=1614 DEF=(CG6653 gene symbol:Ugt86De FBgn0040255 )	31.7	P	0.002143	75.9	P	0.000491	21.5	P	0.036797	16	P	0.004591			1623760_at	CG6653-RA FEA=BDGP GEN=Ugt86De DB_XREF=CG6653 FBgn0040255 SEG=chr3R:-6992037,6993717 MAP=86D7-86D7 LEN=1614 DEF=(CG6653 gene symbol:Ugt86De FBgn0040255 )	1.97966	A	12.9293	A
1623761_at	CG15347-RA FEA=BDGP GEN=CG15347 DB_XREF=CG15347 FBgn0030040 SEG=chrX:-8197428,8199840 MAP=7E11-7E11 LEN=930 DEF=(CG15347 gene symbol:CG15347 FBgn0030040 )	1224	P	0.000491	1518.6	P	0.000491	941	P	0.000491	964.6	P	0.000491			1623761_at	CG15347-RA FEA=BDGP GEN=CG15347 DB_XREF=CG15347 FBgn0030040 SEG=chrX:-8197428,8199840 MAP=7E11-7E11 LEN=930 DEF=(CG15347 gene symbol:CG15347 FBgn0030040 )	47.9214	P	44.0245	P
1623762_at	CG16910-RA FEA=BDGP GEN=key DB_XREF=CG16910 FBgn0041205 SEG=chr2R:-19829081,19830966 MAP=60E1-60E1 LEN=1402 DEF=(CG16910 gene symbol:key FBgn0041205 (GO:0008384 IkappaB kinase) (GO:0008385 IkappaB kinase complex) (GO:0006960 antimicrobial humoral response (sensu Invertebrata)) (GO:0006963 antibacterial polypeptide induction))	750.8	P	0.000491	636.9	P	0.000491	775.3	P	0.000491	1115.8	P	0.000491			1623762_at	CG16910-RA FEA=BDGP GEN=key DB_XREF=CG16910 FBgn0041205 SEG=chr2R:-19829081,19830966 MAP=60E1-60E1 LEN=1402 DEF=(CG16910 gene symbol:key FBgn0041205 (GO:0008384 IkappaB kinase) (GO:0008385 IkappaB kinase complex) (GO:0006960 antimicrobial humoral response (sensu Invertebrata)) (GO:0006963 antibacterial polypeptide induction))	2088.25	P	1452.79	P
1623763_at	CG14274-RA FEA=BDGP GEN=CG14274 DB_XREF=CG14274 FBgn0032023 SEG=chr2L:+8332432,8333396 MAP=29A5-29B1 LEN=411 DEF=(CG14274 gene symbol:CG14274 FBgn0032023 )	11.9	A	0.275462	23.5	A	0.088557	14.4	A	0.254899	14.2	A	0.364945			1623763_at	CG14274-RA FEA=BDGP GEN=CG14274 DB_XREF=CG14274 FBgn0032023 SEG=chr2L:+8332432,8333396 MAP=29A5-29B1 LEN=411 DEF=(CG14274 gene symbol:CG14274 FBgn0032023 )	2.82429	A	0.990301	A
1623764_at	CG11742-RA FEA=BDGP GEN=Or85d DB_XREF=CG11742 FBgn0037594 SEG=chr3R:+4378344,4379705 MAP=85A3-85A3 LEN=1239 DEF=(CG11742 gene symbol:Or85d FBgn0037594 (GO:0007608 olfaction) (GO:0004984 olfactory receptor) (GO:0016021 integral to membrane))	1.2	A	0.537511	6.9	A	0.181343	10.4	A	0.181343	5.6	A	0.070073			1623764_at	CG11742-RA FEA=BDGP GEN=Or85d DB_XREF=CG11742 FBgn0037594 SEG=chr3R:+4378344,4379705 MAP=85A3-85A3 LEN=1239 DEF=(CG11742 gene symbol:Or85d FBgn0037594 (GO:0007608 olfaction) (GO:0004984 olfactory receptor) (GO:0016021 integral to membrane))	15.4374	A	4.86486	A
1623765_at	CG31606-RB FEA=BDGP GEN=CG31606 DB_XREF=CG31606 FBgn0051606 SEG=chr2L:+8139860,8140510 MAP=28E7-28E7 LEN=594 DEF=(CG31606 gene symbol:CG31606 FBgn0051606 )	6	A	0.216313	5.2	A	0.34162	6.9	A	0.088557	4.4	A	0.388782			1623765_at	CG31606-RB FEA=BDGP GEN=CG31606 DB_XREF=CG31606 FBgn0051606 SEG=chr2L:+8139860,8140510 MAP=28E7-28E7 LEN=594 DEF=(CG31606 gene symbol:CG31606 FBgn0051606 )	10.8024	P	5.54803	A
1623766_at	CG14054-RA FEA=BDGP GEN=CG14054 DB_XREF=CG14054 FBgn0029596 SEG=chrX:-1822048,1823131 MAP=2C8-2C9 LEN=916 DEF=(CG14054 gene symbol:CG14054 FBgn0029596 )	1.1	A	0.957858	1.1	A	0.921094	1.3	A	0.937979	0.8	A	0.972234			1623766_at	CG14054-RA FEA=BDGP GEN=CG14054 DB_XREF=CG14054 FBgn0029596 SEG=chrX:-1822048,1823131 MAP=2C8-2C9 LEN=916 DEF=(CG14054 gene symbol:CG14054 FBgn0029596 )	2.97992	A	3.06382	A
1623767_at	CG17839-RA FEA=BDGP GEN=CG17839 DB_XREF=CG17839 FBgn0036454 SEG=chr3L:+14754131,14830613 MAP=70F7-71A1 LEN=4035 DEF=(CG17839 gene symbol:CG17839 FBgn0036454 )	6.5	A	0.296809	26.3	P	0.020663	2.4	A	0.296809	16.5	A	0.181343			1623767_at	CG17839-RA FEA=BDGP GEN=CG17839 DB_XREF=CG17839 FBgn0036454 SEG=chr3L:+14754131,14830613 MAP=70F7-71A1 LEN=4035 DEF=(CG17839 gene symbol:CG17839 FBgn0036454 )	2.70921	A	13.6373	A
1623768_at	CG31840-RA FEA=BDGP GEN=CG31840 DB_XREF=CG31840 FBgn0051840 SEG=chr2L:-14005817,14006399 MAP=34F1-34F1 LEN=582 DEF=(CG31840 gene symbol:CG31840 FBgn0051840 )	0.4	A	0.834792	0.7	A	0.864026	5	A	0.216313	0.3	A	0.889551			1623768_at	CG31840-RA FEA=BDGP GEN=CG31840 DB_XREF=CG31840 FBgn0051840 SEG=chr2L:-14005817,14006399 MAP=34F1-34F1 LEN=582 DEF=(CG31840 gene symbol:CG31840 FBgn0051840 )	1.08431	A	8.74145	A
1623769_at	CG7322-RA FEA=BDGP GEN=CG7322 DB_XREF=CG7322 FBgn0030968 SEG=chrX:-18586876,18588409 MAP=17E8-17E9 LEN=898 DEF=(CG7322 gene symbol:CG7322 FBgn0030968 (GO:0016614 oxidoreductase, acting on CH-OH group of donors))	369.6	P	0.000491	282.4	P	0.000491	335.1	P	0.000491	387.7	P	0.000491			1623769_at	CG7322-RA FEA=BDGP GEN=CG7322 DB_XREF=CG7322 FBgn0030968 SEG=chrX:-18586876,18588409 MAP=17E8-17E9 LEN=898 DEF=(CG7322 gene symbol:CG7322 FBgn0030968 (GO:0016614 oxidoreductase, acting on CH-OH group of donors))	176.996	P	435.08	P
1623770_at	CG1673-RA FEA=BDGP GEN=CG1673 DB_XREF=CG1673 FBgn0030482 SEG=chrX:+13127551,13131888 MAP=11F3-11F3 LEN=2521 DEF=(CG1673 gene symbol:CG1673 FBgn0030482 (GO:0004084 branched-chain amino acid aminotransferase))	244.1	P	0.000491	237.9	P	0.000491	316.3	P	0.000491	243.1	P	0.000491			1623770_at	CG1673-RA FEA=BDGP GEN=CG1673 DB_XREF=CG1673 FBgn0030482 SEG=chrX:+13127551,13131888 MAP=11F3-11F3 LEN=2521 DEF=(CG1673 gene symbol:CG1673 FBgn0030482 (GO:0004084 branched-chain amino acid aminotransferase))	382.746	P	547.635	P
1623771_at	CG3564-RA FEA=BDGP GEN=CG3564 DB_XREF=CG3564 FBgn0029709 SEG=chrX:+4281525,4283058 MAP=4C7-4C7 LEN=1106 DEF=(CG3564 gene symbol:CG3564 FBgn0029709 (GO:0030126 COPI vesicle coat))	1531.7	P	0.000491	1256.4	P	0.000491	1626.2	P	0.000491	1086.6	P	0.000491			1623771_at	CG3564-RA FEA=BDGP GEN=CG3564 DB_XREF=CG3564 FBgn0029709 SEG=chrX:+4281525,4283058 MAP=4C7-4C7 LEN=1106 DEF=(CG3564 gene symbol:CG3564 FBgn0029709 (GO:0030126 COPI vesicle coat))	2027.44	P	1925.01	P
1623772_a_at	CG17061-RB FEA=BDGP GEN=CG17061 DB_XREF=CG17061 FBgn0035132 SEG=chr3L:-314104,317312 MAP=61C1-61C1 LEN=1728 DEF=(CG17061 gene symbol:CG17061 FBgn0035132 (GO:0016021 integral to membrane) (GO:0007186 G-protein coupled receptor protein signaling pathway) (GO:0004930 G-protein coupled receptor))	42.8	P	0.000491	60.2	P	0.000491	45.7	P	0.001432	42.4	P	0.000491			1623772_a_at	CG17061-RB FEA=BDGP GEN=CG17061 DB_XREF=CG17061 FBgn0035132 SEG=chr3L:-314104,317312 MAP=61C1-61C1 LEN=1728 DEF=(CG17061 gene symbol:CG17061 FBgn0035132 (GO:0016021 integral to membrane) (GO:0007186 G-protein coupled receptor protein signaling pathway) (GO:0004930 G-protein coupled receptor))	17.8968	P	16.2687	P
1623773_at	CG32082-RA FEA=BDGP GEN=CG32082 DB_XREF=CG32082 FBgn0052082 SEG=chr3L:+11093580,11120573 MAP=68A8-68A9 LEN=4362 DEF=(CG32082 gene symbol:CG32082 synonyms:(CG7624) FBgn0052082 )	24	P	0.009283	45.4	P	0.000491	18.7	P	0.003815	25.9	P	0.002143			1623773_at	CG32082-RA FEA=BDGP GEN=CG32082 DB_XREF=CG32082 FBgn0052082 SEG=chr3L:+11093580,11120573 MAP=68A8-68A9 LEN=4362 DEF=(CG32082 gene symbol:CG32082 synonyms:(CG7624) FBgn0052082 )	11.4976	A	1.39177	A
1623774_at	Stencil:2R:2916664:2921431:GENSCAN FEA=stencil SEG=chr2R:+2916664,2921431	1.2	A	0.889551	2.5	A	0.783687	1.4	A	0.937979	0.6	A	0.979337			1623774_at	Stencil:2R:2916664:2921431:GENSCAN FEA=stencil SEG=chr2R:+2916664,2921431	0.543412	A	2.16439	A
1623775_at	CG31089-RA FEA=BDGP GEN=CG31089 DB_XREF=CG31089 FBgn0051089 SEG=chr3R:+21717783,21719177 MAP=96F7-96F7 LEN=1266 DEF=(CG31089 gene symbol:CG31089 synonyms:(CG5990) FBgn0051089 )	9.3	A	0.099006	12.3	P	0.007827	7.6	A	0.122747	11.9	A	0.078906			1623775_at	CG31089-RA FEA=BDGP GEN=CG31089 DB_XREF=CG31089 FBgn0051089 SEG=chr3R:+21717783,21719177 MAP=96F7-96F7 LEN=1266 DEF=(CG31089 gene symbol:CG31089 synonyms:(CG5990) FBgn0051089 )	7.90678	A	1.52313	A
1623776_s_at	CG11094-RB FEA=BDGP GEN=dsx DB_XREF=CG11094 FBgn0000504 SEG=chr3R:-3760214,3793145 MAP=84E5-84E6 LEN=3631 DEF=(CG11094 gene symbol:dsx FBgn0000504 (GO:0006366 transcription from Pol II promoter) (GO:0003677 DNA binding) (GO:0008270 zinc ion binding) (GO:0018993 somatic sex determination) (GO:0016542 male courtship behavior (sensu Drosophila)) (GO:0007619 courtship behavior) (GO:0007483 genital di…	0.4	A	0.65838	7.8	P	0.017732	2.2	A	0.364913	2.7	A	0.51252			1623776_s_at	CG11094-RB FEA=BDGP GEN=dsx DB_XREF=CG11094 FBgn0000504 SEG=chr3R:-3760214,3793145 MAP=84E5-84E6 LEN=3631 DEF=(CG11094 gene symbol:dsx FBgn0000504 (GO:0006366 transcription from Pol II promoter) (GO:0003677 DNA binding) (GO:0008270 zinc ion binding) (GO:0018993 somatic sex determination) (GO:0016542 male courtship behavior (sensu Drosophila)) (GO:0007619 courtship behavior) (GO:0007483 genital di…	5.36444	A	1.39418	A
1623777_s_at	CG1358-RA FEA=BDGP GEN=CG1358 DB_XREF=CG1358 FBgn0033196 SEG=chr2R:-2656165,2675436 MAP=43E3-43E4 LEN=3843 DEF=(CG1358 gene symbol:CG1358 FBgn0033196 )	44.7	P	0.004591	46.6	P	0.001755	50.3	P	0.001165	31	P	0.010972			1623777_s_at	CG1358-RA FEA=BDGP GEN=CG1358 DB_XREF=CG1358 FBgn0033196 SEG=chr2R:-2656165,2675436 MAP=43E3-43E4 LEN=3843 DEF=(CG1358 gene symbol:CG1358 FBgn0033196 )	52.185	P	58.2667	P
1623778_at	CG9162-RA FEA=BDGP GEN=CG9162 DB_XREF=CG9162 FBgn0031778 SEG=chr2L:+6070667,6071952 MAP=26B8-26B8 LEN=1240 DEF=(CG9162 gene symbol:CG9162 FBgn0031778 )	8.2	A	0.198363	0.6	A	0.864026	1	A	0.849855	0.8	A	0.51252			1623778_at	CG9162-RA FEA=BDGP GEN=CG9162 DB_XREF=CG9162 FBgn0031778 SEG=chr2L:+6070667,6071952 MAP=26B8-26B8 LEN=1240 DEF=(CG9162 gene symbol:CG9162 FBgn0031778 )	2.68197	A	5.72063	A
1623779_at	CG14129-RA FEA=BDGP GEN=CG14129 DB_XREF=CG14129 FBgn0036216 SEG=chr3L:-11819819,11820710 MAP=68E2-68E2 LEN=891 DEF=(CG14129 gene symbol:CG14129 FBgn0036216 )	2.3	A	0.681117	1.8	A	0.611218	3.9	A	0.462489	1.8	A	0.681117			1623779_at	CG14129-RA FEA=BDGP GEN=CG14129 DB_XREF=CG14129 FBgn0036216 SEG=chr3L:-11819819,11820710 MAP=68E2-68E2 LEN=891 DEF=(CG14129 gene symbol:CG14129 FBgn0036216 )	2.25966	A	1.5411	A
1623780_at	CT38459 FEA=sim4 SEG=chrU:+6307083,6310393	2.7	A	0.462489	3.6	A	0.745101	2.9	A	0.413046	4.3	A	0.537511			1623780_at	CT38459 FEA=sim4 SEG=chrU:+6307083,6310393	1.56822	A	6.28775	A
1623781_at	HDC09412 FEA=HDP SEG=chr3L:+10117160,10117715	3.1	A	0.462489	6.6	A	0.296809	8.6	A	0.122747	9.2	A	0.388782			1623781_at	HDC09412 FEA=HDP SEG=chr3L:+10117160,10117715	2.33317	A	11.8315	A
1623782_at	CG33131-RA FEA=BDGP GEN=SCAP DB_XREF=CG33131 FBgn0033052 SEG=chr2R:-1165140,1174374 MAP=42A4-42A5 LEN=4228 DEF=(CG33131 gene symbol:SCAP synonyms:(CG14592 CG8356) FBgn0033052 (GO:0000042 protein-Golgi targeting))	294.7	P	0.000491	280.5	P	0.000491	191	P	0.000491	86.6	P	0.000491			1623782_at	CG33131-RA FEA=BDGP GEN=SCAP DB_XREF=CG33131 FBgn0033052 SEG=chr2R:-1165140,1174374 MAP=42A4-42A5 LEN=4228 DEF=(CG33131 gene symbol:SCAP synonyms:(CG14592 CG8356) FBgn0033052 (GO:0000042 protein-Golgi targeting))	1166.77	P	1575.24	P
1623783_at	CG8489-RA FEA=BDGP GEN=CG8489 DB_XREF=CG8489 FBgn0038225 SEG=chr3R:-10206123,10207440 MAP=88B7-88B7 LEN=1317 DEF=(CG8489 gene symbol:CG8489 FBgn0038225 )	2.9	A	0.65838	1.5	A	0.801637	1.3	A	0.921094	4	A	0.586954			1623783_at	CG8489-RA FEA=BDGP GEN=CG8489 DB_XREF=CG8489 FBgn0038225 SEG=chr3R:-10206123,10207440 MAP=88B7-88B7 LEN=1317 DEF=(CG8489 gene symbol:CG8489 FBgn0038225 )	0.854088	A	4.88072	A
1623784_at	CG5732-RA FEA=BDGP GEN=CG5732 DB_XREF=CG5732 FBgn0038934 SEG=chr3R:+18028509,18033382 MAP=94A3-94A3 LEN=4561 DEF=(CG5732 gene symbol:CG5732 FBgn0038934 (GO:0004652 polynucleotide adenylyltransferase))	21.1	P	0.007827	29.2	P	0.005504	11.4	A	0.216313	18.6	A	0.099061			1623784_at	CG5732-RA FEA=BDGP GEN=CG5732 DB_XREF=CG5732 FBgn0038934 SEG=chr3R:+18028509,18033382 MAP=94A3-94A3 LEN=4561 DEF=(CG5732 gene symbol:CG5732 FBgn0038934 (GO:0004652 polynucleotide adenylyltransferase))	21.2385	M	16.1794	A
1623785_a_at	CG8114-RA FEA=BDGP GEN=pbl DB_XREF=CG8114 FBgn0003041 SEG=chr3L:-7855642,7871480 MAP=66A18-66A19 LEN=3665 DEF=(CG8114 gene symbol:pbl FBgn0003041 (GO:0016288 cytokinesis) (GO:0045573 cytokinesis, contractile ring assembly) (GO:0005085 guanyl-nucleotide exchange factor) (GO:0005089 Rho guanyl-nucleotide exchange factor) (GO:0007422 peripheral nervous system development) (GO:0005634 nucleus))	885.3	P	0.000613	906.1	P	0.000491	882.9	P	0.000491	676.5	P	0.000491			1623785_a_at	CG8114-RA FEA=BDGP GEN=pbl DB_XREF=CG8114 FBgn0003041 SEG=chr3L:-7855642,7871480 MAP=66A18-66A19 LEN=3665 DEF=(CG8114 gene symbol:pbl FBgn0003041 (GO:0016288 cytokinesis) (GO:0045573 cytokinesis, contractile ring assembly) (GO:0005085 guanyl-nucleotide exchange factor) (GO:0005089 Rho guanyl-nucleotide exchange factor) (GO:0007422 peripheral nervous system development) (GO:0005634 nucleus))	3051.25	P	2700.39	P
1623786_at	S.C3L000097 FEA=fgenesh SEG=chr3L:-737218,752846	7.8	A	0.216313	0.3	A	0.745101	6.4	A	0.296809	2.9	A	0.296809			1623786_at	S.C3L000097 FEA=fgenesh SEG=chr3L:-737218,752846	6.55686	A	5.92306	A
1623787_at	CG7144-RA FEA=BDGP SEG=chr2L:-7783636,7788189	161.3	P	0.000762	224.5	P	0.000491	125	P	0.001165	126.9	P	0.002143			1623787_at	CG7144-RA FEA=BDGP SEG=chr2L:-7783636,7788189	2.35764	A	9.55698	A
1623788_at	CG7461-RA FEA=BDGP GEN=CG7461 DB_XREF=CG7461 FBgn0034432 SEG=chr2R:+14368859,14370904 MAP=56C9-56C10 LEN=2045 DEF=(CG7461 gene symbol:CG7461 FBgn0034432 (GO:0017099 very long-chain acyl-CoA dehydrogenase))	2599.5	P	0.000491	1603.4	P	0.000491	1650	P	0.000491	1861.1	P	0.000613			1623788_at	CG7461-RA FEA=BDGP GEN=CG7461 DB_XREF=CG7461 FBgn0034432 SEG=chr2R:+14368859,14370904 MAP=56C9-56C10 LEN=2045 DEF=(CG7461 gene symbol:CG7461 FBgn0034432 (GO:0017099 very long-chain acyl-CoA dehydrogenase))	4624.8	P	4587.79	P
1623789_at	CG31776-RA FEA=BDGP GEN=CG31776 DB_XREF=CG31776 FBgn0051776 SEG=chr2L:+3462782,3464894 MAP=23F3-23F3 LEN=1806 DEF=(CG31776 gene symbol:CG31776 synonyms:(CG8845) FLAGGED_PROBLEMATIC FBgn0051776 (GO:0004653 polypeptide N-acetylgalactosaminyltransferase))	13.3	A	0.235169	11.1	A	0.198363	11.7	P	0.048099	1.6	A	0.437646			1623789_at	CG31776-RA FEA=BDGP GEN=CG31776 DB_XREF=CG31776 FBgn0051776 SEG=chr2L:+3462782,3464894 MAP=23F3-23F3 LEN=1806 DEF=(CG31776 gene symbol:CG31776 synonyms:(CG8845) FLAGGED_PROBLEMATIC FBgn0051776 (GO:0004653 polypeptide N-acetylgalactosaminyltransferase))	7.06332	A	6.858	A
1623790_at	CG31901-RA FEA=BDGP GEN=CG31901 DB_XREF=CG31901 FBgn0051901 SEG=chr2L:+8344437,8347403 MAP=29B1-29B1 LEN=1864 DEF=(CG31901 gene symbol:CG31901 FBgn0051901 )	141.1	P	0.001432	305.7	P	0.000944	107.4	P	0.002143	129.7	P	0.001432			1623790_at	CG31901-RA FEA=BDGP GEN=CG31901 DB_XREF=CG31901 FBgn0051901 SEG=chr2L:+8344437,8347403 MAP=29B1-29B1 LEN=1864 DEF=(CG31901 gene symbol:CG31901 FBgn0051901 )	3.36287	A	0.60311	A
1623791_s_at	CG32678-RA FEA=BDGP GEN=CG32678 DB_XREF=CG32678 FBgn0052678 SEG=chrX:+10329441,10330035 MAP=9D3-9D3 LEN=594 DEF=(CG32678 gene symbol:CG32678 FBgn0052678 )	1.1	A	0.635055	0.8	A	0.611218	5.6	A	0.254899	0.8	A	0.834732			1623791_s_at	CG32678-RA FEA=BDGP GEN=CG32678 DB_XREF=CG32678 FBgn0052678 SEG=chrX:+10329441,10330035 MAP=9D3-9D3 LEN=594 DEF=(CG32678 gene symbol:CG32678 FBgn0052678 )	10.7987	A	8.94329	A
1623792_a_at	CG9741-RB FEA=BDGP GEN=Dhod DB_XREF=CG9741 FBgn0000447 SEG=chr3R:-4477127,4479751 MAP=85A5-85A5 LEN=1304 DEF=(CG9741 gene symbol:Dhod FBgn0000447 (GO:0005743 mitochondrial inner membrane) (GO:0004152 dihydroorotate dehydrogenase) (GO:0006207 de novo pyrimidine base biosynthesis))	881.1	P	0.000613	739.3	P	0.000491	897.2	P	0.000491	926.2	P	0.000613			1623792_a_at	CG9741-RB FEA=BDGP GEN=Dhod DB_XREF=CG9741 FBgn0000447 SEG=chr3R:-4477127,4479751 MAP=85A5-85A5 LEN=1304 DEF=(CG9741 gene symbol:Dhod FBgn0000447 (GO:0005743 mitochondrial inner membrane) (GO:0004152 dihydroorotate dehydrogenase) (GO:0006207 de novo pyrimidine base biosynthesis))	2044.87	P	2089.32	P
1623793_at	CG1487-RA FEA=BDGP GEN=krz DB_XREF=CG1487 FBgn0040206 SEG=chr3R:-27863192,27867077 MAP=100D1-100D1 LEN=2486 DEF=(CG1487 gene symbol:krz FBgn0040206 )	76.1	P	0.000613	72.1	P	0.000944	55	P	0.000491	71.2	P	0.000944			1623793_at	CG1487-RA FEA=BDGP GEN=krz DB_XREF=CG1487 FBgn0040206 SEG=chr3R:-27863192,27867077 MAP=100D1-100D1 LEN=2486 DEF=(CG1487 gene symbol:krz FBgn0040206 )	130.477	P	99.8995	P
1623794_at	CG7928-RA FEA=BDGP GEN=CG7928 DB_XREF=CG7928 FBgn0039740 SEG=chr3R:-25850127,25851934 MAP=99D3-99D3 LEN=1807 DEF=(CG7928 gene symbol:CG7928 FBgn0039740 )	512.7	P	0.000491	398.9	P	0.000491	471.2	P	0.000491	744.5	P	0.000491			1623794_at	CG7928-RA FEA=BDGP GEN=CG7928 DB_XREF=CG7928 FBgn0039740 SEG=chr3R:-25850127,25851934 MAP=99D3-99D3 LEN=1807 DEF=(CG7928 gene symbol:CG7928 FBgn0039740 )	1195.42	P	833.795	P
1623795_at	CG15807-RA FEA=BDGP GEN=Cyp313a5 DB_XREF=CG15807 FBgn0038005 SEG=chr3R:-8058593,8060425 MAP=87B3-87B3 LEN=1502 DEF=(CG15807 gene symbol:Cyp313a5 FBgn0038005 (GO:0005792 microsome) (GO:0016020 membrane) (GO:0015034 cytochrome P450))	9.1	A	0.070073	1.8	A	0.364945	7.6	A	0.413046	7.4	A	0.364945			1623795_at	CG15807-RA FEA=BDGP GEN=Cyp313a5 DB_XREF=CG15807 FBgn0038005 SEG=chr3R:-8058593,8060425 MAP=87B3-87B3 LEN=1502 DEF=(CG15807 gene symbol:Cyp313a5 FBgn0038005 (GO:0005792 microsome) (GO:0016020 membrane) (GO:0015034 cytochrome P450))	9.36206	A	3.15147	A
1623796_at	CG12027-RA FEA=BDGP GEN=CG12027 DB_XREF=CG12027 FBgn0035585 SEG=chr3L:-4989448,4990055 MAP=64C5-64C5 LEN=552 DEF=(CG12027 gene symbol:CG12027 FBgn0035585 (GO:0016470 hydrogen-translocating F-type ATPase complex (sensu Eukarya)) (GO:0016467 hydrogen-translocating F-type ATPase))	7.9	A	0.165268	2.9	A	0.296809	6.8	A	0.181343	5.2	M	0.054711			1623796_at	CG12027-RA FEA=BDGP GEN=CG12027 DB_XREF=CG12027 FBgn0035585 SEG=chr3L:-4989448,4990055 MAP=64C5-64C5 LEN=552 DEF=(CG12027 gene symbol:CG12027 FBgn0035585 (GO:0016470 hydrogen-translocating F-type ATPase complex (sensu Eukarya)) (GO:0016467 hydrogen-translocating F-type ATPase))	3.10549	A	3.52979	A
1623797_at	CG5969-RA FEA=BDGP GEN=CG5969 DB_XREF=CG5969 FBgn0052426 SEG=chr3L:+20392334,20393332 MAP=77C4-77C4 LEN=936 DEF=(CG5969 gene symbol:CG5969 synonyms:(CG5976 CG32426) FBgn0052426 )	830.6	P	0.000491	983.9	P	0.000613	834.7	P	0.000491	850.5	P	0.000613			1623797_at	CG5969-RA FEA=BDGP GEN=CG5969 DB_XREF=CG5969 FBgn0052426 SEG=chr3L:+20392334,20393332 MAP=77C4-77C4 LEN=936 DEF=(CG5969 gene symbol:CG5969 synonyms:(CG5976 CG32426) FBgn0052426 )	2532.16	P	2100.01	P
1623798_at	CG5669-RA FEA=BDGP GEN=CG5669 DB_XREF=CG5669 FBgn0039169 SEG=chr3R:-20039823,20043316 MAP=95F2-95F3 LEN=3493 DEF=(CG5669 gene symbol:CG5669 FBgn0039169 )	145.5	P	0.001165	179.2	P	0.000762	187.1	P	0.000613	155.9	P	0.000944			1623798_at	CG5669-RA FEA=BDGP GEN=CG5669 DB_XREF=CG5669 FBgn0039169 SEG=chr3R:-20039823,20043316 MAP=95F2-95F3 LEN=3493 DEF=(CG5669 gene symbol:CG5669 FBgn0039169 )	514.8	P	494.157	P
1623799_a_at	CG7557-RA FEA=BDGP GEN=CG7557 DB_XREF=CG7557 FBgn0036159 SEG=chr3L:+11402692,11404103 MAP=68C9-68C9 LEN=1348 DEF=(CG7557 gene symbol:CG7557 FBgn0036159 )	7.3	A	0.135974	1.6	A	0.462489	1.1	A	0.681117	8.5	A	0.110449			1623799_a_at	CG7557-RA FEA=BDGP GEN=CG7557 DB_XREF=CG7557 FBgn0036159 SEG=chr3L:+11402692,11404103 MAP=68C9-68C9 LEN=1348 DEF=(CG7557 gene symbol:CG7557 FBgn0036159 )	4.93442	A	3.61797	A
1623800_at	CG18682-RA FEA=BDGP GEN=CG18682 DB_XREF=CG18682 FBgn0040625 SEG=chr3R:-25937141,25939823 MAP=99D7-99D7 LEN=1515 DEF=(CG18682 gene symbol:CG18682 FBgn0040625 )	19.5	A	0.099061	21	P	0.03202	12.4	P	0.023995	11.4	A	0.364945			1623800_at	CG18682-RA FEA=BDGP GEN=CG18682 DB_XREF=CG18682 FBgn0040625 SEG=chr3R:-25937141,25939823 MAP=99D7-99D7 LEN=1515 DEF=(CG18682 gene symbol:CG18682 FBgn0040625 )	26.8512	A	17.5951	A
1623801_at	HDC06209 FEA=HDP SEG=chr2R:-8535244,8539228	20.9	A	0.181343	10.6	A	0.364945	14.7	A	0.364945	13.8	A	0.388782			1623801_at	HDC06209 FEA=HDP SEG=chr2R:-8535244,8539228	16.1029	A	8.14278	A
1623802_at	CG1625-RA FEA=BDGP GEN=CG1625 DB_XREF=CG1625 FBgn0033447 SEG=chr2R:-4883709,4887758 MAP=46B4-46B4 LEN=3472 DEF=(CG1625 gene symbol:CG1625 FBgn0033447 )	10.5	P	0.042142	8.4	M	0.062021	11.2	A	0.070073	12.1	P	0.015164			1623802_at	CG1625-RA FEA=BDGP GEN=CG1625 DB_XREF=CG1625 FBgn0033447 SEG=chr2R:-4883709,4887758 MAP=46B4-46B4 LEN=3472 DEF=(CG1625 gene symbol:CG1625 FBgn0033447 )	0.993647	A	5.36484	A
1623803_at	HDC18303 FEA=HDP SEG=chrX:+10380421,10382281	1.8	A	0.681158	20.7	A	0.364945	0.8	A	0.783687	10.8	A	0.318883			1623803_at	HDC18303 FEA=HDP SEG=chrX:+10380421,10382281	0.70132	A	1.27895	A
1623804_a_at	CG4353-RC FEA=BDGP GEN=hep DB_XREF=CG4353 FBgn0010303 SEG=chrX:-12813467,12821080 MAP=11D10-11D10 LEN=2724 DEF=(CG4353 gene symbol:hep synonyms:(CG2190) FBgn0010303 (GO:0006357 regulation of transcription from Pol II promoter) (GO:0000165 MAPKKK cascade) (GO:0006468 protein amino acid phosphorylation) (GO:0007391 dorsal closure) (GO:0007395 spreading of leading edge cells) (GO:0004702 receptor si…	17.1	A	0.216313	26.3	P	0.005504	18.9	M	0.054711	19.1	P	0.012921			1623804_a_at	CG4353-RC FEA=BDGP GEN=hep DB_XREF=CG4353 FBgn0010303 SEG=chrX:-12813467,12821080 MAP=11D10-11D10 LEN=2724 DEF=(CG4353 gene symbol:hep synonyms:(CG2190) FBgn0010303 (GO:0006357 regulation of transcription from Pol II promoter) (GO:0000165 MAPKKK cascade) (GO:0006468 protein amino acid phosphorylation) (GO:0007391 dorsal closure) (GO:0007395 spreading of leading edge cells) (GO:0004702 receptor si…	30.932	P	24.5095	P
1623805_at	CG4875-RA FEA=BDGP GEN=CG4875 DB_XREF=CG4875 FBgn0030801 SEG=chrX:+16615706,16616884 MAP=15B4-15B4 LEN=1056 DEF=(CG4875 gene symbol:CG4875 FBgn0030801 (GO:0004930 G-protein coupled receptor))	261.8	P	0.000491	310.3	P	0.000491	363.7	P	0.000491	367.4	P	0.000491			1623805_at	CG4875-RA FEA=BDGP GEN=CG4875 DB_XREF=CG4875 FBgn0030801 SEG=chrX:+16615706,16616884 MAP=15B4-15B4 LEN=1056 DEF=(CG4875 gene symbol:CG4875 FBgn0030801 (GO:0004930 G-protein coupled receptor))	958.305	P	754.029	P
1623806_at	CG9638-RA FEA=BDGP GEN=CG9638 DB_XREF=CG9638 FBgn0037555 SEG=chr3R:-4062852,4066249 MAP=84F5-84F5 LEN=2149 DEF=(CG9638 gene symbol:CG9638 FBgn0037555 )	603.8	P	0.000491	469.3	P	0.000491	649.8	P	0.000491	745.2	P	0.000491			1623806_at	CG9638-RA FEA=BDGP GEN=CG9638 DB_XREF=CG9638 FBgn0037555 SEG=chr3R:-4062852,4066249 MAP=84F5-84F5 LEN=2149 DEF=(CG9638 gene symbol:CG9638 FBgn0037555 )	2209.68	P	2119.89	P
1623807_a_at	CG13777-RA FEA=BDGP GEN=milton DB_XREF=CG13777 FBgn0022201 SEG=chr2L:+7030228,7047085 MAP=27D5-27D7 LEN=4063 DEF=(CG13777 gene symbol:milton FBgn0022201 (GO:0019895 kinesin-associated mitochondrial adaptor) (GO:0019896 axon transport of mitochondrion))	449.3	P	0.000613	465.1	P	0.000491	417.4	P	0.000491	463.8	P	0.000491			1623807_a_at	CG13777-RA FEA=BDGP GEN=milton DB_XREF=CG13777 FBgn0022201 SEG=chr2L:+7030228,7047085 MAP=27D5-27D7 LEN=4063 DEF=(CG13777 gene symbol:milton FBgn0022201 (GO:0019895 kinesin-associated mitochondrial adaptor) (GO:0019896 axon transport of mitochondrion))	2368.52	P	2789.66	P
1623808_s_at	S.C3R003161 FEA=fgenesh SEG=chr3R:+23329146,23330075	1	A	0.834732	1.4	A	0.703191	6.3	A	0.216256	1.6	A	0.611218			1623808_s_at	S.C3R003161 FEA=fgenesh SEG=chr3R:+23329146,23330075	13.2654	A	6.52251	A
1623809_s_at	CG1354-RA FEA=BDGP GEN=CG1354 DB_XREF=CG1354 FBgn0030151 SEG=chrX:+9517729,9520904 MAP=9A1-9A1 LEN=1496 DEF=(CG1354 gene symbol:CG1354 FBgn0030151 (GO:0005525 GTP binding) (GO:0016818 hydrolase, acting on acid anhydrides, in phosphorus-containing anhydrides))	2629.7	P	0.000613	2603.6	P	0.000491	2678.5	P	0.000613	2199.5	P	0.000491			1623809_s_at	CG1354-RA FEA=BDGP GEN=CG1354 DB_XREF=CG1354 FBgn0030151 SEG=chrX:+9517729,9520904 MAP=9A1-9A1 LEN=1496 DEF=(CG1354 gene symbol:CG1354 FBgn0030151 (GO:0005525 GTP binding) (GO:0016818 hydrolase, acting on acid anhydrides, in phosphorus-containing anhydrides))	5086.15	P	5256.27	P
1623810_at	CG17265-RA FEA=BDGP GEN=CG17265 DB_XREF=CG17265 FBgn0031488 SEG=chr2L:+3006069,3008638 MAP=23C5-23C5 LEN=2432 DEF=(CG17265 gene symbol:CG17265 FBgn0031488 )	105.8	P	0.001165	139.7	P	0.000491	122	P	0.000613	101.5	P	0.000762			1623810_at	CG17265-RA FEA=BDGP GEN=CG17265 DB_XREF=CG17265 FBgn0031488 SEG=chr2L:+3006069,3008638 MAP=23C5-23C5 LEN=2432 DEF=(CG17265 gene symbol:CG17265 FBgn0031488 )	174.775	P	72.286	P
1623811_at	CG12373-RA FEA=BDGP GEN=mRpL18 DB_XREF=CG12373 FBgn0026741 SEG=chr2R:+7821111,7821886 MAP=49D2-49D2 LEN=775 DEF=(CG12373 gene symbol:mRpL18 FBgn0026741 (GO:0005762 mitochondrial large ribosomal subunit) (GO:0003735 structural constituent of ribosome))	502	P	0.000491	557.3	P	0.000491	486.7	P	0.000491	706.7	P	0.000491			1623811_at	CG12373-RA FEA=BDGP GEN=mRpL18 DB_XREF=CG12373 FBgn0026741 SEG=chr2R:+7821111,7821886 MAP=49D2-49D2 LEN=775 DEF=(CG12373 gene symbol:mRpL18 FBgn0026741 (GO:0005762 mitochondrial large ribosomal subunit) (GO:0003735 structural constituent of ribosome))	1576.11	P	1133.2	P
[truncated: 18,031 more rows]
