# Supplementary material for: Canonical and non-canonical JAK/STAT transcriptional targets may be involved in distinct and overlapping cellular processes
Source: BMC Genomics. 2017 Sep 11;18:718. doi: 10.1186/s12864-017-4058-y (PMC5594485; doi:10.1186/s12864-017-4058-y)
Supplement: Supplementary file 2 — Significant up- and down-regulated fold change probe sets of each mutant genotype. (XLSX 308 kb) [file 12864_2017_4058_MOESM2_ESM.xlsx]

## Sheet: hop^3
Supplementary Table 3. Fold change over WT of significantly changed genes for each genotype among probe sets where the probe sets were not indicated as "absent." Well-established published canonical target genes are indicated with a blue highlight where downregulated and with orange highlight where upregulated.
ProbeSet	hop[3]_FoldChange	Probe Description	Gene Name	Transcript	Flybase ID			Probe	hop[3]_FoldChange	Probe Description	Gene Name	Transcript	Flybase ID
1640955_s_at	111.8	NO_REP_ID transposon Tirant	---	---	---			1630684_at	0.00300687	CG13032	CG13032	CG13032-RA	FBgn0036652
1637050_at	70	CG33054	CG33054	CG33054-RB	FBgn0053054			1626028_at	0.00821018	CG4783	CG4783	CG4783-RA	FBgn0038756
1625548_at	57.8182	CG6661	CG6661	CG6661-RA	FBgn0036403			1628473_at	0.0211268	ng2	ng2	CG14266-RA	FBgn0010294
1630320_at	55.2778	betaTry	betaTry	CG18211-RA	FBgn0010357			1640361_at	0.0259791	CG6961	CG6961	CG6961-RA	FBgn0030959
1639562_at	54.7222	CG12491	CG12491	CG12491-RA	FBgn0034900			1629530_at	0.0266075	CG15066	CG15066	CG15066-RA	FBgn0034328
1634440_s_at	49.6471	LP01487	CG32180	---	FBgn0000567			1627513_at	0.0306122	HDC20537	---	---	---
1640377_s_at	47.287	Rala	Rala	CG2849-RB	FBgn0015286			1627810_at	0.0338983	HDC08747	---	---	---
1630359_at	46.8565	CG31810	CG31810	CG31810-RA	FBgn0051810			1637236_at	0.0369458	CG40386	CG40386	CG40386-RA	FBgn0058386
1625118_at	46.5	CG32033	CG32033	CG32033-RA	FBgn0052033			1625202_at	0.0373134	Stencil:2L:4403725:4409330:GENSCAN	---	---	---
1630241_at	38.2747	lambdaTry	lambdaTry	CG12350-RA	FBgn0043470			1623529_s_at	0.0380117	Or19b	Or19b	CG32825-RA	FBgn0062565
1638264_at	37.3492	CG1304	CG1304	CG1304-RA	FBgn0031141			1638396_at	0.0398671	S.C3L002410	---	---	---
1637492_at	36.3746	epsilonTry	epsilonTry	CG18681-RA	FBgn0010425			1627281_at	0.0425532	CG3117	CG3117	CG3117-RA	FBgn0031471
1624688_at	35.4886	CG9360	CG9360	CG9360-RA	FBgn0030332			1636285_at	0.0487805	HDC03719	---	---	---
1636566_at	32.5	CG32368	CG32368	CG32368-RA	FBgn0052368			1634861_at	0.05	CG17177	CG17177	CG17177-RA	FBgn0036440
1638080_at	31.5385	CG13658	CG13658	CG13658-RA	FBgn0039315			1624985_at	0.0508475	CG7886	CG7886	CG7886-RA	FBgn0038248
1632942_at	29.5422	CG13060	CG13060	CG13060-RA	FBgn0036606			1626826_s_at	0.0546448	ng1	ng1	CG10781-RA	FBgn0002933
1636087_at	28.7143	CG31872	CG31872	CG31872-RA	FBgn0051872			1624171_at	0.057971	CG13488	CG13488	CG13488-RA	FBgn0034670
1633555_at	27.5714	Or35a	Or35a	CG17868-RA	FBgn0028946			1624862_at	0.0616577	HDC15754	---	---	---
1623951_at	27.4	CG14068	CG14068	CG14068-RA	FBgn0032316			1633525_at	0.0634921	HDC20236	---	---	---
1626088_at	27.2194	CG2177	CG2177	CG2177-RA	FBgn0039902			1623346_at	0.0648148	CG2861	CG2861	CG2861-RA	FBgn0029728
1624127_at	24.3333	HDC02355	---	---	---			1630179_at	0.0650407	CG40341	CG40341	CG40341-RA	FBgn0058341
1629698_at	23.9167	CG3515	CG3515	CG3515-RA	FBgn0031431			1625739_at	0.0690858	CG3292	CG3292	CG3292-RA	FBgn0034710
1638648_at	23.6171	CG8160	CG8160	CG8160-RA	FBgn0034011			1639350_at	0.0697674	Eig63F-2	Eig63F-2	CG32265-RA	FBgn0004911
1637561_at	23.2	CG16834	CG16834	CG16834-RA	FBgn0040096			1634506_s_at	0.07	S.CX001941	---	---	---
1637945_at	23.125	RE67734	---	---	---			1631855_at	0.075	CG10864	CG10864	CG10864-RA	FBgn0038621
1633471_at	22.4571	Prx2540-2	Prx2540-2	CG11765-RA	FBgn0033518			1636356_at	0.0769231	CG3927	CG3927	CG3927-RA	FBgn0034739
1635770_at	20.5	CG31097	CG31097	CG31097-RA	FBgn0051097			1635076_at	0.0818713	CG12674	CG12674	CG12674-RA	FBgn0031388
1637192_at	20	CG16732	CG16732	CG16732-RA	FBgn0039086			1639039_at	0.0828729	CG32852	CG32852	CG32852-RA	FBgn0052852
1623776_s_at	19.5	dsx	dsx	CG11094-RB	FBgn0000504			1623477_at	0.0829787	HDC12755	---	---	---
1640229_at	18.3333	CG9975	CG9975	CG9975-RA	FBgn0034435			1624589_a_at	0.0860073	cenG1A	cenG1A	CG31811-RB	FBgn0028509
1629125_at	18.3333	CT34163	---	---	---			1623000_at	0.0866013	CG33093	CG33093	CG33093-RA	FBgn0053093
1635166_at	17.5882	CG32131	CG32131	CG32131-RA	FBgn0052131			1627990_at	0.0882353	Acp53Ea	Acp53Ea	CG8622-RA	FBgn0015584
1641495_at	17	CG6112	CG6112	CG6112-RA	FBgn0036542			1628238_at	0.0927171	Tektin C	Tektin C	CG10541-RA	FBgn0035638
1641282_at	15.8	CG6536	CG6536	CG6536-RB	FBgn0034219			1634671_a_at	0.0943983	CG40386	CG40386	CG40386-RB	FBgn0058386
1636894_s_at	15.4545	CG31188	CG31188	CG31188-RA	FBgn0051188			1637672_at	0.0958333	CG15919	CG15919	CG15919-RA	FBgn0040743
1624057_at	14.85	CG16713	CG16713	CG16713-RA	FBgn0031560			1631166_at	0.1	CG17440	CG17440	CG17440-RA	FBgn0030120
1629751_at	14.8333	CG13693	CG13693	CG13693-RA	FBgn0031235			1636785_at	0.100775	HDC05896	---	---	---
1624393_at	14.8182	CG2759	CG2759	CG2759-RA	FBgn0003996			1624179_at	0.104167	CG31680	CG31680	CG31680-RA	FBgn0051680
1628695_at	14.3077	CG33224	CG33224	CG33224-RA	FBgn0053224			1629331_at	0.104478	CG31468	CG31468	CG31468-RA	FBgn0047351
1638322_at	13.8235	CG10168	CG10168	CG10168-RA	FBgn0039087			1628988_at	0.107914	HDC14396	---	---	---
1636743_s_at	13.5652	S.CX002262	---	---	---			1637755_at	0.108527	CG10987	CG10987	CG10987-RA	FBgn0040647
1635379_at	13.4	CG31300	CG31300	CG31300-RA	FBgn0051300			1623313_at	0.11236	S.C3L001985	---	---	---
1631737_at	13.25	HDC02554	---	---	---			1636166_at	0.114754	CG15280	CG15280	CG15280-RA	FBgn0028867
1626995_at	13	CSN1a	CSN1a	CG4697-RA	FBgn0028838			1638706_at	0.115385	S.CX001585	---	---	---
1637924_at	12.7778	Stencil:X:9666046:9657127:GENSCAN	---	---	---			1623568_at	0.116505	HDC08176	---	---	---
1632561_at	12.375	CG30437	CG30437	CG30437-RC	FBgn0050437			1624144_at	0.11875	CG13566	CG13566	CG13566-RA	FBgn0034942
1628564_at	12	CG1859	CG1859	CG1859-RA	FBgn0033147			1633236_at	0.11976	HDC12977	---	---	---
1631305_at	11.75	GM04458	---	---	---			1630659_at	0.121951	CG40081	CG40081	CG40081-RA	FBgn0058081
1628765_at	11.5714	HDC13011	---	---	---			1637215_at	0.122222	CG10881	CG10881	CG10881-RA	FBgn0038796
1636485_at	11.3696	CTCF	CTCF	CG8591-RB	FBgn0035769			1635689_at	0.124023	Lcp2	Lcp2	CG8697-RA	FBgn0002533
1638375_at	11.2	Tim17b2	Tim17b2	CG15257-RA	FBgn0020371			1629590_at	0.124183	Gr64c	Gr64c	CG32256-RA	FBgn0045477
1633939_at	11.1429	CG13563	CG13563	CG13563-RA	FBgn0034966			1640111_s_at	0.124224	CG18131	CG18131	CG18131-RE	FBgn0031343
1639204_at	11	CG9501	CG9501	CG9501-RA	FBgn0031803			1625631_at	0.125	CG15180	CG15180	CG15180-RA	FBgn0037458
1629495_at	11	HDC16228	---	---	---			1631255_at	0.125	S.C3L001385	---	---	---
1637144_a_at	10.8829	Map205	Map205	CG1483-RA	FBgn0002645			1632578_at	0.126374	CG33251	CG33251	CG33251-RA	FBgn0053251
1629689_at	10.8	CG14673	CG14673	CG14673-RA	FBgn0037352			1639974_a_at	0.128492	CG6569	CG6569	CG6569-RA	FBgn0038909
1630040_at	10.75	S.CX000065	---	---	---			1631086_at	0.129412	S.CX001943	---	---	---
1634091_at	10.6957	Cp19	Cp19	CG6524-RA	FBgn0000358			1628298_at	0.131068	PPO3	PPO3	CG2952-RA	FBgn0261363
1635549_at	10.6	TotA	TotA	CG31509-RA	FBgn0028396			1641113_at	0.131579	CG13083	CG13083	CG13083-RA	FBgn0032789
1635498_at	10.25	CG9259	CG9259	CG9259-RA	FBgn0032913			1638154_at	0.131765	CG2187	CG2187	CG2187-RA	FBgn0017448
1640114_at	10.1818	HDC13350	---	---	---			1628355_at	0.13198	CG32379	CG32379	CG32379-RA	FBgn0052379
1632168_at	10	msopa	msopa	CG14560-RA	FBgn0004414			1638941_at	0.132743	HDC15090	---	---	---
1638268_at	9.98507	TBPH	TBPH	CG10327-RC	FBgn0025790			1639657_at	0.133333	HDC09788	---	---	---
1624394_at	9.8	CG13332	CG13332	CG13332-RA	FBgn0033851			1631492_at	0.133333	CG17173	CG17173	CG17173-RA	FBgn0036447
1626630_at	9.57143	Sgs4	Sgs4	CG12181-RB	FBgn0003374			1627696_at	0.137615	HDC08824	---	---	---
1627755_at	9.51724	CG14185	CG14185	CG14185-RA	FBgn0036936			1625121_at	0.138075	S.C3L001380	---	---	---
1625402_at	9.5	Ugt36Bb	Ugt36Bb	CG13271-RA	FBgn0040261			1629315_at	0.141509	HDC10201	---	---	---
1624924_at	9.41389	CG31182	CG31182	CG31182-RA	FBgn0051182			1625802_a_at	0.141807	CG13135	CG13135	CG13135-RA	FBgn0032184
1626133_s_at	9.40354	GH06606	---	---	---			1628699_at	0.143959	Lsp1beta	Lsp1beta	CG4178-RA	FBgn0002563
1638015_at	9.33333	HDC14735	---	---	---			1630108_a_at	0.145455	CG10998	CG10998	CG10998-RB	FBgn0031142
1626267_at	9.27273	HDC11137	---	---	---			1635170_at	0.145833	CG2901	CG2901	CG2901-RA	FBgn0029679
1632537_at	9.26667	CdGAPr	CdGAPr	CG10538-RA	FBgn0032821			1630648_at	0.146341	HDC04260	---	---	---
1638235_at	9.26154	DptB	DptB	CG10794-RA	FBgn0034407			1627408_at	0.147059	CG32107	CG32107	CG32107-RA	FBgn0052107
1637734_at	9.25	TepI	TepI	CG18096-RA	FBgn0041183			1640144_at	0.148352	CG18067	CG18067	CG18067-RA	FBgn0034512
1625420_at	9.22222	CG40371	CG40371	CG40371-RA	FBgn0058371			1633783_a_at	0.151515	CG5921	CG5921	CG5921-RA	FBgn0029835
1641374_at	9.2	S.C2R002842	---	---	---			1624038_at	0.151625	CG17024	CG17024	CG17024-RA	FBgn0032437
1623152_at	9.16667	CG12621	CG12621	CG12621-RA	FBgn0032627			1629083_at	0.15262	CG16704	CG16704	CG16704-RA	FBgn0031558
1635763_at	9.11765	CG13226	CG13226	CG13226-RA	FBgn0033594			1625164_at	0.153846	TotX	TotX	CG31193-RA	FBgn0044810
1632441_at	9	CG14669	CG14669	CG14669-RA	FBgn0037326			1629416_s_at	0.154545	HDC09603	---	---	---
1633484_at	9	CG7072	CG7072	CG7072-RA	FBgn0035874			1641242_at	0.15625	Ugt86Di	Ugt86Di	CG6658-RA	FBgn0040251
1626966_s_at	8.96154	AY180919 transposon Juan	AY180919 transposon Juan	---	---			1627305_at	0.15942	CG5398	CG5398	CG5398-RA	FBgn0034882
1628752_at	8.96154	CG17085	CG17085	CG17085-RA	FBgn0032309			1624287_at	0.160714	CG17217	CG17217	CG17217-RA	FBgn0032419
1628480_at	8.875	Gr98d	Gr98d	CG31061-RA	FBgn0046885			1629323_at	0.16129	CG32644	CG32644	CG32644-RB	FBgn0052644
1632336_at	8.81818	CG15296	CG15296	CG15296-RA	FBgn0030215			1630282_at	0.16335	CG14852	CG14852	CG14852-RA	FBgn0038242
1625375_at	8.75	CG32201	CG32201	CG32201-RA	FBgn0052201			1625912_at	0.163934	CG40290	CG40290	CG40290-RA	FBgn0058290
1633062_at	8.71429	CG32791	CG32791	CG32791-RA	FBgn0052791			1623601_at	0.16474	Amyrel	Amyrel	CG8221-RA	FBgn0020506
1638462_at	8.69942	CG18088	CG18088	CG18088-RA	FBgn0032082			1627572_at	0.165289	CG31219	CG31219	CG31219-RA	FBgn0051219
1625245_at	8.57971	CG3759	CG3759	CG3759-RA	FBgn0032116			1623831_x_at	0.165877	Stencil:2R:14787088:14829639:GENSCAN	---	---	---
1627784_at	8.44231	GM07606	---	---	---			1638850_at	0.166667	HDC02243	---	---	---
1629362_at	8.37333	CG32475	CG32475	CG32475-RA	FBgn0052475			1628972_at	0.168269	CG30488	CG30488	CG30488-RA	FBgn0050488
1624810_at	8.22222	CG32774	CG32774	CG32774-RA	FBgn0052774			1630863_s_at	0.170213	HDC02632	---	---	---
1625274_at	8.2	CR_tc_GM12657 ncRNA	---	---	---			1628052_at	0.171378	Cyp6a17	Cyp6a17	CG10241-RA	FBgn0015714
1630244_s_at	8.13868	CG31809	CG31809	CG31809-RA	FBgn0051809			1630336_at	0.172043	HDC18151	---	---	---
1623815_at	8.09302	CG8100	CG8100	CG8100-RA	FBgn0036410			1627914_at	0.172414	HDC02714	---	---	---
1626297_at	8.06667	S.C2L001217	---	---	---			1641694_at	0.172414	HDC10274	---	---	---
1623735_at	8	E5	E5	CG9930-RA	FBgn0008646			1633614_at	0.173469	Stencil:3L:3870615:3866690:GENSCAN	---	---	---
1629242_x_at	7.92035	U14101 transposon TART-element DM14101	---	---	---			1627736_at	0.179464	Actβ	Actβ	CG11062-RA	FBgn0024913
1632101_at	7.90909	HDC20488	---	---	---			1637518_at	0.18018	CG9314	CG9314	CG9314-RA	FBgn0032061
1627160_at	7.9	CT32271	---	---	---			1629531_at	0.181337	CG6460	CG6460	CG6460-RA	FBgn0039439
1633142_at	7.82759	CG17681	CG17681	CG17681-RA	FBgn0032668			1633529_s_at	0.181416	HDC09600	---	---	---
1628854_at	7.8	CG32252	CG32252	CG32252-RA	FBgn0052252			1633756_at	0.181818	S.C3R001345	---	---	---
1635959_at	7.79856	CG13461	CG13461	CG13461-RA	FBgn0036468			1641528_at	0.182796	HDC14579	---	---	---
1638532_at	7.75	CG32376	CG32376	CG32376-RA	FBgn0052376			1627951_at	0.183333	CG33289	CG33289	CG33289-RA	FBgn0053289
1627940_at	7.75	NO_REP_ID transposon Stalker3	---	---	---			1628070_at	0.183544	CG14541	CG14541	CG14541-RA	FBgn0039399
1622961_at	7.7	CG40162	CG40162	CG40162-RA	FBgn0058162			1634141_a_at	0.185185	Parp	Parp	CG40411-RD	FBgn0010247
1640029_s_at	7.69231	HDC11911	---	---	---			1638766_at	0.1875	HDC15895	---	---	---
1636459_s_at	7.52885	CG18284	CG18284	CG18284-RA	FBgn0032274			1636194_s_at	0.188976	HDC02744	---	---	---
1635273_s_at	7.39538	CG12199	CG12199	CG12199-RC	FBgn0031016			1633655_at	0.189189	Stencil:X:5256542:5247559:GENSCAN	---	---	---
1629850_at	7.37931	HDC17702	---	---	---			1625785_at	0.19057	CG14616	CG14616	CG14616-RA	FBgn0031192
1632453_at	7.35	CG16905	CG16905	CG16905-RA	FBgn0037762			1623554_at	0.191304	CG3708	CG3708	CG3708-RA	FBgn0040345
1632975_at	7.11881	CG4398	CG4398	CG4398-RA	FBgn0034126			1630673_at	0.192	CG32240	CG32240	CG32240-RA	FBgn0052240
1641211_at	7	Cp7Fb	Cp7Fb	CG15350-RA	FBgn0030044			1633482_at	0.192308	HDC02784	---	---	---
1629834_at	6.93333	CG18628	CG18628	CG18628-RA	FBgn0036091			1623876_at	0.193548	HDC08612	---	---	---
1637274_at	6.91667	CG14488	CG14488	CG14488-RA	FBgn0034278			1636460_at	0.198185	CG10475	CG10475	CG10475-RA	FBgn0035667
1636012_at	6.8	CG13437	CG13437	CG13437-RA	FBgn0034541			1634852_at	0.199047	CG14851	CG14851	CG14851-RA	FBgn0038240
1627626_at	6.70588	GM09828	---	---	---			1624106_at	0.20155	CG3790	CG3790	CG3790-RA	FBgn0033778
1634633_s_at	6.66761	NO_REP_ID transposon accord	---	---	---			1624634_at	0.20339	CG40050	CG40050	CG40050-RA	FBgn0058050
1624806_at	6.66667	CG5717	CG5717	CG5717-RA	FBgn0041709			1635857_at	0.205882	CG10919	CG10919	CG10919-RA	FBgn0037514
1638611_at	6.64286	RE24931	---	---	---			1632925_at	0.208791	Gr57a	Gr57a	CG13441-RA	FBgn0041240
1633214_at	6.59854	CG4835	CG4835	CG4835-RA	FBgn0035607			1633255_at	0.209677	CG33325	CG33325	CG33325-RA	FBgn0053325
1628758_at	6.57297	CG1774	CG1774	CG1774-RA	FBgn0039856			1624368_at	0.211538	HDC07599	---	---	---
1636228_at	6.55814	Cp36	Cp36	CG1478-RA	FBgn0000359			1639268_at	0.211829	CG13324	CG13324	CG13324-RA	FBgn0033789
1629224_at	6.49254	CG14420	CG14420	CG14420-RA	FBgn0029643			1636903_at	0.2125	Stencil:2R:6038126:6050528:GENSCAN	---	---	---
1630770_at	6.43158	HDC20591	---	---	---			1636839_a_at	0.214533	Or71a	Or71a	CG17871-RC	FBgn0036474
1635400_at	6.35714	CG31623	CG31623	CG31623-RA	FBgn0051623			1633943_at	0.215385	HDC13081	---	---	---
1631475_at	6.33333	AttD	AttD	CG7629-RA	FBgn0038530			1626830_at	0.218056	Lcp1	Lcp1	CG11650-RA	FBgn0002531
1638219_at	6.31579	S.C3R002809	---	---	---			1626212_at	0.218391	Stencil:X:20415813:20410032:GENSCAN	---	---	---
1623628_at	6.30769	Gr36b	Gr36b	CG31744-RA	FBgn0045486			1627737_at	0.224299	CG13008	CG13008	CG13008-RA	FBgn0030780
1623634_at	6.27778	CG6527	CG6527	CG6527-RA	FBgn0036085			1630614_s_at	0.224579	HDC11981	---	---	---
1623112_at	6.24161	CG4509	CG4509	CG4509-RB	FBgn0037840			1640648_at	0.225806	HDC16578	---	---	---
1635617_at	6.2	HDC06630	---	---	---			1636523_at	0.226087	CG7276	CG7276	CG7276-RA	FBgn0036499
1630193_at	6.18519	CG11339	CG11339	CG11339-RA	FBgn0039841			1625013_at	0.226415	S.C3R002314	---	---	---
1632595_at	6.15017	CG32237	CG32237	CG32237-RA	FBgn0052237			1626655_at	0.22708	bnk	bnk	CG1480-RA	FBgn0004389
1639775_at	6.125	CG5388	CG5388	CG5388-RA	FBgn0038944			1623467_at	0.228355	CG8087	CG8087	CG8087-RA	FBgn0038241
1634143_at	6.09677	Cyp6w1	Cyp6w1	CG8345-RA	FBgn0033065			1639638_a_at	0.231638	CG14502	CG14502	CG14502-RA	FBgn0034321
1637055_s_at	6.02703	AC006215	AC006215	---	---			1626326_at	0.233172	CG31436	CG31436	CG31436-RA	FBgn0051436
1625667_at	6	CG13561	CG13561	CG13561-RA	FBgn0034906			1635258_s_at	0.234234	AF364550 transposon Quasimodo	AF364550	---	---
1632986_a_at	5.95455	CG15088	CG15088	CG15088-RB	FBgn0034381			1638048_at	0.236559	CG31119	CG31119	CG31119-RA	FBgn0051119
1638223_at	5.9375	CG13361	CG13361	CG13361-RA	FBgn0029532			1636689_at	0.237154	CG4259	CG4259	CG4259-RA	FBgn0031389
1627236_s_at	5.92	HDC03384	---	---	---			1633053_at	0.237575	IM1	IM1	CG18108-RA	FBgn0034329
1631613_at	5.91667	CG7905	CG7905	CG7905-RA	FBgn0035834			1626104_at	0.238095	HDC17498	---	---	---
1641419_at	5.875	AttC	AttC	CG4740-RA	FBgn0041579			1631584_at	0.24	CG31189	CG31189	CG31189-RA	FBgn0051189
1626625_at	5.84615	CT29814	---	---	---			1625379_a_at	0.24	CG40091	CG40091	CG40091-RA	FBgn0058091
1633959_s_at	5.83434	U89994 transposon Burdock	---	---	---			1640884_at	0.244094	CG15784	CG15784	CG15784-RA	FBgn0029766
1624177_at	5.76913	CG7941	CG7941	CG7941-RA	FBgn0036108			1641555_at	0.244898	HDC10635	---	---	---
1631215_at	5.7561	CG32132	CG32132	CG32132-RA	FBgn0052132			1632367_at	0.246753	Mst35Ba	Mst35Ba	CG4479-RA	FBgn0013300
1638813_at	5.68966	CG15499	CG15499	CG15499-RA	FBgn0038891			1625483_at	0.248164	CG31080	CG31080	CG31080-RA	FBgn0051080
1637845_at	5.625	CG31230	CG31230	CG31230-RA	FBgn0051230			1628736_at	0.25	CG1137	CG1137	CG1137-RA	FBgn0037454
1631419_at	5.57143	Yp3	Yp3	CG11129-RA	FBgn0004047			1628182_at	0.25	CG13785	CG13785	CG13785-RA	FBgn0031901
1624769_s_at	5.57143	RE46574	---	---	---			1629132_at	0.25	CG30336	CG30336	CG30336-RA	FBgn0050336
1636683_at	5.54545	CG14610	CG14610	CG14610-RA	FBgn0037477			1636703_at	0.25	CG31817	CG31817	CG31817-RA	FBgn0028899
1622922_at	5.54545	CG31209	CG31209	CG31209-RA	FBgn0051209			1633624_s_at	0.252918	alphaTub84D	alphaTub84D	CG2512-RA	FBgn0003885
1628989_at	5.51515	X06779 P-element PPI251	---	---	---			1639799_s_at	0.253518	CG32074	CG32074	CG32074-RA	FBgn0052074
1626131_at	5.5	CG11362	CG11362	CG11362-RA	FBgn0034737			1637817_at	0.257143	Stencil:3R:22256035:22251338:GENSCAN	---	---	---
1638949_at	5.5	CG31830	CG31830	CG31830-RA	FBgn0051830			1624522_at	0.258621	CG5302	CG5302	CG5302-RA	FBgn0038351
1632686_at	5.48387	HDC03444	---	---	---			1630511_at	0.259615	RH17774	---	---	---
1627860_at	5.48387	Or59c	Or59c	CG17226-RA	FBgn0034866			1639782_at	0.25974	CG6931	CG6931	CG6931-RA	FBgn0036236
1633038_at	5.47917	CG5863	CG5863	CG5863-RA	FBgn0038507			1628690_at	0.259798	CG1503	CG1503	CG1503-RA	FBgn0031157
1629240_at	5.46341	Mst84Dc	Mst84Dc	CG17945-RA	FBgn0004174			1632677_a_at	0.261648	GM130	GM130	CG11061-RB	FBgn0034697
1631605_at	5.46341	LD27104	---	---	---			1628250_at	0.263566	S.C3R002293	---	---	---
1638183_at	5.4582	CG13868	CG13868	CG13868-RA	FBgn0034501			1634244_s_at	0.263636	CG31639	CG31639	CG31639-RA	FBgn0051639
1623109_at	5.45724	CG4593	CG4593	CG4593-RA	FBgn0029929			1633508_at	0.264286	CG31700	CG31700	CG31700-RA	FBgn0051700
1629186_a_at	5.4375	AlstR	AlstR	CG2872-RB	FBgn0028961			1640277_s_at	0.264706	S.C2R000879	---	---	---
1625101_at	5.42105	CG14547	CG14547	CG14547-RA	FBgn0039397			1634152_at	0.26638	GstD5	GstD5	CG12242-RA	FBgn0010041
1627016_at	5.41667	CR_tc_LD16711 ncRNA	---	---	---			1641412_at	0.270251	CG31809	CG31809	CG31809-RA	FBgn0051809
1625341_at	5.41546	CG40305	CG40305	CG40305-RA	FBgn0058305			1634515_at	0.272908	CG8093	CG8093	CG8093-RA	FBgn0033999
1641349_at	5.31944	rdgA	rdgA	CG10966-RA	FBgn0003217			1623305_at	0.273333	CG5091	CG5091	CG5091-RA	FBgn0032234
1624351_at	5.30233	CT33236	---	---	---			1636018_at	0.273684	Stencil:3R:9751804:9745751:GENSCAN	---	---	---
1631805_at	5.28571	CG3397	CG3397	CG3397-RA	FBgn0037975			1623314_at	0.274194	toy	toy	CG11186-RB	FBgn0019650
1640109_at	5.28502	Ugt37b1	Ugt37b1	CG9481-RA	FBgn0026755			1636529_at	0.275862	Stencil:3R:26717160:26715860:GENSCAN	---	---	---
1640566_at	5.24419	Cyp4p2	Cyp4p2	CG1944-RA	FBgn0033395			1631365_at	0.276316	CG9760	CG9760	CG9760-RB	FBgn0036259
1632761_at	5.22222	HDC02919	---	---	---			1637158_at	0.276978	S.CX001534	---	---	---
1633299_at	5.18182	lz	lz	CG1689-RA	FBgn0002576			1626728_at	0.278846	S.C3R002771	---	---	---
1635886_s_at	5.14815	AY180916	AY180916	---	---			1625037_at	0.280899	S.C2L000377	---	---	---
1640261_at	5.09091	CG9522	CG9522	CG9522-RA	FBgn0030587			1632315_at	0.28125	CG13035	CG13035	CG13035-RB	FBgn0036628
1627436_s_at	5.07965	Pdp1	Pdp1	CG17888-RF	FBgn0016694			1625868_at	0.281818	S.C2R000255	---	---	---
1636310_at	5.06329	Victoria	Victoria	CG33117-RA	FBgn0053117			1633902_at	0.282297	HDC14378	---	---	---
1628567_at	5.0552	CG13565	CG13565	CG13565-RA	FBgn0034935			1633096_at	0.282759	CR_tc_GM07040 ncRNA	---	---	---
1637480_at	5.04348	Stencil:3L:9869359:9864928:GENSCAN	---	---	---			1639368_at	0.284024	CG10505	CG10505	CG10505-RA	FBgn0034612
1628386_at	5.03448	CT33317	---	---	---			1630382_at	0.284553	HDC12053	---	---	---
1639767_at	5	CG5751	CG5751	CG5751-RA	FBgn0035934			1635701_at	0.285838	GstD3	GstD3	CG4381-RA	FBgn0010039
1631405_at	5	CG9508	CG9508	CG9508-RA	FBgn0031809			1625209_at	0.289157	CG40392	CG40392	CG40392-RA	FBgn0058392
1631946_at	4.97017	CG7173	CG7173	CG7173-RA	FBgn0037099			1641190_at	0.289342	CG6580	CG6580	CG6580-RA	FBgn0035666
1633998_s_at	4.96705	AF365402 transposon Beagle	AF365402	---	---			1627952_a_at	0.291339	CG8102	CG8102	CG8102-RB	FBgn0034007
1628056_at	4.93333	S.C3L002646	---	---	---			1635172_at	0.293478	HDC07857	---	---	---
1633352_at	4.875	HDC18328	---	---	---			1629749_a_at	0.294798	CG13870	CG13870	CG13870-RB	FBgn0034506
1639609_s_at	4.87356	complexin	complexin	CG32490-RE	FBgn0041605			1628746_at	0.296703	CG8851	CG8851	CG8851-RA	FBgn0031546
1624307_at	4.85714	CG10801	CG10801	CG10801-RA	FBgn0029660			1623088_at	0.296856	CG10855	CG10855	CG10855-RA	FBgn0035461
1634205_at	4.82958	CG15254	CG15254	CG15254-RA	FBgn0028949			1630323_at	0.297872	CG6914	CG6914	CG6914-RA	FBgn0037172
1637592_at	4.81818	CG10073	CG10073	CG10073-RA	FBgn0034440			1632901_s_at	0.298714	c(3)G	c(3)G	CG17604-RB	FBgn0000246
1627173_at	4.80402	CG4040	CG4040	CG4040-RA	FBgn0030076			1638878_at	0.299065	CG17302	CG17302	CG17302-RA	FBgn0031443
1630014_at	4.79675	CG3896	CG3896	CG3896-RA	FBgn0034112			1625058_at	0.299915	CG9889	CG9889	CG9889-RA	FBgn0041712
1635847_at	4.78723	Vm26Aa	Vm26Aa	CG9048-RA	FBgn0003979			1627120_at	0.300752	robl62A	robl62A	CG1014-RA	FBgn0028567
1630574_at	4.75	CG3906	CG3906	CG3906-RA	FBgn0034871			1630194_at	0.302632	HDC11686	---	---	---
1630831_at	4.74138	CG7695	CG7695	CG7695-RA	FBgn0038631			1623413_at	0.303571	HDC02460	---	---	---
1635348_at	4.73333	CT33901	---	---	---			1627484_at	0.306805	CG13694	CG13694	CG13694-RA	FBgn0031219
1633201_at	4.72196	CG8245	CG8245	CG8245-RA	FBgn0033031			1638478_at	0.307947	CG1231	CG1231	CG1231-RA	FBgn0035134
1631414_at	4.69444	CG11313	CG11313	CG11313-RA	FBgn0039798			1626908_at	0.308213	CG8066	CG8066	CG8066-RA	FBgn0038243
1633421_at	4.6875	CG8584	CG8584	CG8584-RA	FBgn0033322			1626328_at	0.308782	CG32259	CG32259	CG32259-RB	FBgn0052259
1630581_at	4.67857	CG32639	CG32639	CG32639-RA	FBgn0052639			1625680_a_at	0.309237	CG5792	CG5792	CG5792-RA	FBgn0032455
1639582_at	4.66866	CG10231	CG10231	CG10231-RA	FBgn0032686			1626334_at	0.31068	CG6628	CG6628	CG6628-RA	FBgn0036072
1625643_s_at	4.66667	HDC05361	---	---	---			1630908_at	0.310924	CG13617	CG13617	CG13617-RA	FBgn0039201
1637728_at	4.64286	CG8508	CG8508	CG8508-RA	FBgn0038123			1625407_at	0.311475	CG40336	CG40336	CG40336-RA	FBgn0058336
1633833_at	4.63757	CG18213	CG18213	CG18213-RA	FBgn0038470			1633946_at	0.311881	CG31955	CG31955	CG31955-RA	FBgn0051955
1627857_at	4.61538	Stencil:3L:5237336:5249427:GENSCAN	---	---	---			1624732_at	0.312763	CG17527	CG17527	CG17527-RA	FBgn0034339
1630501_a_at	4.51852	CG18255	CG18255-RD	---	FBgn0265045			1631725_at	0.315	CG4691	CG4691	CG4691-RA	FBgn0028870
1631120_at	4.48718	CG33197	CG33197	CG33197-RB	FBgn0053197			1626669_at	0.315068	S.CX000756	---	---	---
1638057_at	4.48016	CG18765	CG18765	CG18765-RA	FBgn0042110			1639705_x_at	0.315152	HDC20287	---	---	---
1633170_at	4.47059	CG17011	CG17011	CG17011-RA	FBgn0040097			1631446_at	0.320682	CG10531	CG10531	CG10531-RA	FBgn0034582
1637534_at	4.45377	olf186-F	olf186-F	CG11430-RC	FBgn0041585			1634830_at	0.320755	CG10164	CG10164	CG10164-RA	FBgn0039088
1641050_s_at	4.44444	HDC06480	---	---	---			1641234_at	0.321141	CG16997	CG16997	CG16997-RA	FBgn0032413
1640806_at	4.42165	CG5765	CG5765	CG5765-RA	FBgn0034294			1635060_at	0.321337	CG15068	CG15068	CG15068-RA	FBgn0040733
1634323_at	4.40476	CG17191	CG17191	CG17191-RA	FBgn0039473			1623444_at	0.321656	rn	rn	CG32466-RA	FBgn0003263
1635868_at	4.36342	CG6295	CG6295	CG6295-RA	FBgn0039471			1636090_a_at	0.322857	sv	sv	CG11049-RA	FBgn0005561
1625731_at	4.33333	CG13114	CG13114	CG13114-RA	FBgn0032127			1629108_at	0.322981	S.C2R001209	---	---	---
1630081_at	4.33333	HDC05447	---	---	---			1639085_at	0.323308	CG7221	CG7221	CG7221-RA	FBgn0031972
1631808_at	4.33333	LD15354	---	---	---			1630700_at	0.324219	S.C3L001530	---	---	---
1635360_at	4.33	CG10830	CG10830	CG10830-RA	FBgn0038839			1625294_at	0.324786	ng3	ng3	CG10788-RB	FBgn0010295
1623160_at	4.32941	Mmp1	Mmp1	CG4859-RA	FBgn0035049			1627686_at	0.326203	HDC00241	---	---	---
1635565_at	4.32258	CG32060	CG32060	CG32060-RA	FBgn0052060			1626250_at	0.327044	CG14282	CG14282	CG14282-RA	FBgn0038685
1635488_at	4.31197	CG31660	CG31660	CG31660-RB	FBgn0051660			1641340_s_at	0.327434	CG32601	CG32601	CG32601-RA	FBgn0052601
1632583_at	4.27273	CG13539	CG13539	CG13539-RA	FBgn0034833			1627569_at	0.327586	HDC14318	---	---	---
1631211_at	4.25	CG13245	CG13245	CG13245-RA	FBgn0045827			1626552_at	0.329122	CG3568	CG3568	CG3568-RA	FBgn0029710
1626878_at	4.2	CG13811	CG13811	CG13811-RA	FBgn0036944			1626207_at	0.330189	HDC05721	---	---	---
1625724_at	4.19588	CG14940	CG14940	CG14940-RA	FBgn0032379			1629218_at	0.330193	Top3beta	Top3beta	CG3458-RA	FBgn0026015
1635558_s_at	4.1938	LD12453	seq	---	FBgn0033802			1641239_at	0.331169	Stencil:X:21176412:21168648:GENSCAN	---	---	---
1624543_s_at	4.18085	AF364549	AF364549	---	---			1634499_at	0.331933	CG8565	CG8565	CG8565-RA	FBgn0030697
1625200_at	4.16667	CG30386	CG30386	CG30386-RA	FBgn0050386			1635906_at	0.333333	CT39732	---	---	---
1625153_at	4.12222	CG33105	CG33105	CG33105-RA	FBgn0053105			1624663_a_at	0.333333	vis	vis	CG8821-RA	FBgn0033748
1626593_at	4.11765	CG14693	CG14693	CG14693-RA	FBgn0037837			1631032_at	0.333333	CG14659	CG14659	CG14659-RA	FBgn0037284
1634354_at	4.10714	HDC12505	---	---	---			1641481_at	0.334835	Ugt86Dd	Ugt86Dd	CG6633-RA	FBgn0040256
1637316_at	4.10638	CG31697	CG31697	CG31697-RA	FBgn0051697			1640645_at	0.335227	S.C3R001993	---	---	---
1626874_at	4.08638	Eip63F-1	Eip63F-1	CG15855-RA	FBgn0004910			1634594_at	0.338352	CG17738	CG17738	CG17738-RA	FBgn0038009
1630212_at	4.08116	CG2065	CG2065	CG2065-RA	FBgn0033204			1634742_at	0.340225	Sodh-2	Sodh-2	CG4649-RA	FBgn0022359
1641734_at	4.06667	ninaE	ninaE	CG4550-RA	FBgn0002940			1633460_at	0.340909	CG6034	CG6034	CG6034-RA	FBgn0036750
1638390_at	4.05882	HDC06551	---	---	---			1635339_at	0.341232	CG15725	CG15725	CG15725-RA	FBgn0030417
1623767_at	4.04615	CG17839	CG17839	CG17839-RA	FBgn0036454			1637224_at	0.341564	CG13905	CG13905	CG13905-RA	FBgn0035176
1633205_at	4.03759	DAT	DAT	CG8380-RA	FBgn0034136			1631407_a_at	0.343129	CG14444	CG14444	CG14444-RA	FBgn0029879
1625338_at	4.03571	Cyp4d20	Cyp4d20	CG16761-RA	FBgn0035344			1629199_at	0.343724	Ag5r2	Ag5r2	CG9540-RA	FBgn0020508
1629701_at	4	CG15767	CG15767	CG15767-RA	FBgn0029809			1638815_at	0.344121	CG14850	CG14850	CG14850-RA	FBgn0038239
1624458_at	4	CG6083	CG6083	CG6083-RA	FBgn0036183			1637332_at	0.345324	imd	imd	CG5576-RA	FBgn0013983
1626664_at	3.96194	CG3285	CG3285	CG3285-RA	FBgn0031522			1629829_at	0.345617	CG13454	CG13454	CG13454-RA	FBgn0036503
1629649_at	3.95	CT32172	---	---	---			1623637_s_at	0.346154	Lcp65Ab2	Lcp65Ab2	CG18773-RA	FBgn0020643
1629545_at	3.94366	Yp1	Yp1	CG2985-RA	FBgn0004045			1637590_at	0.34632	CG5156	CG5156	CG5156-RA	FBgn0031326
1626405_at	3.92157	Rep1	Rep1	CG8357-RA	FBgn0024732			1632941_at	0.346667	S.C2L000934	---	---	---
1637915_at	3.90909	HDC19299	---	---	---			1640723_at	0.348684	HDC13506	---	---	---
1633185_at	3.89333	CG10946	CG10946	CG10946-RA	FBgn0029974			1627882_at	0.348877	dlg1	dlg1	CG1725-RC	FBgn0001624
1624540_at	3.88235	CG14642	CG14642	CG14642-RB	FBgn0037222			1632334_at	0.349593	CG40073	CG40073	CG40073-RA	FBgn0058073
1639225_at	3.8722	CG13711	CG13711	CG13711-RA	FBgn0035572			1632206_at	0.350228	CG5491	CG5491	CG5491-RA	FBgn0039459
1639744_at	3.86801	CG31758	CG31758	CG31758-RA	FBgn0051758			1640101_at	0.350422	CG8152	CG8152	CG8152-RA	FBgn0034008
1629699_at	3.86735	CG15311	CG15311	CG15311-RA	FBgn0030182			1639041_at	0.352273	HDC14315	---	---	---
1637246_a_at	3.86486	CG32627	CG32627	CG32627-RA	FBgn0052627			1625469_at	0.352804	CG3323	CG3323	CG3323-RA	FBgn0029750
1638469_s_at	3.84143	AY180918	AY180918	---	---			1633944_at	0.353438	CG17362	CG17362	CG17362-RA	FBgn0036393
1639726_at	3.83784	HDC13003	---	---	---			1625597_a_at	0.353846	CG6441	CG6441	CG6441-RB	FBgn0031920
1638687_at	3.81944	CG40298	CG40298	CG40298-RA	FBgn0058298			1626935_at	0.355872	Lcp65Ab2	Lcp65Ab2	CG18773-RA	FBgn0020643
1624846_at	3.81818	CG10764	CG10764	CG10764-RA	FBgn0034221			1631477_a_at	0.356164	Sdic	Sdic	CG9580-RA	FBgn0025801
1629888_at	3.78947	CG6220	CG6220	CG6220-RA	FBgn0033865			1637790_a_at	0.358333	CG12250	CG12250	CG12250-RA	FBgn0039345
1638430_at	3.78431	S.C3R003262	---	---	---			1628226_at	0.358333	CG8539	CG8539	CG8539-RA	FBgn0035791
1638653_a_at	3.76213	CG9932	CG9932	CG9932-RA	FBgn0032469			1628013_at	0.359833	CG3597	CG3597	CG3597-RA	FBgn0031417
1634099_at	3.75897	rdgB	rdgB	CG11111-RA	FBgn0003218			1625645_at	0.36036	CG31822	CG31822	CG31822-RA	FBgn0051822
1636953_a_at	3.7556	Lmpt	Lmpt	CG32171-RB	FBgn0036672			1624363_at	0.360987	CG15201	CG15201	CG15201-RA	FBgn0030272
1637719_at	3.75	CG16793	CG16793	CG16793-RA	FBgn0036712			1625419_at	0.363636	HL08112	---	---	---
1634391_at	3.75	CG18109	CG18109	CG18109-RA	FBgn0028901			1630512_at	0.36526	CG8316	CG8316	CG8316-RA	FBgn0030852
1622906_at	3.74742	CG13200	CG13200	CG13200-RA	FBgn0033630			1635601_at	0.366534	CG13420	CG13420	CG13420-RA	FBgn0038900
1634398_a_at	3.73536	Dl	Dl	CG3619-RB	FBgn0000463			1623796_at	0.367089	CG12027	CG12027	CG12027-RA	FBgn0035585
1625489_at	3.73016	CG30337	CG30337	CG30337-RA	FBgn0050337			1628441_at	0.37	CG40138	CG40138	CG40138-RA	FBgn0058138
1635009_at	3.68824	CG8500	CG8500	CG8500-RA	FBgn0037754			1632775_at	0.37033	CG12854	CG12854	CG12854-RA	FBgn0033965
1640199_at	3.67467	CG14670	CG14670	CG14670-RA	FBgn0037332			1625648_at	0.37108	CG3868	CG3868	CG3868-RA	FBgn0036422
1633281_at	3.67347	CG32776	CG32776	CG32776-RA	FBgn0052776			1639056_at	0.371257	HDC05694	---	---	---
1626050_at	3.6699	CG6919	CG6919	CG6919-RA	FBgn0038980			1625823_at	0.371951	CG1075	CG1075	CG1075-RA	FBgn0037397
1626876_x_at	3.66667	CG40119	CG40119	CG40119-RA	FBgn0058119			1632299_at	0.372222	alphaPS4	alphaPS4	CG16827-RA	FBgn0034005
1640882_at	3.66667	CG1863	CG1863	CG1863-RA	FBgn0033435			1638799_at	0.372263	CG30082	CG30082	CG30082-RA	FBgn0050082
1638913_at	3.65556	mmd	mmd	CG9163-RA	FBgn0041109			1636131_at	0.372918	CG17227	CG17227	CG17227-RA	FBgn0038035
1629378_at	3.65	CG10752	CG10752	CG10752-RA	FBgn0036325			1634718_at	0.373626	CG7963	CG7963	CG7963-RA	FBgn0037584
1626229_at	3.64286	S.C3L000827	---	---	---			1623613_at	0.373984	CG13762	CG13762	CG13762-RA	FBgn0040333
1640355_at	3.62857	CG5246	CG5246	CG5246-RA	FBgn0038484			1638153_at	0.374101	CG7907	CG7907	CG7907-RA	FBgn0038887
1630629_at	3.625	CG12334	CG12334	CG12334-RA	FBgn0038539			1639232_s_at	0.374326	SP1029	SP1029	CG11956-RA	FBgn0040282
1630625_s_at	3.625	HDC11543	---	---	---			1632720_at	0.375	LysX	LysX	CG9120-RA	FBgn0004431
1631091_at	3.625	CG10928	CG10928	CG10928-RA	FBgn0040522			1632843_at	0.375	Ucp4C	Ucp4C	CG9064-RA	FBgn0031757
1626869_a_at	3.61702	CG31619	CG31619	CG31619-RB	FBgn0051619			1635958_at	0.376147	HDC07169	---	---	---
1638110_at	3.6087	CG40467	CG40467	CG40467-RA	FBgn0069977			1633238_at	0.376812	GstE8	GstE8	CG17533-RA	FBgn0063491
1631291_at	3.60333	CR_tc_GM24362 ncRNA	---	---	---			1629098_at	0.377171	CG7631	CG7631	CG7631-RA	FBgn0028945
1624643_a_at	3.57895	AlCR2	AlCR2	CG13702-RA	FBgn0036789			1634791_at	0.377778	HDC20377	---	---	---
1635936_at	3.56799	CG13822	CG13822	CG13822-RA	FBgn0039098			1638003_at	0.37931	CG14204	CG14204	CG14204-RA	FBgn0031032
1625778_at	3.55429	CG4562	CG4562	CG4562-RA	FBgn0038740			1624534_at	0.380952	ng1	ng1	CG10781-RA	FBgn0002933
1635682_at	3.51553	Sucb	Sucb	CG10622-RB	FBgn0029118			1634169_at	0.380952	Stencil:X:11885173:11887335:GENSCAN	---	---	---
1631431_at	3.51087	CG16764	CG16764	CG16764-RA	FBgn0035345			1632909_at	0.381356	HDC13644	---	---	---
1624199_at	3.50568	NPFR76F	NPFR76F	CG7395-RA	FBgn0036934			1625536_at	0.381356	CG15730	CG15730	CG15730-RA	FBgn0030395
1624220_s_at	3.5	HDC03386	---	---	---			1628154_at	0.381443	HDC04644	---	---	---
1632997_at	3.48889	CG32465	CG32465	CG32465-RB	FBgn0052465			1632174_at	0.382353	HDC17385	---	---	---
1630524_at	3.46354	LP09564	CG17759	---	FBgn0004435			1638488_at	0.382507	HDC14069	---	---	---
1636239_at	3.45588	HDC10913	---	---	---			1638413_at	0.383073	CG18180	CG18180	CG18180-RA	FBgn0036024
1641114_at	3.448	CG33197	CG33197	CG33197-RA	FBgn0053197			1629636_at	0.383178	S.C3R003226	---	---	---
1635020_s_at	3.44763	phr6-4	phr6-4	CG2488-RA	FBgn0016054			1627928_at	0.383333	CG12229	CG12229	CG12229-RA	FBgn0036723
1630749_at	3.42857	CG11052	CG11052	CG11052-RA	FBgn0040524			1624335_at	0.38376	CG11188	CG11188	CG11188-RA	FBgn0031851
1623753_at	3.42677	TepIII	TepIII	CG7068-RA	FBgn0041181			1636591_at	0.384248	skpB	skpB	CG8881-RA	FBgn0026176
1641391_at	3.425	CG14910	CG14910	CG14910-RA	FBgn0035700			1635343_a_at	0.385342	CkIIalpha-i3	CkIIalpha-i3	CG3217-RA	FBgn0025676
1639401_at	3.41642	LvpH	LvpH	CG8696-RA	FBgn0002570			1634584_at	0.387286	CG31875	CG31875	CG31875-RA	FBgn0051875
1626734_at	3.40974	CG6484	CG6484	CG6484-RA	FBgn0034247			1624737_at	0.388235	CG31001	CG31001	CG31001-RA	FBgn0051001
1639408_a_at	3.40909	shakB	shakB	CG32508-RC	FBgn0003037			1626590_a_at	0.389322	CG8981	CG8981	CG8981-RA	FBgn0033664
1641573_at	3.40566	CG30403	CG30403	CG30403-RA	FBgn0050403			1641107_at	0.389381	CG17732	CG17732	CG17732-RA	FBgn0036923
1636216_at	3.4026	CG12932	CG12932	CG12932-RA	FBgn0033419			1635548_s_at	0.389778	CG15281	CG15281	CG15281-RA	FBgn0050287
1624197_a_at	3.4	CG6652	CG6652	CG6652-RA	FBgn0036687			1625009_at	0.389831	HDC20166	---	---	---
1626462_at	3.4	CG7691	CG7691	CG7691-RA	FBgn0038626			1633386_s_at	0.391304	CT37020	---	---	---
1632705_at	3.39896	CG31783	CG31783	CG31783-RA	FBgn0051783			1631691_at	0.392027	CG16772	CG16772	CG16772-RA	FBgn0032835
1625482_s_at	3.38889	S.C3R002052	---	---	---			1622966_at	0.392713	CG15527	CG15527	CG15527-RA	FBgn0039739
1637451_at	3.3871	CG31239	CG31239	CG31239-RA	FBgn0051239			1633167_s_at	0.392857	CG6788	CG6788	CG6788-RA	FBgn0030880
1636553_at	3.37681	CG15766	CG15766	CG15766-RA	FBgn0029813			1635759_at	0.393443	CG13775	CG13775	CG13775-RA	FBgn0031874
1632478_a_at	3.37654	Pkc53E	Pkc53E	CG6622-RB	FBgn0003091			1640318_at	0.39459	CG1349	CG1349	CG1349-RA	FBgn0039802
1632987_at	3.37143	Stencil:2L:16188850:16178657:GENSCAN	---	---	---			1626974_at	0.394737	CG15060	CG15060	CG15060-RA	FBgn0030903
1636615_at	3.36509	elav	elav	CG4262-RA	FBgn0000570			1637823_at	0.395764	CG1434	CG1434	CG1434-RA	FBgn0030554
1632692_at	3.36	HDC14917	---	---	---			1641020_at	0.396552	S.CX002141	---	---	---
1628444_at	3.34812	HDC18647	---	---	---			1635456_at	0.396802	CG31235	CG31235	CG31235-RA	FBgn0051235
1634343_at	3.34722	CG2241	CG2241	CG2241-RA	FBgn0039788			1631100_at	0.397125	CG10626	CG10626	CG10626-RA	FBgn0035610
1634154_at	3.34375	CG15570	CG15570	CG15570-RA	FBgn0029697			1625940_s_at	0.398821	sim	sim	CG7771-RB	FBgn0004666
1626222_at	3.33333	Ser8	Ser8	CG4812-RA	FBgn0019928			1631472_at	0.399152	Cht4	Cht4	CG3986-RA	FBgn0022700
1622946_at	3.32683	CG6908	CG6908	CG6908-RA	FBgn0037936			1630352_at	0.399467	CG13445	CG13445	CG13445-RA	FBgn0036532
1627292_at	3.32653	CG2898	CG2898	CG2898-RA	FBgn0030195			1629060_s_at	0.4	CG40139	CG40139	CG40139-RA	FBgn0058139
1626147_s_at	3.31779	CPTI	CPTI	CG12891-RA	FBgn0027842			1638528_at	0.400398	CG15531	CG15531	CG15531-RA	FBgn0039755
1634083_at	3.31694	Nf1	Nf1	CG8318-RB	FBgn0015269			1636376_at	0.401274	CG14947	CG14947	CG14947-RA	FBgn0032406
1632958_a_at	3.3166	CG15675	CG15675	CG15675-RA	FBgn0034648			1630552_at	0.401826	CG15782	CG15782	CG15782-RA	FBgn0029773
1628796_at	3.30079	CG6353	CG6353	CG6353-RA	FBgn0038893			1633513_a_at	0.401832	CG11474	CG11474	CG11474-RB	FBgn0034688
1630617_at	3.29861	kek2	kek2	CG4977-RA	FBgn0015400			1635527_at	0.402329	CG5039	CG5039	CG5039-RA	FBgn0039356
1625996_s_at	3.2973	AT24650	CG33943	---	FBgn0047334			1630951_at	0.403955	CG18275	CG18275	CG18275-RA	FBgn0029523
1636507_at	3.29562	vanin-like	vanin-like	CG32754-RA	FBgn0040069			1634848_at	0.405131	CG16705	CG16705	CG16705-RA	FBgn0039102
1628072_at	3.29412	CG12993	CG12993	CG12993-RA	FBgn0030840			1637543_at	0.406417	CG30036	CG30036	CG30036-RA	FBgn0050036
1634093_at	3.29302	CG32017	CG32017	CG32017-RA	FBgn0052017			1634654_at	0.406455	poe	poe	CG14472-RA	FBgn0011230
1636447_at	3.29282	CG14024	CG14024	CG14024-RA	FBgn0031697			1632579_at	0.406593	S.CX000356	---	---	---
1630709_at	3.28571	HDC13507	---	---	---			1630855_s_at	0.407051	CG32605	CG32605	CG32605-RA	FBgn0052605
1638583_at	3.26984	CG31103	CG31103	CG31103-RA	FBgn0051103			1640893_a_at	0.407102	PH4alphaSG2	PH4alphaSG2	CG1546-RA	FBgn0039779
1637631_at	3.26667	tutl	tutl	CG15427-RC	FBgn0010473			1633394_a_at	0.407123	CG13900	CG13900	CG13900-RA	FBgn0035162
1632866_at	3.25714	HDC03319	---	---	---			1626819_s_at	0.407767	AT18239	CG11552	---	FBgn0036465
1624655_at	3.2541	CG6472	CG6472	CG6472-RA	FBgn0034166			1631038_at	0.409302	CG32773	CG32773	CG32773-RA	FBgn0052773
1633241_at	3.25359	CG31340	CG31340	CG31340-RA	FBgn0051340			1629635_at	0.409639	CG2051	CG2051	CG2051-RC	FBgn0037376
1623521_at	3.25301	CG11909	CG11909	CG11909-RA	FBgn0039330			1640045_at	0.410448	CG3934	CG3934	CG3934-RA	FBgn0037783
1640162_at	3.25263	CG8179	CG8179	CG8179-RA	FBgn0034020			1623274_s_at	0.411064	bol	bol	CG4760-RC	FBgn0011206
1628263_s_at	3.25243	CG15236	CG15236	CG15236-RB	FBgn0033108			1634933_s_at	0.411483	CT34543	---	---	---
1634406_at	3.23549	CG32982	CG32982	CG32982-RB	FBgn0052982			1637802_at	0.411765	CT32813	---	---	---
1626061_at	3.21212	CG30078	CG30078	CG30078-RA	FBgn0050078			1623946_at	0.412698	CG32970	CG32970	CG32970-RA	FBgn0052970
1639069_at	3.208	CG18240	CG18240	CG18240-RA	FBgn0033576			1623256_at	0.412934	GstE1	GstE1	CG5164-RA	FBgn0034335
1638123_at	3.19772	LD29917	CR42839	---	FBgn0262028			1638784_s_at	0.413733	CT29521	---	---	---
1635312_at	3.18919	SD06617	---	---	---			1627948_at	0.413793	aPKC	aPKC	CG10261-RA	FBgn0022131
1632650_at	3.1875	CG5867	CG5867	CG5867-RA	FBgn0027586			1630387_at	0.414773	HDC11617	---	---	---
1635798_a_at	3.17949	CG17364	CG17364	CG17364-RA	FBgn0036391			1641016_at	0.41573	Stencil:3L:10027557:10029543:GENSCAN	---	---	---
1636158_at	3.16471	CG8492	CG8492	CG8492-RA	FBgn0035813			1630046_at	0.416667	S.C2R002584	---	---	---
1625901_s_at	3.15385	HDC00331	---	---	---			1632870_at	0.41716	CG32364	CG32364	CG32364-RA	FBgn0052364
1639502_at	3.14167	NimC1	NimC1	CG8942-RA	FBgn0259896			1641664_at	0.417195	CG10170	CG10170	CG10170-RA	FBgn0039085
1630240_at	3.13636	HDC16649	---	---	---			1640280_at	0.41828	lola	lola	CG12052-RC	FBgn0005630
1627285_at	3.1236	CG6118	CG6118	CG6118-RA	FBgn0038339			1626253_at	0.419355	GstD4	GstD4	CG11512-RA	FBgn0010040
1640976_at	3.12187	CG1515	CG1515	CG1515-RA	FBgn0029978			1631821_at	0.420128	Sr-Cl	Sr-Cl	CG4099-RA	FBgn0014033
1623756_at	3.11111	CG17239	CG17239	CG17239-RA	FBgn0042186			1629764_at	0.420168	S.CX001945	---	---	---
1641106_at	3.11111	S.CX000530	---	---	---			1625743_at	0.420354	RPE65	RPE65	CG9347-RA	FBgn0038171
1630957_s_at	3.11077	CG11128	CG11128	CG11128-RA	FBgn0037203			1626922_at	0.420779	CG31876	CG31876	CG31876-RA	FBgn0051876
1629066_at	3.10769	GRHRII	GRHRII	CG10698-RA	FBgn0036278			1630297_at	0.421875	HDC02593	---	---	---
1630933_at	3.10748	CG6738	CG6738	CG6738-RA	FBgn0039053			1635048_at	0.421875	HDC14646	---	---	---
1625911_at	3.10448	CG15760	CG15760	CG15760-RA	FBgn0030508			1634621_at	0.422154	CG13599	CG13599	CG13599-RA	FBgn0039128
1638958_at	3.09375	CG31644	CG31644	CG31644-RA	FBgn0051644			1629493_at	0.422238	U26	U26	CG13401-RA	FBgn0027780
1638428_at	3.08824	U14101 transposon TART-element DM14101	---	---	---			1632215_at	0.423006	CG6296	CG6296	CG6296-RA	FBgn0039470
1634075_at	3.07514	CG33196	CG33196	CG33196-RB	FBgn0053196			1628331_at	0.423529	Ca-β	Ca-β	CG6320-RB	FBgn0259822
1631411_at	3.07143	CG14944	CG14944	CG14944-RA	FBgn0032384			1623291_at	0.424043	CG31673	CG31673	CG31673-RA	FBgn0051673
1630493_at	3.06667	S.C2L001530	---	---	---			1628286_at	0.425	CR_tc_LP01161 ncRNA	---	---	---
1640697_at	3.06383	S.C3R003376	---	---	---			1631002_at	0.425641	Lcp65APsi	Lcp65APsi	CR18775-RA	FBgn0020646
1624377_s_at	3.06338	NO_REP_ID transposon rover	---	---	---			1633068_at	0.427632	CG4750	CG4750	CG4750-RA	FBgn0034134
1627324_at	3.0611	lola	lola	CG12052-RH	FBgn0005630			1637404_at	0.428571	CG10262	CG10262	CG10262-RA	FBgn0032813
1639733_s_at	3.0573	CG14275	CG14275	CG14275-RA	FBgn0032022			1635239_at	0.42897	CG13901	CG13901	CG13901-RA	FBgn0035164
1626815_a_at	3.05426	CG9264	CG9264	CG9264-RB	FBgn0032911			1624224_at	0.429293	U06920 transposon HeT-A	---	---	---
1624523_at	3.04396	CG32683	CG32683	CG32683-RA	FBgn0052683			1629660_at	0.430894	CG11379	CG11379	CG11379-RA	FBgn0040362
1636281_at	3.02844	CG6446	CG6446	CG6446-RA	FBgn0016059			1624355_at	0.431271	bl	bl	CG13425-RB	FBgn0015907
1631142_a_at	3.02347	Caps	Caps	CG18026-RA	FBgn0040483			1639538_at	0.432432	Stencil:2L:3478522:3476273:GENSCAN	---	---	---
1635705_at	3.02278	CG12858	CG12858	CG12858-RA	FBgn0033958			1632849_at	0.432466	nol	nol	CG32077-RA	FBgn0014368
1627080_at	3.01511	CG17752	CG17752	CG17752-RA	FBgn0038718			1628417_at	0.43299	CG14324	CG14324	CG14324-RA	FBgn0038527
1630065_at	3.01318	CG6912	CG6912	CG6912-RA	FBgn0038290			1639462_at	0.43314	HDC07058	---	---	---
1638299_at	3.00847	CG7323	CG7323	CG7323-RA	FBgn0036943			1623900_a_at	0.436235	CG14935	CG14935	CG14935-RA	FBgn0032382
1636007_at	3	CG16869	CG16869	CG16869-RA	FBgn0032535			1627204_at	0.437389	CG4749	CG4749	CG4749-RA	FBgn0031308
1638021_at	3	CG4757	CG4757	CG4757-RA	FBgn0027584			1629159_at	0.438712	CG16865	CG16865	CG16865-RA	FBgn0028919
1628748_at	3	HDC20565	---	---	---			1641668_at	0.440945	HDC02041	---	---	---
1626356_s_at	2.98214	CG15316	CG15316	CG15316-RB	FBgn0030133			1641602_at	0.441001	CG13170	CG13170	CG13170-RA	FBgn0033703
1637687_at	2.96812	HDC17859	---	---	---			1636482_at	0.442604	CG14005	CG14005	CG14005-RA	FBgn0031739
1640682_at	2.96721	CG12662	CG12662	CG12662-RA	FBgn0030074			1625678_at	0.443167	Pi3K59F	Pi3K59F	CG5373-RA	FBgn0015277
1631072_at	2.95202	CG9512	CG9512	CG9512-RA	FBgn0030593			1629237_at	0.443478	CG11100	CG11100	CG11100-RA	FBgn0037207
1630325_at	2.94737	CG15262	CG15262	CG15262-RA	FBgn0028852			1637587_at	0.443478	CG16716	CG16716	CG16716-RB	FBgn0034459
1639913_at	2.94174	Con	Con	CG7503-RA	FBgn0005775			1627903_at	0.4456	CG9040	CG9040	CG9040-RA	FBgn0036394
1638302_a_at	2.94059	CG1090	CG1090	CG1090-RA	FBgn0037238			1628035_at	0.445972	CG18536	CG18536	CG18536-RA	FBgn0034322
1635037_at	2.93734	CG4022	CG4022	CG4022-RA	FBgn0035986			1633224_at	0.447592	CG9631	CG9631	CG9631-RA	FBgn0027563
1641701_at	2.93143	CG32169	CG32169	CG32169-RA	FBgn0052169			1631042_at	0.447853	HDC11656	---	---	---
1638683_at	2.92857	HDC17231	---	---	---			1633893_at	0.447942	CG31217	CG31217	CG31217-RA	FBgn0051217
1624020_at	2.91762	mod(mdg4)	mod(mdg4)	CG32491-RO	FBgn0002781			1634569_at	0.448718	HDC03337	---	---	---
1635921_at	2.9157	CG3502	CG3502	CG3502-RA	FBgn0034847			1631159_at	0.451327	HDC15882	---	---	---
1636104_at	2.91525	HDC19315	---	---	---			1640964_at	0.451807	CG12147	CG12147	CG12147-RA	FBgn0037325
1626783_at	2.90909	CG16756	CG16756	CG16756-RA	FBgn0029765			1633030_at	0.453125	HDC13174	---	---	---
1633919_s_at	2.90816	l(3)mbn	l(3)mbn	CG12755-RA	FBgn0002440			1631500_at	0.454009	mod(mdg4)	mod(mdg4)	CG32491-RR	FBgn0002781
1629573_at	2.88889	CG11676	CG11676	CG11676-RA	FBgn0037771			1627856_at	0.454792	CG2525	CG2525	CG2525-RA	FBgn0026417
1641686_at	2.88889	CG8527	CG8527	CG8527-RA	FBgn0030844			1635331_at	0.454848	CG8510	CG8510	CG8510-RA	FBgn0033729
1625372_at	2.88889	Gr98b	Gr98b	CG31059-RA	FBgn0046887			1637929_a_at	0.45614	CG32602	CG32602	CG32602-RA	FBgn0052602
1626732_at	2.88512	CG30217	CG30217	CG30217-RA	FBgn0050217			1636241_at	0.456697	CG4738	CG4738	CG4738-RA	FBgn0032347
1636387_at	2.88456	CG10300	CG10300	CG10300-RA	FBgn0039107			1635468_a_at	0.456775	CG7730	CG7730	CG7730-RB	FBgn0036689
1638255_at	2.88	HDC19000	---	---	---			1634648_at	0.45776	CG9077	CG9077	CG9077-RA	FBgn0033600
1625642_at	2.87755	CG11509	CG11509	CG11509-RA	FBgn0029584			1632896_at	0.457831	CG18166	CG18166	CG18166-RA	FBgn0029526
1631591_at	2.87584	CG31935	CG31935	CG31935-RA	FBgn0051935			1629127_at	0.458333	CG6996	CG6996	CG6996-RA	FBgn0036950
1641665_at	2.875	S.CX002339	---	---	---			1634801_at	0.458824	CG30184	CG30184	CG30184-RA	FBgn0050184
1635441_at	2.87234	CG33337	CG33337	CG33337-RA	FBgn0053337			1628188_at	0.459671	S.C2R002789	---	---	---
1640553_at	2.86889	CG13063	CG13063	CG13063-RA	FBgn0036601			1638534_at	0.459677	Stencil:2L:18049245:18054709:GENSCAN	---	---	---
1631676_at	2.86611	CG4467	CG4467	CG4467-RA	FBgn0039064			1625713_at	0.459928	CG11263	CG11263	CG11263-RA	FBgn0036330
1634948_at	2.8642	CG9087	CG9087	CG9087-RA	FBgn0040765			1627986_s_at	0.460907	PGRP-SC1b	PGRP-SC1b	CG8577-RA	FBgn0043576
1634847_at	2.85859	CG14165	CG14165	CG14165-RA	FBgn0036055			1631599_at	0.462264	CG31976	CG31976	CG31976-RA	FBgn0051976
1636345_s_at	2.85813	syt	syt	CG3139-RA	FBgn0004242			1638263_at	0.463415	HDC08015	---	---	---
1628739_at	2.85714	CG6119	CG6119	CG6119-RA	FBgn0033849			1633722_at	0.463415	HDC13963	---	---	---
1637505_at	2.85714	S.C3L000099	---	---	---			1640448_x_at	0.463519	AJ000387 transposon ZAM	AJ000387 transposon ZAM	---	---
1631722_at	2.85434	GM02743	---	---	---			1625875_at	0.46362	CG10635	CG10635	CG10635-RA	FBgn0035603
1637644_at	2.85043	CG13813	CG13813	CG13813-RA	FBgn0036956			1630475_at	0.463855	CG40269	CG40269	CG40269-RA	FBgn0058269
1632770_at	2.84577	CR_tc_GM10787 ncRNA	---	---	---			1625083_at	0.465529	rhi	rhi	CG10683-RA	FBgn0004400
1637361_a_at	2.8442	CG12179		CG12179-RB	FBgn0025388			1632762_s_at	0.466851	CG3176	CG3176	CG3176-RA	FBgn0029524
1622957_s_at	2.84375	Rep3	Rep3	CG8364-RB	FBgn0028407			1640654_at	0.467005	Gustav	Gustav	CG31770-RB	FBgn0044869
1622986_at	2.84211	HDC12978	---	---	---			1639773_s_at	0.467066	Galpha49B	Galpha49B	CG17759-RD	FBgn0004435
1633952_at	2.84207	CG7080	CG7080	CG7080-RA	FBgn0038941			1631133_at	0.467564	CG2712	CG2712	CG2712-RA	FBgn0024975
1632648_at	2.84135	CG32922	CG32922	CG32922-RA	FBgn0052922			1628747_at	0.46988	HDC01274	---	---	---
1641109_at	2.83291	obst-B	obst-B	CG4778-RA	FBgn0027600			1625269_at	0.470388	CG9004	CG9004	CG9004-RA	FBgn0035336
1630708_at	2.82927	S.C2R002095	---	---	---			1630867_at	0.470588	CG8119	CG8119	CG8119-RA	FBgn0030664
1638578_at	2.82069	CG15245	CG15245	CG15245-RA	FBgn0040936			1628918_at	0.471212	CG17478	CG17478	CG17478-RA	FBgn0058280
1635442_a_at	2.81203	GRHR	GRHR	CG11325-RB	FBgn0025595			1626181_at	0.471264	CG1969	CG1969	CG1969-RC	FBgn0039690
1638471_at	2.81034	HDC12384	---	---	---			1641019_at	0.471503	HDC00271	---	---	---
1637889_at	2.80958	CG5883	CG5883	CG5883-RA	FBgn0036225			1634026_at	0.47191	HDC18302	---	---	---
1637253_s_at	2.80856	CT34146	---	---	---			1629760_s_at	0.472644	HDC20470	---	---	---
1635518_at	2.8078	nonA	nonA	CG4211-RA	FBgn0004227			1628687_at	0.472727	CT32987	---	---	---
1623072_at	2.80106	CG7709	CG7709	CG7709-RA	FBgn0038642			1627084_s_at	0.472973	CG13164	CG13164	CG13164-RE	FBgn0033709
1637796_at	2.8	HDC07628	---	---	---			1630974_at	0.473171	HDC16575	---	---	---
1640755_at	2.7933	Cyp6a8	Cyp6a8	CG10248-RA	FBgn0013772			1625468_at	0.473282	CG9500	CG9500	CG9500-RA	FBgn0031804
1627796_s_at	2.79164	SD05230	CG42803	---	FBgn0264495			1638848_at	0.473491	CG6241	CG6241	CG6241-RA	FBgn0037792
1631763_at	2.78879	CG31793	CG31793	CG31793-RA	FBgn0051793			1640203_at	0.474138	CT34520	---	---	---
1625719_at	2.77947	Atpalpha	Atpalpha	CG5670-RD	FBgn0002921			1632582_at	0.474474	CG9270	CG9270	CG9270-RA	FBgn0032908
1631851_at	2.77665	CG12852	CG12852	CG12852-RA	FBgn0039573			1629000_at	0.474502	CG14117	CG14117	CG14117-RA	FBgn0036331
1641389_at	2.77365	CG14959	CG14959	CG14959-RA	FBgn0035427			1627361_at	0.47619	HDC06390	---	---	---
1638951_at	2.77358	CG1695	CG1695	CG1695-RA	FBgn0031116			1638455_at	0.47619	HDC07351	---	---	---
1629446_at	2.76667	CG1136	CG1136	CG1136-RA	FBgn0035490			1641538_at	0.47619	CG30017	CG30017	CG30017-RA	FBgn0050017
1628435_at	2.76125	sqd	sqd	CG16901-RA	FBgn0003498			1639128_at	0.47619	CG32988	CG32988	CG32988-RA	FBgn0052988
1625042_at	2.76054	CG31288	CG31288	CG31288-RA	FBgn0051288			1635894_at	0.476368	CG30148	CG30148	CG30148-RA	FBgn0050148
1632500_at	2.75974	CG10226	CG10226	CG10226-RA	FBgn0035695			1640988_at	0.477707	CG14339	CG14339	CG14339-RA	FBgn0031301
1639397_at	2.75926	CG9676	CG9676	CG9676-RA	FBgn0030773			1634479_at	0.478673	HDC02975	---	---	---
1638314_at	2.75373	CG12418	CG12418	CG12418-RA	FBgn0040536			1629403_at	0.478723	CG31466	CG31466	CG31466-RA	FBgn0051466
1631424_at	2.75	S.C3L000814	---	---	---			1628553_at	0.479042	S.C3R002386	---	---	---
1632566_at	2.75	CG11318	CG11318	CG11318-RA	FBgn0039818			1624580_at	0.479514	CG9362	CG9362	CG9362-RA	FBgn0037696
1635924_at	2.74336	CG18676	CG18676	CG18676-RA	FBgn0040697			1625415_at	0.48062	CG14306	CG14306	CG14306-RA	FBgn0038628
1625745_at	2.7426	CG31643	CG31643	CG31643-RA	FBgn0051643			1636388_at	0.480942	CG14220	CG14220	CG14220-RA	FBgn0031036
1627224_at	2.74074	CG11692	CG11692	CG11692-RA	FBgn0031125			1630598_at	0.480969	CG18179	CG18179	CG18179-RA	FBgn0036023
1633208_at	2.73684	CT32625	---	---	---			1628326_at	0.481013	S.C3L001830	---	---	---
1625325_s_at	2.73608	CG32067	CG32067	CG32067-RB	FBgn0052067			1639704_at	0.482036	CG14695	CG14695	CG14695-RA	FBgn0037850
1635728_a_at	2.73571	ps	ps	CG8144-RA	FBgn0026188			1638238_at	0.482558	CG5778	CG5778	CG5778-RA	FBgn0038930
1633478_at	2.73333	CT32819	---	---	---			1623527_at	0.482759	CG40122	CG40122	CG40122-RA	FBgn0058122
1634373_a_at	2.73222	CG13492	CG13492	CG13492-RA	FBgn0034662			1639713_at	0.483333	CG14242	CG14242	CG14242-RA	FBgn0039443
1631537_at	2.72997	CG31198	CG31198	CG31198-RA	FBgn0051198			1627927_at	0.483352	CG8443	CG8443	CG8443-RA	FBgn0034087
1626547_at	2.72708	HDC01229	---	---	---			1628347_s_at	0.484127	HDC09235	---	---	---
1628750_at	2.71622	Stencil:3L:15638226:15635536:GENSCAN	---	---	---			1636650_at	0.484682	CG10176	CG10176	CG10176-RA	FBgn0032682
1636112_s_at	2.71538	CG32015	CG32015	CG32015-RB	FBgn0052015			1625142_s_at	0.484848	CG33268	CG33268	CG33268-RA	FBgn0036176
1634029_at	2.71228	Ugt86Dj	Ugt86Dj	CG15902-RA	FBgn0040250			1633266_at	0.485149	CG32203	CG32203	CG32203-RA	FBgn0052203
1631470_at	2.70588	CG12313	CG12313	CG12313-RA	FBgn0035124			1639504_at	0.485294	CG14855	CG14855	CG14855-RA	FBgn0038260
1625227_at	2.70502	CG30456	CG30456	CG30456-RA	FBgn0050456			1632777_at	0.485368	CG8204	CG8204	CG8204-RA	FBgn0034033
1638429_at	2.7037	CG33475	CG33475	CG33475-RA	FBgn0053475			1633071_at	0.485981	HDC13940	---	---	---
1641272_at	2.7008	CG12139	CG12139	CG12139-RB	FBgn0030130			1636842_at	0.486402	CG8460	CG8460	CG8460-RA	FBgn0031996
1633612_at	2.70067	ps	ps	CG8144-RB	FBgn0026188			1624820_at	0.486679	CG8800	CG8800	CG8800-RA	FBgn0033408
1633327_at	2.7	CG11023	CG11023	CG11023-RA	FBgn0031208			1633129_at	0.486919	CG7183	CG7183	CG7183-RA	FBgn0038583
1624990_at	2.69916	CG12063	CG12063	CG12063-RA	FBgn0039851			1627911_at	0.488712	CG14286	CG14286	CG14286-RA	FBgn0038673
1634418_at	2.69767	CG15407	CG15407	CG15407-RB	FBgn0031521			1636258_at	0.488764	CG8550	CG8550	CG8550-RA	FBgn0033742
1637046_at	2.6876	l(2)03659	l(2)03659	CG8799-RA	FBgn0010549			1633405_s_at	0.488792	CG4288	CG4288	CG4288-RB	FBgn0038799
1628821_at	2.68715	CG17027	CG17027	CG17027-RA	FBgn0036553			1632228_at	0.489507	CG6733	CG6733	CG6733-RA	FBgn0039052
1638476_s_at	2.68352	LD34846	CG42273	---	FBgn0259168			1641709_at	0.489796	Stencil:2R:13282857:13276854:GENSCAN	---	---	---
1636933_at	2.6789	CG13562	CG13562	CG13562-RA	FBgn0034928			1631604_at	0.489815	CG9511	CG9511	CG9511-RA	FBgn0031810
1632477_s_at	2.67647	CG31708	CG31708	CG31708-RB	FBgn0051708			1640642_at	0.490272	Rh6	Rh6	CG5192-RB	FBgn0019940
1625396_at	2.67105	Stencil:2L:6152392:6147794:GENSCAN	---	---	---			1627936_s_at	0.491018	NO_REP_ID transposon invader3	---	---	---
1637857_at	2.66667	lectin-24A	lectin-24A	CG3410-RA	FBgn0040104			1634534_at	0.491018	CG30132	CG30132	CG30132-RA	FBgn0050132
1631018_at	2.66667	312	312	CG9166-RA	FBgn0029514			1623330_at	0.491041	CG5568	CG5568	CG5568-RA	FBgn0035641
1632584_at	2.66628	CG3344	CG3344	CG3344-RA	FBgn0035154			1631034_at	0.49114	Rca1	Rca1	CG10800-RA	FBgn0017551
1625108_a_at	2.66327	Lim3	Lim3	CG10699-RB	FBgn0002023			1635620_at	0.491573	CR_tc_RE45760 ncRNA	---	---	---
1631040_at	2.65617	CG10632	CG10632	CG10632-RA	FBgn0036302			1640002_at	0.49162	CG4586	CG4586	CG4586-RA	FBgn0029924
1625535_at	2.65517	H15	H15	CG6604-RA	FBgn0016660			1628271_at	0.491706	CG3609	CG3609	CG3609-RA	FBgn0031418
1638424_at	2.65248	CG10514	CG10514	CG10514-RA	FBgn0039312			1627325_at	0.49206	aur	aur	CG3068-RA	FBgn0000147
1641492_at	2.65217	GH12319	---	---	---			1625522_at	0.492187	CG32551	CG32551	CG32551-RA	FBgn0052551
1638149_at	2.64894	GM10787_revcomp	---	---	---			1641383_s_at	0.492537	CG40178	CG40178	CG40178-RA	FBgn0058178
1635274_at	2.64762	HDC10334	---	---	---			1635285_at	0.492647	CG32461	CG32461	CG32461-RA	FBgn0052461
1628496_at	2.64706	CG12591	CG12591	CG12591-RA	FBgn0037295			1631395_at	0.492958	HDC09479	---	---	---
1637435_at	2.64286	kek4	kek4	CG9431-RA	FBgn0032484			1629929_at	0.494118	HDC14629	---	---	---
1626809_at	2.64103	CG15783	CG15783	CG15783-RA	FBgn0029772			1624834_at	0.494737	CG14015	CG14015	CG14015-RA	FBgn0031716
1625840_at	2.63942	CG12001	CG12001	CG12001-RA	FBgn0037265			1633910_at	0.494949	HDC00913	---	---	---
1635739_at	2.63529	CG30322	CG30322	CG30322-RA	FBgn0050322			1633497_s_at	0.495283	CG33092	CG33092	CG33092-RA	FBgn0053092
1631339_s_at	2.63333	HDC20209	---	---	---			1632678_at	0.495541	S2P	S2P	CG8988-RA	FBgn0033656
1634980_s_at	2.63123	CG18490	CG18490	CG18490-RB	FBgn0036149			1632904_at	0.496122	CG10354	CG10354	CG10354-RA	FBgn0031868
1626415_at	2.62821	CG32738	CG32738-RA	---	FBgn0061403			1626665_at	0.496403	CG7408	CG7408	CG7408-RB	FBgn0036765
1638490_at	2.62626	CG15365	CG15365	CG15365-RA	FBgn0030077			1625430_at	0.496815	CG14022	CG14022	CG14022-RA	FBgn0031700
1633727_s_at	2.62261	CG8789	CG8789	CG8789-RA	FBgn0036896			1629061_s_at	0.497889	CG32041	CG32041	CG32041-RB	FBgn0052041
1629194_s_at	2.62187	ade2	ade2	CG9127-RA	FBgn0000052			1636433_at	0.498202	CG2260	CG2260	CG2260-RA	FBgn0030000
1633850_at	2.61847	CG18156	CG18156	CG18156-RA	FBgn0035725			1635940_at	0.5	CG5367	CG5367	CG5367-RA	FBgn0032228
1624577_at	2.61667	Ace	Ace	CG17907-RA	FBgn0000024			1640485_at	0.5	CG7616	CG7616	CG7616-RA	FBgn0036142
1629469_s_at	2.61425	CG10960	CG10960	CG10960-RC	FBgn0036316			1626586_at	0.5	Obp57a	Obp57a	CG30141-RA	FBgn0043535
1630897_at	2.60784	GluClalpha	GluClalpha	CG7535-RA	FBgn0024963			1631423_at	0.5	Stencil:3R:1715971:1717436:GENSCAN	---	---	---
1640113_at	2.6036	CG14183	CG14183	CG14183-RA	FBgn0036931
1625017_at	2.6025	CG3732	CG3732	CG3732-RA	FBgn0034750
1632304_at	2.6	CG8026	CG8026	CG8026-RB	FBgn0033391
1627082_at	2.59735	CG15465	CG15465	CG15465-RA	FBgn0029746
1623585_at	2.59701	CG14366	CG14366	CG14366-RA	FBgn0038176
1634218_at	2.59689	CG17270	CG17270	CG17270-RA	FBgn0038828
1629672_at	2.59259	Obp93a	Obp93a	CG17284-RA	FBgn0038859
1635495_a_at	2.59006	DopR2	DopR2	CG18741-RA	FBgn0015129
1626704_at	2.57396	CG7248	CG7248	CG7248-RA	FBgn0036229
1636035_at	2.57241	beat-IIa	beat-IIa	CG14334-RA	FBgn0038498
1626351_at	2.56716	Tsp42Ep	Tsp42Ep	CG4471-RA	FBgn0033137
1628227_at	2.56522	HDC20514	---	---	---
1638280_at	2.56313	CT22789	---	---	---
1630064_at	2.55914	CG5639	CG5639	CG5639-RA	FBgn0039527
1623277_at	2.55524	stich1	stich1	CG17100-RA	FBgn0016941
1630217_at	2.55336	CG13650	CG13650	CG13650-RA	FBgn0039277
1637664_at	2.55102	CG1340	CG1340	CG1340-RA	FBgn0039797
1632644_s_at	2.54955	cpo	cpo	CG31243-RA	FBgn0000363
1639492_at	2.54444	mGluR	mGluR	CG11144-RA	FBgn0019985
1626888_at	2.54434	CG9426	CG9426	CG9426-RA	FBgn0032485
1637567_at	2.54286	CG30360	CG30360	CG30360-RA	FBgn0050360
1633212_s_at	2.54054	CG31226	CG31226	CG31226-RA	FBgn0051226
1626503_at	2.538	CG2254	CG2254	CG2254-RA	FBgn0029994
1639054_s_at	2.53296	X59837 transposon pogo	---	---	---
1626695_at	2.52916	CG9518	CG9518	CG9518-RA	FBgn0030590
1633116_at	2.52294	HDC08894	---	---	---
1633326_at	2.51748	CG15356	CG15356	CG15356-RA	FBgn0031377
1637873_at	2.51163	CG5106	CG5106	CG5106-RA	FBgn0037879
1635284_a_at	2.51064	HDAC4	HDAC4	CG1770-RA	FBgn0041210
1633534_s_at	2.50868	CG9381	CG9381	CG9381-RA	FBgn0037705
1624551_at	2.50562	CG31861	CG31861	CG31861-RA	FBgn0051861
1629347_at	2.50418	klu	klu	CG12296-RA	FBgn0013469
1629853_at	2.50198	CG3699	CG3699	CG3699-RA	FBgn0040349
1624108_at	2.5	CG4695	CG4695	CG4695-RA	FBgn0037859
1623298_at	2.5	CG6067	CG6067	CG6067-RA	FBgn0029828
1641248_at	2.49833	CG14064	CG14064	CG14064-RA	FBgn0039584
1641464_s_at	2.49259	CG32850	CG32850	CG32850-RA	FBgn0052850
1623684_at	2.49038	CG4383	CG4383	CG4383-RA	FBgn0034125
1630255_at	2.48996	CG31676	CG31676	CG31676-RA	FBgn0051676
1624129_s_at	2.48918	CG7708	CG7708	CG7708-RA	FBgn0038641
1626807_a_at	2.48851	Nhe3	Nhe3	CG11328-RA	FBgn0028703
1637351_at	2.48837	CG15631	CG15631	CG15631-RA	FBgn0031626
1641730_at	2.48837	HDC15535	---	---	---
1634064_at	2.48808	CG13311	CG13311	CG13311-RA	FBgn0035929
1638311_at	2.48738	CG12817	CG12817	CG12817-RA	FBgn0037798
1636811_at	2.48533	CG5427	CG5427	CG5427-RA	FBgn0032433
1627190_at	2.48387	CG13228	CG13228	CG13228-RA	FBgn0033588
1639959_at	2.48339	CG32415	CG32415	CG32415-RA	FBgn0052415
1636372_at	2.48315	CG13232	CG13232	CG13232-RA	FBgn0033578
1637828_a_at	2.48171	sif	sif	CG5406-RB	FBgn0019652
1638645_at	2.48166	CG9662	CG9662	CG9662-RA	FBgn0031529
1638060_at	2.47468	CG10077	CG10077	CG10077-RB	FBgn0035720
1629507_a_at	2.47139	mle	mle	CG11680-RB	FBgn0002774
1638809_at	2.47122	CT33922	---	---	---
1638540_at	2.46774	HDC20280	---	---	---
1624955_at	2.45833	DebA	DebA	CG17967-RA	FBgn0000425
1632424_at	2.45015	CG13995	CG13995	CG13995-RA	FBgn0031770
1641448_a_at	2.44988	Dg	Dg	CG18250-RA	FBgn0034072
1639774_at	2.44945	CG15202	CG15202	CG15202-RA	FBgn0030271
1623241_s_at	2.44625	CG30104	CG30104	CG30104-RB	FBgn0050104
1625620_a_at	2.43648	CG33070	CG33070	CG33070-RC	FBgn0053070
1633286_at	2.43619	CG32372	CG32372	CG32372-RA	FBgn0052372
1629596_s_at	2.43617	S.C3L001582	---	---	---
1626098_at	2.43579	CG11453	CG11453	CG11453-RA	FBgn0038734
1638094_at	2.43519	CG6255	CG6255	CG6255-RA	FBgn0038708
1628643_at	2.43257	CG31267	CG31267	CG31267-RA	FBgn0051267
1633583_at	2.42917	GluRIA	GluRIA	CG8442-RA	FBgn0004619
1628373_at	2.42857	CG32085	CG32085	CG32085-RA	FBgn0052085
1629318_at	2.42653	CG17104	CG17104	CG17104-RA	FBgn0032279
1633040_at	2.4186	HDC11903	---	---	---
1629277_at	2.41686	CG31475	CG31475	CG31475-RA	FBgn0051475
1639703_s_at	2.41556	CG10936	CG10936	CG10936-RB	FBgn0034253
1629212_at	2.41475	lox	lox	CG11335-RA	FBgn0039848
1640625_at	2.41284	CG15654	CG15654	CG15654-RA	FBgn0034586
1626003_s_at	2.41176	CG33142	CG33142	CG33142-RC	FBgn0053142
1635453_at	2.41078	CG13095	CG13095	CG13095-RA	FBgn0032049
1634134_at	2.40568	CG6114	CG6114	CG6114-RA	FBgn0036544
1626837_a_at	2.40498	CG32245	CG32245	CG32245-RC	FBgn0052245
1630740_at	2.40476	CG4363	CG4363	CG4363-RA	FBgn0034663
1630456_at	2.40445	Mbs	Mbs	CG32156-RE	FBgn0005536
1625046_at	2.40352	CG10648	CG10648	CG10648-RA	FBgn0030067
1639529_at	2.40094	CG9380	CG9380	CG9380-RA	FBgn0035094
1632360_s_at	2.4	CG31038	CG31038	CG31038-RB	FBgn0051038
1626171_at	2.4	GM10545	GM10545	---	---
1623249_s_at	2.4	HDC03020	---	---	---
1636040_at	2.39934	CG10527	CG10527	CG10527-RA	FBgn0034583
1625057_at	2.39796	RSG7	RSG7	CG9108-RA	FBgn0024941
1634288_at	2.39744	HDC20349	---	---	---
1638337_at	2.3956	GH10590	CG11387	---	FBgn0004198
1623760_at	2.39432	Ugt86De	Ugt86De	CG6653-RA	FBgn0040255
1628532_at	2.39286	CG15768	CG15768	CG15768-RA	FBgn0029806
1627180_at	2.38889	Cyp4d14	Cyp4d14	CG3540-RA	FBgn0023541
1636264_at	2.38852	VAChT	VAChT	CG32848-RA	FBgn0015323
1634520_at	2.38743	vn	vn	CG10491-RA	FBgn0003984
1632889_at	2.38636	CG12601	CG12601	CG12601-RA	FBgn0038282
1623398_at	2.38517	CG4830	CG4830	CG4830-RA	FBgn0037996
1627633_at	2.37903	CG8932	CG8932	CG8932-RA	FBgn0039390
1623299_at	2.37549	Mmp2	Mmp2	CG1794-RA	FBgn0033438
1631552_at	2.37537	CG13194	CG13194	CG13194-RA	FBgn0033649
1625302_at	2.375	CG9637	CG9637	CG9637-RA	FBgn0038165
1625139_at	2.37173	CG11086	CG11086	CG11086-RA	FBgn0033153
1634127_a_at	2.36755	CG13029	CG13029	CG13029-RB	FBgn0036670
1638039_at	2.36742	CG6048	CG6048	CG6048-RA	FBgn0029827
1639903_at	2.36587	Ser6	Ser6	CG2071-RA	FBgn0011834
1634306_at	2.36521	Klp98A	Klp98A	CG5658-RA	FBgn0004387
1624651_at	2.36364	HDC13250	---	---	---
1630959_at	2.36364	Stencil:3R:16230345:16228735:GENSCAN	---	---	---
1624926_at	2.36	CG13557	CG13557	CG13557-RA	FBgn0034867
1633670_at	2.35714	HDC20074	---	---	---
1625171_at	2.35714	Stencil:2L:3596743:3585425:GENSCAN	---	---	---
1640465_at	2.35648	CG17124	CG17124	CG17124-RB	FBgn0032297
1627258_at	2.35406	CR_tc_LP11739 ncRNA	---	---	---
1631364_at	2.35294	CG32047	CG32047	CG32047-RA	FBgn0052047
1628622_s_at	2.35294	S.C2R000135	---	---	---
1627339_at	2.35135	CG32298	CG32298	CG32298-RA	FBgn0052298
1628560_at	2.35115	CG9344	CG9344	CG9344-RA	FBgn0034564
1636838_a_at	2.34949	nSyb		CG17248-RC	FBgn0013342
1625690_at	2.34694	CG15485	CG15485	CG15485-RA	FBgn0032442
1633072_at	2.34667	HDC02600	---	---	---
1640328_at	2.34579	HDC14195	---	---	---
1635347_a_at	2.3425	CG8557	CG8557	CG8557-RA	FBgn0030842
1634061_a_at	2.34177	rdgC	rdgC	CG6571-RB	FBgn0004366
1627191_a_at	2.34135	ena	ena	CG15112-RC	FBgn0000578
1638669_at	2.34041	CG11395	CG11395	CG11395-RA	FBgn0034200
1626745_at	2.33993	Sucb	Sucb	CG10622-RA	FBgn0029118
1633410_at	2.33788	CG2975	CG2975	CG2975-RA	FBgn0031468
1640918_at	2.33518	ome	ome	CG32145-RA	FBgn0002997
1624395_at	2.33468	CG31102	CG31102	CG31102-RA	FBgn0051102
1637378_s_at	2.33434	ia2	ia2	CG31795-RB	FBgn0031294
1640292_at	2.33333	S.C2R000098	---	---	---
1632100_s_at	2.33094	sina	sina	CG9949-RA	FBgn0003410
1627327_at	2.33013	CG10812	CG10812	CG10812-RA	FBgn0035434
1637824_at	2.3301	CG13653	CG13653	CG13653-RA	FBgn0039288
1641442_a_at	2.3296	trol	trol	CG7981-RA	FBgn0001402
1628406_s_at	2.32941	RH61266	---	---	---
1635968_at	2.32923	CG3604	CG3604	CG3604-RA	FBgn0031562
1633775_at	2.32584	CG31665	CG31665	CG31665-RA	FBgn0051665
1631486_at	2.32558	p38c	p38c	CG33338-RA	FBgn0046322
1625891_at	2.32432	CG17111	CG17111	CG17111-RA	FBgn0039048
1637393_at	2.32353	CG6119	CG6119	CG6119-RB	FBgn0033849
1640155_at	2.32258	S.C3R002104	---	---	---
1635642_at	2.32078	CG31082	CG31082	CG31082-RA	FBgn0051082
1623234_s_at	2.31485	Calx	Calx	CG5685-RA	FBgn0013995
1630430_a_at	2.31256	CG30437	CG30437	CG30437-RA	FBgn0050437
1638139_at	2.30991	CG31664	CG31664	CG31664-RA	FBgn0051664
1639676_at	2.30935	CG15173	CG15173	CG15173-RA	FBgn0032744
1638603_at	2.30769	CG31909	CG31909	CG31909-RA	FBgn0051909
1629228_at	2.30741	CG33147	CG33147	CG33147-RA	FBgn0053147
1625228_at	2.30163	CG8394	CG8394	CG8394-RA	FBgn0033911
1630934_at	2.30163	X51967 transposon R2-element DMRER2DM	---	---	---
1640579_at	2.30038	CG13560	CG13560	CG13560-RA	FBgn0034899
1640379_s_at	2.30026	CG11079	CG11079	CG11079-RA	FBgn0034851
1638305_at	2.29861	MIP	MIP	CG6456-RA	FBgn0036713
1630036_at	2.29854	CG13594	CG13594	CG13594-RA	FBgn0035041
1641158_a_at	2.29688	defective chorion 1	defective chorion 1	CG2175-RA	FBgn0000427
1630376_at	2.29348	onecut	onecut	CG1922-RA	FBgn0028996
1634468_at	2.29238	CG13397	CG13397	CG13397-RA	FBgn0014417
1625471_s_at	2.28975	UNC93-like protein	UNC93-like protein	CG4928-RA	FBgn0027556
1623292_at	2.28732	CG33128	CG33128	CG33128-RA	FBgn0053128
1632291_at	2.28725	Snap	Snap	CG6625-RA	FBgn0011712
1641264_at	2.28571	HDC15763	---	---	---
1636869_at	2.28504	LD07701	AGO1	---	FBgn0262739
1638230_at	2.28435	CG3160	CG3160	CG3160-RA	FBgn0029789
1640058_at	2.28205	CG8216	CG8216	CG8216-RA	FBgn0033358
1631686_at	2.27848	CG17368	CG17368	CG17368-RA	FBgn0036384
1635406_at	2.27734	Pkg21D	Pkg21D	CG3324-RA	FBgn0000442
1624321_at	2.27487	Rac2	Rac2	CG8556-RA	FBgn0014011
1639147_s_at	2.27273	CG30438	CG30438	CG30438-RA	FBgn0050438
1632966_at	2.27068	CG8213	CG8213	CG8213-RA	FBgn0033359
1633180_at	2.27044	exu	exu	CG8994-RC	FBgn0000615
1624623_at	2.27044	CG32972	CG32972	CG32972-RB	FBgn0028905
1623164_a_at	2.26913	Eip75B	Eip75B	CG8127-RB	FBgn0000568
1624852_at	2.26623	CG9817	CG9817	CG9817-RA	FBgn0030219
1638042_at	2.26531	CG32083	CG32083	CG32083-RA	FBgn0052083
1624803_at	2.26531	Stencil:4:275254:280287:GENSCAN	---	---	---
1635374_at	2.26506	CG31728	CG31728	CG31728-RA	FBgn0051728
1627548_at	2.26446	CG12541	CG12541	CG12541-RA	FBgn0029930
1624885_at	2.26355	CG32645	CG32645	CG32645-RB	FBgn0052645
1635514_at	2.2616	CG1273	CG1273	CG1273-RB	FBgn0035522
1626200_s_at	2.25949	tipE	tipE	CG1232-RA	FBgn0003710
1639854_at	2.25926	HDC14831	---	---	---
1637116_at	2.25899	S.CX001983	---	---	---
1636668_at	2.25581	CG9972	CG9972	CG9972-RA	FBgn0035379
1624121_at	2.25312	knk	knk	CG6217-RA	FBgn0001321
1626172_at	2.25195	CG12187	CG12187	CG12187-RA	FBgn0035367
1632508_s_at	2.25	caps	caps	CG11282-RA	FBgn0023095
1629375_at	2.25	CG11400	CG11400	CG11400-RA	FBgn0034198
1638936_s_at	2.25	S.C2L002523	---	---	---
1623944_at	2.25	CG12605	CG12605	CG12605-RB	FBgn0035481
1625711_at	2.24342	CG31530	CG31530	CG31530-RA	FBgn0051530
1636516_at	2.24242	CG32189	CG32189	CG32189-RA	FBgn0052189
1623261_at	2.24135	CG31118	CG31118	CG31118-RA	FBgn0051118
1629569_at	2.2403	CG1839	CG1839	CG1839-RA	FBgn0030555
1623263_at	2.24	HDC08642	---	---	---
1629905_s_at	2.23976	GM09444	CG1691	---	FBgn0262735
1629142_at	2.23913	DopR	DopR	CG9652-RA	FBgn0011582
1632295_s_at	2.23706	NO_REP_ID transposon Doc2-element	---	---	---
1623750_at	2.23684	CG32246	CG32246	CG32246-RA	FBgn0052246
1634851_at	2.23585	RE65113_revcomp	CG9379	---	FBgn0000244
1636076_a_at	2.23529	tutl	tutl	CG15427-RE	FBgn0010473
1626965_at	2.23423	CG31743	CG31743	CG31743-RA	FBgn0051743
1625324_at	2.23277	CG18549	CG18549	CG18549-RA	FBgn0038053
1639930_at	2.23249	CG33197	CG33197	CG33197-RC	FBgn0053197
1636145_at	2.22844	CG7219	CG7219	CG7219-RA	FBgn0031973
1629845_at	2.22778	CG13835	CG13835	CG13835-RA	FBgn0039036
1631681_s_at	2.22775	CG32214	CG32214	CG32214-RA	FBgn0052214
1626737_at	2.22727	CG14901	CG14901	CG14901-RA	FBgn0038440
1626684_at	2.22591	CG7607	CG7607	CG7607-RA	FBgn0036145
1632807_at	2.22558	Dhap-at	Dhap-at	CG4625-RA	FBgn0040212
1624838_a_at	2.225	sNPF	sNPF	CG13968-RA	FBgn0032840
1640276_a_at	2.22492	Flo	Flo	CG8200-RA	FBgn0024754
1640534_s_at	2.2246	CaMKII	CaMKII	CG18069-RC	FBgn0004624
1630048_at	2.22222	ppk	ppk	CG3478-RA	FBgn0020258
1627047_at	2.22169	CG3987	CG3987	CG3987-RA	FBgn0038292
1632759_at	2.21875	CG15864	CG15864	CG15864-RA	FBgn0040528
1628793_at	2.21739	CG6106	CG6106	CG6106-RA	FBgn0030914
1625563_s_at	2.2171	CG14253	CG14253	CG14253-RB	FBgn0039467
1630095_a_at	2.21411	CG3915	CG3915-RB	---	FBgn0033791
1631303_s_at	2.21324	CG8524	CG8524	CG8524-RA	FBgn0024321
1623556_at	2.21154	CG32669	CG32669	CG32669-RA	FBgn0052669
1638132_at	2.21118	CG10184	CG10184	CG10184-RA	FBgn0039094
1639292_at	2.21099	CG5744	CG5744	CG5744-RB	FBgn0030897
1635845_at	2.21097	CG30480	CG30480	CG30480-RA	FBgn0050480
1639596_at	2.21073	CG7781	CG7781	CG7781-RA	FBgn0032021
1638950_at	2.20988	CG12557	CG12557	CG12557-RA	FBgn0034286
1638360_at	2.20879	CG31634	CG31634	CG31634-RA	FBgn0051634
1625380_at	2.20796	CG15712	CG15712	CG15712-RA	FBgn0034131
1633553_s_at	2.20721	SP1173	SP1173	CG10121-RC	FBgn0035710
1636368_at	2.2069	CG14269	CG14269	CG14269-RA	FBgn0029658
1638700_at	2.20652	Alk	Alk	CG8250-RA	FBgn0040505
1626863_at	2.20482	HDC20230	---	---	---
1635030_at	2.20374	CG12868	CG12868	CG12868-RA	FBgn0033945
1624794_at	2.2037	CG10845	CG10845	CG10845-RA	FBgn0039246
1640586_at	2.20325	CG1537	CG1537	CG1537-RA	FBgn0030260
1628163_at	2.2	HDC08777	---	---	---
1624313_at	2.1962	HL02501	---	---	---
1633904_at	2.19565	CG5467	CG5467	CG5467-RA	FBgn0039433
1625614_at	2.19521	Cyp6a16Psi	Cyp6a16Psi	CR7249-RA	FBgn0031726
1623329_at	2.19369	CG14500	CG14500	CG14500-RA	FBgn0034318
1638650_at	2.19231	HDC11583	---	---	---
1628375_at	2.19156	CG11786	CG11786	CG11786-RA	FBgn0039264
1630441_at	2.19048	CG12716	CG12716	CG12716-RA	FBgn0030439
1634729_at	2.1885	CG10563	CG10563	CG10563-RA	FBgn0032760
1631375_a_at	2.18576	ImpE1	ImpE1	CG32356-RB	FBgn0001253
1624059_at	2.18548	CG32223	CG32223	CG32223-RA	FBgn0052223
1627933_a_at	2.18519	CG30361	CG30361	CG30361-RA	FBgn0050361
1627219_at	2.18421	nAChRbeta1	nAChRbeta1	CG11348-RB	FBgn0000038
1637347_at	2.18402	HDC02124	---	---	---
1626518_at	2.18298	LD12453	seq	---	FBgn0028991
1633328_at	2.18254	RpI12	RpI12	CG13418-RA	FBgn0038903
1632961_at	2.18214	Shaw	Shaw	CG2822-RB	FBgn0003386
1636503_at	2.18182	S.C2R000985	---	---	---
1635178_at	2.18056	CG33299	CG33299	CG33299-RA	FBgn0053299
1634311_at	2.18008	CG14408	CG14408	CG14408-RB	FBgn0030581
1637049_at	2.17985	bi	bi	CG3578-RA	FBgn0000179
1641067_at	2.17822	HDC09532	---	---	---
1633780_at	2.17778	CG13793	CG13793	CG13793-RA	FBgn0031935
1623011_at	2.17742	CG13552	CG13552	CG13552-RA	FBgn0034864
1634858_s_at	2.17498	CG5344	CG5344	CG5344-RA	FBgn0037917
1623171_s_at	2.17431	GM02019	CG8817	---	FBgn0041111
1625662_at	2.17391	CG13287	CG13287	CG13287-RA	FBgn0035643
1639537_at	2.17293	CG4587	CG4587	CG4587-RA	FBgn0028863
1638733_at	2.17276	CG3984	CG3984	CG3984-RA	FBgn0038291
1623932_at	2.17169	CG11010	CG11010	CG11010-RA	FBgn0036319
1630868_s_at	2.17021	HDC16183	---	---	---
1628742_at	2.16892	CG31312	CG31312	CG31312-RA	FBgn0051312
1640524_at	2.16822	GC	GC	CG13927-RA	FBgn0035245
1624928_at	2.16697	CG6064	CG6064	CG6064-RA	FBgn0036746
1633103_at	2.16667	CG14357	CG14357	CG14357-RA	FBgn0038204
1623790_at	2.16655	CG31901	CG31901	CG31901-RA	FBgn0051901
1629678_a_at	2.16443	Aplip1	Aplip1	CG1200-RA	FBgn0040281
1637918_s_at	2.16371	CG16786	CG16786	CG16786-RA	FBgn0034974
1640542_at	2.16364	CG5892	CG5892	CG5892-RA	FBgn0038873
1629417_s_at	2.16327	CG14853	CG14853	CG14853-RB	FBgn0038246
1625316_s_at	2.16318	GM09534	CG9819	---	FBgn0267912
1628438_at	2.16303	CG9044	CG9044	CG9044-RA	FBgn0031752
1640875_s_at	2.16	S.C2R000018	---	---	---
1639276_at	2.15851	CG4680	CG4680	CG4680-RA	FBgn0036627
1625148_s_at	2.15584	CG17870	CG17870	CG17870-RB	FBgn0004907
1640206_at	2.15517	CG4660	CG4660	CG4660-RA	FBgn0029839
1637895_at	2.15432	Dhc16F	Dhc16F	CG7092-RA	FBgn0013809
1629673_at	2.15254	CG15418	CG15418	CG15418-RA	FBgn0031554
1635140_at	2.1522	CG15515	CG15515	CG15515-RA	FBgn0039719
1631628_s_at	2.15201	Prx2540-2	Prx2540-2	CG11765-RA	FBgn0033518
1639143_at	2.15194	CG32302	CG32302	CG32302-RA	FBgn0052302
1636866_at	2.1516	sec15	sec15	CG7034-RA	FBgn0038856
1635512_at	2.15078	CG11893	CG11893	CG11893-RA	FBgn0039316
1636283_at	2.15026	CG14826	CG14826	CG14826-RA	FBgn0035750
1632945_at	2.14801	nesprin	nesprin	CG31649-RA	FBgn0051649
1626949_at	2.14556	CG11158	CG11158	CG11158-RA	FBgn0030511
1627283_at	2.14545	HDC08924	---	---	---
1624009_at	2.14356	CG12802	CG12802	CG12802-RA	FBgn0037767
1623949_s_at	2.14319	CG32816	CG32816	CG32816-RB	FBgn0052816
1634786_at	2.14286	lectin-28C	lectin-28C	CG7106-RA	FBgn0040099
1631004_s_at	2.14208	su(Hw)	su(Hw)	CG8573-RB	FBgn0003567
1638791_at	2.14201	HDC14001	---	---	---
1623431_at	2.14151	CG13423	CG13423	CG13423-RA	FBgn0034513
1628489_at	2.14115	dally	dally	CG4974-RA	FBgn0011577
1633232_at	2.14016	CG18358	CG18358	CG18358-RA	FBgn0030782
1640590_at	2.13856	CG32195	CG32195	CG32195-RA	FBgn0052195
1638131_s_at	2.13846	5-HT1A	CG16720	CG16720-RB	FBgn0004168
1623194_at	2.13777	CG7637	CG7637	CG7637-RA	FBgn0033548
1623048_a_at	2.13431	Lcch3	Lcch3	CG17336-RA	FBgn0010240
1637894_at	2.13411	CG14509	CG14509	CG14509-RA	FBgn0039647
1629718_at	2.13333	CG16727	CG16727	CG16727-RA	FBgn0038719
1632212_at	2.13305	CG14401	CG14401	CG14401-RA	FBgn0032900
1638077_at	2.12766	CG7634	CG7634	CG7634-RA	FBgn0037101
1636402_at	2.12676	CG10081	CG10081	CG10081-RA	FBgn0034441
1624542_at	2.1236	CG31757	CG31757	CG31757-RA	FBgn0051757
1628823_at	2.12132	CG14120	CG14120	CG14120-RA	FBgn0036321
1624151_a_at	2.11855	CG32183	CG32183	CG32183-RA	FBgn0052183
1641429_at	2.11727	CG17523	CG17523	CG17523-RA	FBgn0034336
1627526_at	2.11616	CG8778	CG8778	CG8778-RA	FBgn0033761
1624595_a_at	2.11587	Rbp2	Rbp2	CG4429-RA	FBgn0010256
1626413_at	2.11367	Rbp1-like	CG1987	CG1987-RA	FBgn0030479
1622993_at	2.11321	HDC07791	---	---	---
1623899_at	2.11321	Takr99D	Takr99D	CG7887-RA	FBgn0004622
1631164_a_at	2.10997	CG12370	CG12370	CG12370-RA	FBgn0033744
1626597_at	2.1087	CG9521	CG9521	CG9521-RA	FBgn0030588
1626659_at	2.10753	CG4980	CG4980	CG4980-RA	FBgn0039558
1625327_at	2.10714	HDC01521	---	---	---
1634279_at	2.10714	CG11529	CG11529	CG11529-RA	FBgn0036264
1635372_a_at	2.10468	CG6803	CG6803	CG6803-RB	FBgn0038294
1637957_s_at	2.10448	Rbp9	Rbp9	CG3151-RA	FBgn0010263
1638741_at	2.10435	GM05554	---	---	FBgn0042693
1630619_at	2.10116	Spn1	Spn1	CG9456-RA	FBgn0028988
1638245_at	2.10112	CG13766	CG13766	CG13766-RA	FBgn0031834
1633715_s_at	2.09917	CG18769	CG18769	CG18769-RA	FBgn0042185
1625218_at	2.09786	CG11399	CG11399	CG11399-RB	FBgn0037021
1631559_s_at	2.09639	HDC09397	---	---	---
1640837_a_at	2.09609	ImpL1	ImpL1	CG10717-RA	FBgn0001256
1637466_at	2.09383	Ric	Ric	CG8418-RA	FBgn0017549
1625235_at	2.09346	CG13325	CG13325	CG13325-RA	FBgn0033792
1635738_at	2.09249	Cng	Cng	CG7779-RA	FBgn0014462
1628768_at	2.092	CG4676	CG4676	CG4676-RA	FBgn0033815
1637386_at	2.09146	rdgC	rdgC	CG6571-RA	FBgn0004366
1623747_at	2.09048	CG5895	CG5895	CG5895-RA	FBgn0036560
1627923_at	2.08935	CG12950	CG12950	CG12950-RA	FBgn0037736
1628851_at	2.08929	HDC19077	---	---	---
1623006_at	2.08861	SerT	SerT	CG4545-RA	FBgn0010414
1629181_at	2.08779	LP10657	---	---	FBgn0053494
1639414_at	2.08768	CG7093	CG7093	CG7093-RA	FBgn0031965
1633009_a_at	2.08696	CG6640	CG6640	CG6640-RA	FBgn0036068
1626439_at	2.08482	CG15353	CG15353	CG15353-RA	FBgn0040718
1630479_at	2.08451	S.C3L002746	---	---	---
1638083_at	2.08451	HDC14375	---	---	---
1627662_at	2.08424	Ugt35a	Ugt35a	CG6644-RA	FBgn0026315
1637129_at	2.08386	CG17524	CG17524	CG17524-RA	FBgn0034337
1628089_at	2.08354	CG31753	CG31753	CG31753-RA	FBgn0051753
1627334_at	2.08264	Tsp39D	Tsp39D	CG8666-RA	FBgn0032943
1623482_at	2.08257	CG9072	CG9072	CG9072-RA	FBgn0030614
1625752_at	2.08219	TpnC41C	TpnC41C	CG2981-RA	FBgn0013348
1641143_s_at	2.08163	tsl	tsl	CG6705-RA	FBgn0003867
1636783_at	2.07937	nerfin-2	nerfin-2	CG12809-RA	FBgn0041105
1635130_a_at	2.07896	SamDC	SamDC	CG5029-RB	FBgn0019932
1627984_at	2.0776	CG13917	CG13917	CG13917-RA	FBgn0035237
1624824_at	2.07719	CG6298	CG6298	CG6298-RA	FBgn0036737
1626020_at	2.07692	HDC18569	---	---	---
1632132_at	2.07627	HDC10414	---	---	---
1636321_s_at	2.07414	CG13624	CG13624	CG13624-RB	FBgn0039209
1636030_s_at	2.07407	CT30953	---	---	---
1630522_a_at	2.07383	ST6Gal	ST6Gal	CG4871-RB	FBgn0035050
1629232_at	2.0733	CG12869	CG12869	CG12869-RA	FBgn0033943
1630762_at	2.07143	CG9918	CG9918	CG9918-RA	FBgn0038201
1632124_at	2.07143	CG32345	CG32345	CG32345-RA	FBgn0052345
1624371_a_at	2.07101	CG7356	CG7356	CG7356-RA	FBgn0031975
1626953_at	2.07003	Fmo-1	Fmo-1	CG3006-RA	FBgn0034943
1628749_at	2.07	CG17599	CG17599	CG17599-RA	FBgn0031196
1636146_at	2.06971	Nrg	Nrg	CG1634-RA	FBgn0002968
1637750_at	2.06939	Sox21b	Sox21b	CG32139-RA	FBgn0042630
1639909_at	2.0687	CG7058	CG7058	CG7058-RA	FBgn0030961
1636451_a_at	2.06867	CG30420	CG30420	CG30420-RA	FBgn0050420
1624667_at	2.06718	CG31760	CG31760	CG31760-RA	FBgn0051760
1628787_s_at	2.06667	S.C3R002811	---	---	---
1629346_at	2.06415	CG1443	CG1443	CG1443-RA	FBgn0039620
1625446_at	2.06355	CG32763	CG32763	CG32763-RA	FBgn0026702
1633536_at	2.06122	CG4630	CG4630	CG4630-RA	FBgn0033809
1640189_at	2.06091	trol	trol	CG12497-RA	FBgn0267911
1623376_s_at	2.05933	Nmda1	Nmda1	CG3798-RF	FBgn0013305
1640630_at	2.05882	CG17119	CG17119	CG17119-RB	FBgn0039045
1630047_at	2.05738	GABA-B-R1	GABA-B-R1	CG15274-RA	FBgn0260446
1641727_at	2.05729	CG17470	CG17470	CG17470-RA	FBgn0032869
1631073_at	2.05537	CG10997	CG10997	CG10997-RA	FBgn0030529
1633382_s_at	2.05484	tapas	tapas	CG8920-RC	FBgn0027529
1625385_at	2.05426	ct	ct	CG11387-RB	FBgn0004198
1624934_at	2.05405	olf413	olf413	CG12673-RA	FBgn0037153
1628849_at	2.05185	HDC07332	---	---	---
1624098_s_at	2.05093	CG18675	CG18675	CG18675-RA	FBgn0040696
1629264_at	2.05078	CG13025	CG13025	CG13025-RA	FBgn0036660
1632164_at	2.0507	scrib	scrib	CG5462-RC	FBgn0026178
1635963_a_at	2.04966	CG7990	CG7990	CG7990-RB	FBgn0030997
1640204_at	2.0492	CG31619	CG31619	CG31619-RA	FBgn0051619
1639364_at	2.04884	CG8579	CG8579	CG8579-RA	FBgn0033319
1623961_at	2.04706	CG8936	CG8936	CG8936-RA	FBgn0030818
1638174_at	2.04688	CG1246	CG1246	CG1246-RB	FBgn0035360
1641009_at	2.0463	CG31295	CG31295	CG31295-RA	FBgn0051295
1623083_at	2.04417	CG1698	CG1698	CG1698-RA	FBgn0033443
1634382_at	2.03911	CG31675	CG31675	CG31675-RA	FBgn0051675
1638885_at	2.03846	CG33318	CG33318	CG33318-RA	---
1641006_s_at	2.0379	Pi3K68D	Pi3K68D	CG11621-RC	FBgn0015278
1635964_at	2.03774	CG10951	CG10951	CG10951-RA	FBgn0039230
1636015_s_at	2.03717	NO_REP_ID transposon Stalker2	---	---	---
1639180_at	2.03677	CG12505	CG12505	CG12505-RA	FBgn0033926
1637467_at	2.03495	CG5245	CG5245	CG5245-RA	FBgn0038047
1633088_at	2.03492	CG4733	CG4733	CG4733-RA	FBgn0038744
1629496_at	2.03483	CG7832	CG7832	CG7832-RA	FBgn0086686
1635806_at	2.03448	CG11310	CG11310	CG11310-RA	FBgn0037067
1631498_a_at	2.03306	fru	fru	CG14307-RC	FBgn0004652
1641731_at	2.03181	CG14686	CG14686	CG14686-RA	FBgn0037832
1633851_at	2.03175	CG31231	CG31231	CG31231-RA	FBgn0051231
1635727_a_at	2.0302	Cyp4g15	Cyp4g15	CG11715-RA	FBgn0030304
1637562_at	2.0294	GCR(ich)	GCR(ich)	CG5812-RA	FBgn0029170
1633206_at	2.02867	CG9780	CG9780	CG9780-RA	FBgn0037230
1624130_at	2.0278	Obp56h	Obp56h	CG13874-RA	FBgn0034475
1630665_at	2.0274	CG17061	CG17061	CG17061-RA	FBgn0035132
1632203_at	2.02658	CG31706	CG31706	CG31706-RA	FBgn0051706
1630366_at	2.0264	CG31149	CG31149	CG31149-RA	FBgn0051149
1636968_at	2.025	CG5559	CG5559	CG5559-RA	FBgn0032653
1623486_at	2.02206	CG7900	CG7900	CG7900-RA	FBgn0037548
1641643_at	2.02198	CG33007	CG33007	CG33007-RA	FBgn0053007
1628628_at	2.02182	CalpA	CalpA	CG7563-RB	FBgn0012051
1638798_at	2.02128	HDC19023	---	---	---
1640627_at	2.02124	ds	ds	CG17941-RA	FBgn0000497
1634447_at	2.02104	CG31140	CG31140	CG31140-RA	FBgn0051140
1635440_at	2.02083	Stencil:3R:23714142:23722337:GENSCAN	---	---	---
1631246_at	2.02069	Fmrf	Fmrf	CG2346-RA	FBgn0000715
1624002_a_at	2.02051	CG31291	CG31291	CG31291-RB	FBgn0051291
1626129_at	2.01923	5-HT1B	5-HT1B	CG15113-RA	FBgn0263116
1635700_at	2.01654	CG31792	CG31792	CG31792-RA	FBgn0051792
1635486_at	2.01587	CG33468	CG33468	CG33468-RA	FBgn0053468
1627447_at	2.01562	CG14759	CG14759	CG14759-RA	FBgn0033278
1623566_at	2.01549	CG13957	CG13957	CG13957-RA	FBgn0030739
1627643_at	2.01449	Mgstl	Mgstl	CG1742-RB	FBgn0025814
1624893_at	2.01293	CG8852	CG8852	CG8852-RA	FBgn0031548
1638366_at	2.0122	HDC20114	---	---	---
1633344_at	2.01115	CG5494	CG5494	CG5494-RA	FBgn0038819
1637647_at	2.01091	CG31148	CG31148	CG31148-RA	FBgn0051148
1634828_at	2.00973	CG7297	CG7297	CG7297-RA	FBgn0036529
1636470_at	2.00768	S.CX001047	---	---	---
1624854_s_at	2.00612	Lis1	Lis1	CG8440-RA	FBgn0015754
1625954_at	2.00521	CG2681	CG2681	CG2681-RA	FBgn0024997
1624290_at	2.00475	CG4752	CG4752	CG4752-RA	FBgn0034733
1633451_at	2.00238	CG32634	CG32634	CG32634-RA	FBgn0052634
1638981_at	2.00192	Ugt86Dh	Ugt86Dh	CG4772-RA	FBgn0040252
1632744_a_at	2.00108	if	if	CG9623-RB	FBgn0001250
1628881_at	2	HDC10645	---	---	---
1626626_at	2	CG13079	CG13079	CG13079-RA	FBgn0032808
1626466_at	2	Cyp6a15Psi	Cyp6a15Psi	CR14753-RA	FBgn0033303
1637370_at	2	yellow-f	yellow-f	CG18550-RA	FBgn0041710
1625732_at	2	CG32600	CG32600	CG32600-RA	FBgn0052600
1635685_at	2	S.C2L002409	---	---	---
1629003_at	2	CG6208	CG6208	CG6208-RA	FBgn0037789
1639157_at	2	CG6765	CG6765	CG6765-RA	FBgn0035903
1627835_a_at	2	CG31973	CG31973	CG31973-RA	FBgn0051973

## Sheet: hop^TumL
Supplementary Table 3. Fold change over WT of significantly changed genes for each genotype among probe sets where the probe sets were not indicated as "absent." Well-established published canonical target genes are indicated with a blue highlight where downregulated and with orange highlight where upregulated.
Probe	hop[Tum-l]_FoldChange	Probe Description	Gene Name	Transcript	Flybase ID				Probe	hop[Tum-l]_FoldChange	Probe Description	Gene Name	Transcript	Flybase ID
1637734_at	2056.25	TepI	TepI	CG18096-RA	FBgn0041183				1623840_at	0.00532725	CG18607	CG18607	CG18607-RA	FBgn0034429
1635549_at	1322.9	TotA	TotA	CG31509-RA	FBgn0028396				1630684_at	0.0133162	CG13032	CG13032	CG13032-RA	FBgn0036652
1625698_at	324.545	SPH93	SPH93	CG6639-RA	FBgn0032638				1628035_at	0.0196464	CG18536	CG18536	CG18536-RA	FBgn0034322
1637857_at	231.667	lectin-24A	lectin-24A	CG3410-RA	FBgn0040104				1629009_at	0.02094	Cyp28a5	Cyp28a5	CG8864-RA	FBgn0028940
1640757_at	153.111	CG30086	CG30086	CG30086-RA	FBgn0050086				1634568_at	0.0250301	CG18349	CG18349	CG18349-RA	FBgn0036109
1625375_at	145.5	CG32201	CG32201	CG32201-RA	FBgn0052201				1623477_at	0.0293617	HDC12755	---	---	---
1630320_at	115.05	betaTry	betaTry	CG18211-RA	FBgn0010357				1638396_at	0.0299003	S.C3L002410	---	---	---
1640955_s_at	82	NO_REP_ID transposon Tirant	---	---	---				1624224_at	0.030303	U06920 transposon HeT-A DM06920	---	---	---
1635498_at	76.8929	CG9259	CG9259	CG9259-RA	FBgn0032913				1633877_at	0.03125	CG30358	CG30358	CG30358-RA	FBgn0050358
1637492_at	71.8157	epsilonTry	epsilonTry	CG18681-RA	FBgn0010425				1641528_at	0.0322581	HDC14579	---	---	---
1628178_a_at	70.4	CG4793	CG4793	CG4793-RB	FBgn0028514				1627936_s_at	0.0359281	NO_REP_ID transposon Invader3	---	---	---
1624846_at	67.1364	CG10764	CG10764	CG10764-RA	FBgn0034221				1624534_at	0.0396825	ng1	ng1	CG10781-RA	FBgn0002933
1629125_at	62.3333	CT34163	---	---	---				1623529_s_at	0.0409357	Or19b	Or19b	CG32825-RA	FBgn0062565
1640377_s_at	58.0087	Rala	Rala	CG2849-RB	FBgn0015286				1638666_at	0.0429688	CG13358	CG13358	CG13358-RA	FBgn0026874
1641282_at	54	mthl4	mthl4	CG6536-RB	FBgn0034219				1623314_at	0.0430108	toy	toy	CG11186-RB	FBgn0019650
1628963_at	53.7059	CG4716	CG4716	CG4716-RA	FBgn0033820				1626826_s_at	0.0437158	ng1	ng1	CG10781-RA	FBgn0002933
1624619_s_at	51.3295	CG31780	CG31780	CG31780-RB	FBgn0051780				1641001_at	0.0463918	ppk20	ppk20	CG7577-RA	FBgn0039676
1629046_a_at	44	CG4716	CG4716	CG4716-RB	FBgn0033820				1630742_at	0.0483871	ppk28	ppk28	CG4805-RA	FBgn0030795
1624769_s_at	41	RE46574	---	---	---				1625206_at	0.0487805	HDC15952	---	---	---
1634091_at	39.7391	Cp19	Cp19	CG6524-RA	FBgn0000358				1626402_at	0.0493827	CG31427	CG31427	CG31427-RA	FBgn0051427
1639562_at	32.5185	CG12491	CG12491	CG12491-RA	FBgn0034900				1637590_at	0.0519481	CG5156	CG5156	CG5156-RA	FBgn0031326
1629495_at	31.5	HDC16228	---	---	---				1631255_at	0.0576923	S.C3L001385	---	---	---
1634726_s_at	30.4576	CG18478	CG18478	CG18478-RA	FBgn0028517				1630191_at	0.0588235	CG32436	CG32436	CG32436-RA	FBgn0052436
1629380_at	29.3182	Cp16	Cp16	CG6533-RA	FBgn0000356				1625376_at	0.0591716	HDC10340	---	---	---
1636683_at	29.2727	CG14610	CG14610	CG14610-RA	FBgn0037477				1629557_at	0.0594059	S.CX002307	---	---	---
1634440_s_at	28	LP01487	Eip74EF	---	FBgn0000567				1627557_a_at	0.0606061	CG9632	CG9632	CG9632-RA	FBgn0038377
1631414_at	27.4722	CG11300	CG11300	CG11313-RA	FBgn0039798				1633890_at	0.0634921	CG31187	CG31187	CG31187-RA	FBgn0051187
1636516_at	26.1051	CG32189	CG32189	CG32189-RA	FBgn0052189				1635019_at	0.0636364	CG12971	CG12971	CG12971-RA	FBgn0037078
1637934_at	25.8053	HDC19504	---	---	---				1631353_at	0.0654206	ng4	ng4	CG10789-RA	FBgn0010296
1627160_at	25.75	CT32271	---	---	---				1632925_at	0.0659341	Gr57a	Gr57a	CG13441-RA	FBgn0041240
1639824_at	25.7	HDC07063	---	---	---				1634499_at	0.0672269	CG8565	CG8565	CG8565-RA	FBgn0030697
1635770_at	23.8571	CG31097	CG31097	CG31097-RA	FBgn0051097				1638594_at	0.0677966	Gr28b	Gr28b	CG13788-RA	FBgn0045495
1629224_at	22.6567	CG14420	CG14420	CG14420-RA	FBgn0029643				1625251_at	0.07109	S.C3R000884	---	---	---
1629701_at	22.625	CG15767	CG15767	CG15767-RA	FBgn0029809				1638153_at	0.0719424	CG7907	CG7907	CG7907-RA	FBgn0038887
1639204_at	21.8333	ppk14	ppk14	CG9501-RA	FBgn0031803				1630326_at	0.0735294	Obp47b	Obp47b	CG13208-RA	FBgn0033614
1638648_at	21.4914	CG8160	CG8160	CG8160-RA	FBgn0034011				1623346_at	0.0740741	CG2861	CG2861	CG2861-RA	FBgn0029728
1633471_at	21.3549	Prx2540-2	Prx2540-2	CG11765-RA	FBgn0033518				1640207_at	0.0740741	CG3635	CG3635	CG3635-RA	FBgn0032981
1637192_at	21	CG16732	CG16732	CG16732-RA	FBgn0039086				1634062_at	0.0743243	CG14218	CG14218	CG14218-RA	FBgn0031031
1624806_at	20.8095	yellow-g	yellow-g	CG5717-RA	FBgn0041709				1636055_at	0.0743802	Hsc70-2	Hsc70-2	CG7756-RA	FBgn0001217
1638080_at	20.7692	CG13658	CG13658	CG13658-RA	FBgn0039315				1628238_at	0.0770308	Tektin-C	Tektin-C	CG10541-RA	FBgn0035638
1626405_at	20.4353	Rep1	Rep1	CG8357-RA	FBgn0024732				1639056_at	0.0778443	HDC05694	---	---	---
1637367_at	20.1811	CG10799	CG10799	CG10799-RA	FBgn0033821				1639750_at	0.0785714	CT34445	---	---	---
1630241_at	19.4835	lambdaTry	lambdaTry	CG12350-RA	FBgn0043470				1635653_at	0.0792079	HDC16126	---	---	---
1638264_at	19.4127	CG1304	CG1304	CG1304-RA	FBgn0031141				1631182_at	0.0795455	CG2983	CG2983	CG2983-RA	FBgn0031472
1639323_at	19.3247	TotC	TotC	CG31508-RA	FBgn0044812				1639350_at	0.0801034	Eig63F-2	Eig63F-2	CG32265-RA	FBgn0004911
1641211_at	18.8571	Cp7Fb	Cp7Fb	CG15350-RA	FBgn0030044				1633238_at	0.0821256	GstE8	GstE8	CG17533-RA	FBgn0063492
1624057_at	18.24	CG16713	CG16713	CG16713-RA	FBgn0031560				1639967_s_at	0.0821918	LD30889	---	---	---
1637561_at	17.6	lectin-33A	lectin-33A	CG16834-RA	FBgn0040096				1630282_at	0.0826136	CG14852	CG14852	CG14852-RA	FBgn0038242
1633142_at	17.5172	CG17681	CG17681	CG17681-RA	FBgn0032668				1630863_s_at	0.0851064	HDC02632	---	---	---
1640819_at	17.3	CG14422	CG14422	CG14422-RA	FBgn0029645				1640111_s_at	0.0854037	CG18131	CG18131	CG18131-RE	FBgn0031343
1637050_at	17	CG33054	CG33054	CG33054-RB	FBgn0053054				1637505_at	0.0857143	S.C3L000099	---	---	---
1624393_at	16.5091	w	w	CG2759-RA	FBgn0003996				1635076_at	0.0877193	CG12674	CG12674	CG12674-RA	FBgn0031388
1637361_a_at	16.3768	CG12179	CG12179	CG12179-RB	FBgn0025388				1629800_at	0.0878378	HDC13939	---	---	---
1627386_at	16.1818	Stencil:3L:12779432:12780102:GENSCAN	---	---	---				1633266_at	0.0891089	Spn75F	Spn75F	CG32203-RA	FBgn0052203
1637144_a_at	15.9499	Map205	Map205	CG1483-RA	FBgn0002645				1640988_at	0.089172	CG14339	CG14339	CG14339-RA	FBgn0031301
1626630_at	15.8571	Sgs4	Sgs4	CG12181-RB	FBgn0003374				1641016_at	0.0898876	Stencil:3L:10027557:10029543:GENSCAN	---	---	---
1636228_at	15.3721	Cp36	Cp36	CG1478-RA	FBgn0000359				1629643_at	0.0909091	CG32186	CG32186	CG32186-RA	FBgn0052186
1631091_at	14.75	CG10928	CG10928	CG10928-RA	FBgn0040522				1627608_s_at	0.091954	CT33783	---	---	---
1634391_at	14.75	CG18109	CG18109	CG18109-RA	FBgn0028901				1633089_a_at	0.0921986	lola	lola	CG12052-RJ	FBgn0005630
1634154_at	14.5938	CG15570	CG15570	CG15570-RA	FBgn0029697				1639939_at	0.0933333	HDC05064	---	---	---
1623871_at	14.3625	CG18563	CG18563	CG18563-RA	FBgn0032639				1633030_at	0.09375	HDC13174	---	---	---
1637688_at	13.8333	HDC11086	---	---	---				1636531_s_at	0.0940171	S.C3R000694	---	---	---
1626131_at	13.6667	CG11342	CG11342	CG11362-RA	FBgn0034737				1629530_at	0.0964523	IM23	IM23	CG15066-RA	FBgn0034328
1625420_at	13.3333	CG40371	CG40371	CG40371-RA	FBgn0058371				1628473_at	0.0985915	ng2	ng2	CG14266-RA	FBgn0010294
1625832_at	12.7857	HDC14580	---	---	---				1639929_at	0.1	Stencil:2L:2461612:2458855:GENSCAN	---	---	---
1641495_at	12.7143	pHCl	pHCl	CG6112-RA	FBgn0036542				1631725_at	0.1	CG4691	CG4691	CG4691-RA	FBgn0028870
1631805_at	12.5714	CG3397	CG3397	CG3397-RA	FBgn0037975				1633844_at	0.100629	CG31469	CG31469	CG31469-RA	FBgn0051469
1632168_at	12.5	msopa	msopa	CG14560-RA	FBgn0004414				1626834_at	0.101449	eIF4E-5	eIF4E-5	CG8277-RA	FBgn0035823
1635361_at	12.2857	OS9	OS9	CG18806-RA	FBgn0042129				1631165_at	0.101852	GstE14	GstE14	CG4688-RA	FBgn0033817
1640882_at	12	CG1863	CG1863	CG1863-RA	FBgn0033435				1640645_at	0.102273	S.C3R001993	---	---	---
1641158_a_at	11.875	defective chorion 1	defective chorion 1	CG2175-RA	FBgn0000427				1639638_a_at	0.102825	CG14502	CG14502	CG14502-RA	FBgn0034321
1625731_at	11.8148	CG13114	CG13114	CG13114-RA	FBgn0032127				1630673_at	0.104	CG32240	CG32240	CG32240-RA	FBgn0052240
1622961_at	11.2	CG40162	CG40162	CG40162-RA	FBgn0058162				1625918_a_at	0.105932	CG14346	CG14346	CG14346-RA	FBgn0031337
1637924_at	10.8889	Stencil:X:9666046:9657127:GENSCAN	---	---	---				1638742_at	0.108544	CG18348	CG18348	CG18348-RA	FBgn0036110
1624688_at	10.7433	CG9360	CG9360	CG9360-RA	FBgn0030332				1635958_at	0.110092	HDC07169	---	---	---
1638390_at	10.5882	HDC06551	---	---	---				1632039_at	0.110236	CG4546	CG4546	CG4546-RA	FBgn0038373
1636779_at	10.5	S.CX000755	---	---	---				1629399_at	0.111111	CG30282	CG30282	CG30282-RA	FBgn0050282
1635936_at	10.4664	GILT3	GILT3	CG13822-RA	FBgn0039098				1632785_at	0.112676	S.CX001650	---	---	---
1632975_at	10.2772	CG4398	CG4398	CG4398-RA	FBgn0034126				1640605_at	0.113043	CG13855	CG13855	CG13855-RA	FBgn0038960
1636946_at	10.0249	Spn88Eb	Spn88Eb	CG6687-RA	FBgn0038299				1636523_at	0.113043	CG7276	CG7276	CG7276-RA	FBgn0036499
1640114_at	10	HDC13350	---	---	---				1623431_at	0.113208	CG13423	CG13423	CG13423-RA	FBgn0034513
1624651_at	9.90909	HDC13250	---	---	---				1636450_at	0.116173	CG3960	CG3960	CG3960-RB	FBgn0029876
1635348_at	9.8	CT33901	---	---	---				1640615_at	0.117073	HDC06741	---	---	---
1638424_at	9.53901	CG10514	CG10514	CG10514-RA	FBgn0039312				1640507_s_at	0.117647	AT13310	CR40465	---	FBgn0250817
1638936_s_at	9.5	S.C2L002523	---	---	---				1628606_at	0.117647	HDC13487	---	---	---
1636566_at	9.5	CG32368	CG32368	CG32368-RA	FBgn0052368				1626307_at	0.12	CG8958	CG8958	CG8958-RA	FBgn0030725
1634143_at	9.45161	Cyp6w1	Cyp6w1	CG8345-RA	FBgn0033065				1623789_at	0.120301	CG31776	CG31776	CG31776-RA	FBgn0051776
1627755_at	9.34483	CG14185	CG14185	CG14185-RA	FBgn0036936				1623030_at	0.121212	CG11726	CG11726	CG11726-RA	FBgn0036156
1630081_at	9.11111	HDC05447	---	---	---				1627736_at	0.122917	Activin-beta	Activin-beta	CG11062-RA	FBgn0024913
1641374_at	8.9	S.C2R002842	---	---	---				1630552_at	0.123288	Vsx2	Vsx2	CG15782-RA	FBgn0029773
1635886_s_at	8.53865	AY180916 tranposon blood	---	---	---				1628154_at	0.123711	HDC04644	---	---	---
1635166_at	8.47059	dysc	dysc	CG32131-RA	FBgn0052131				1626776_at	0.12426	CG10474	CG10474	CG10474-RA	FBgn0034427
1639767_at	8.42857	TrpA1	TrpA1	CG5751-RA	FBgn0035934				1633667_at	0.12426	Lip2	Lip2	CG17116-RA	FBgn0024740
1637945_at	8.375	RE67734	---	---	---				1631440_at	0.126718	CG14111	CG14111	CG14111-RA	FBgn0036350
1637728_at	8.35714	CG8508	CG8508	CG8508-RA	FBgn0038123				1624985_at	0.127119	CG7886	CG7886	CG7886-RA	FBgn0038248
1632453_at	8.35	eloF	eloF	CG16905-RA	FBgn0037762				1630108_a_at	0.127273	r-cup	r-cup	CG10998-RB	FBgn0031142
1629410_at	8.33333	CG32572	CG32572	CG32572-RA	FBgn0052572				1625157_at	0.12963	S.C3L000689	---	---	---
1633327_at	8.1	CG11023	CG11023	CG11023-RA	FBgn0031208				1631560_at	0.132812	ferrochelatase	ferrochelatase	CG2098-RB	FBgn0024891
1629751_at	8	CG13693	CG13693	CG13693-RA	FBgn0031235				1630297_at	0.132812	HDC02593	---	---	---
1628406_s_at	7.93725	RH61266	---	---	---				1640305_at	0.135593	HDC03767	---	---	---
1633833_at	7.90166	CG18213	CG18213	CG18213-RA	FBgn0038470				1628070_at	0.139241	CG14541	CG14541	CG14541-RA	FBgn0039399
1633167_s_at	7.89286	CG6788	CG6788	CG6788-RA	FBgn0030880				1630267_at	0.139535	ppk27	ppk27	CG10858-RA	FBgn0035458
1626229_at	7.64286	S.C3L000827	---	---	---				1635790_at	0.14	SD02481	---	---	---
1630493_at	7.6	S.C2L001530	---	---	---				1635277_at	0.140244	HDC11615	---	---	---
1624817_at	7.51724	Sr-CIV	Sr-CIV	CG3212-RA	FBgn0031547				1635328_at	0.140496	Oamb	Oamb	CG3856-RB	FBgn0024944
1628758_at	7.49189	CG1774	CG1774	CG1774-RA	FBgn0039856				1623709_at	0.142857	CG14854	CG14854	CG14854-RA	FBgn0038238
1624394_at	7.33333	CG13332	CG13332	CG13332-RA	FBgn0033851				1626130_s_at	0.142857	X06950 G-element DMREPG	---	---	---
1629850_at	7.31034	HDC17702	---	---	---				1634537_at	0.144231	CG12502	CG12502	CG12502-RA	FBgn0035171
1635273_s_at	7.28427	kek5	kek5	CG12199-RC	FBgn0031016				1628417_at	0.14433	CG14324	CG14324	CG14324-RA	FBgn0038527
1626072_at	7.22222	Unc-89	Unc-89	CG30175-RA	FBgn0050175				1629531_at	0.148629	TwdlK	TwdlK	CG6460-RA	FBgn0039439
1636894_s_at	7.09091	CG31188	CG31188	CG31188-RA	FBgn0051188				1633178_at	0.149123	sub	sub	CG12298-RA	FBgn0003545
1632336_at	7	CG15296	CG15296	CG15296-RA	FBgn0030215				1626858_a_at	0.150538	CG5071	CG5071	CG5071-RB	FBgn0039347
1639896_at	6.90717	HDC10707	---	---	---				1624749_at	0.151515	CG32079	CG32079	CG32079-RA	FBgn0052079
1635617_at	6.9	HDC06630	---	---	---				1627810_at	0.152542	HDC08747	---	---	---
1641052_at	6.88535	Jon66Cii	Jon66Cii	CG7170-RA	FBgn0035887				1638850_at	0.152778	HDC02243	---	---	---
1623776_s_at	6.75	dsx	dsx	CG11094-RB	FBgn0000504				1622966_at	0.153846	RpS28a	RpS28a	CG15527-RA	FBgn0039739
1636409_at	6.68807	CG11034	CG11034	CG11034-RA	FBgn0031741				1624524_at	0.155556	HDC14600	---	---	---
1630625_s_at	6.625	HDC11543	---	---	---				1637322_at	0.156267	pyd	pyd	CG31349-RE	FBgn0003177
1630629_at	6.45833	Atg8b	Atg8b	CG12334-RA	FBgn0038539				1636213_at	0.156276	RE73276	CR43105	---	FBgn0262565
1632101_at	6.45455	HDC20488	---	---	---				1632114_at	0.156318	Cyp12a4	Cyp12a4	CG6042-RA	FBgn0038681
1638015_at	6.41667	HDC14735	---	---	---				1627404_at	0.158537	Stencil:2L:19192543:19191029:GENSCAN	---	---	---
1634477_at	6.40541	CG31177	CG31177	CG31177-RA	FBgn0051177				1633525_at	0.15873	HDC20236	---	---	---
1626995_at	6.375	CSN1a	CSN1a	CG4697-RA	FBgn0028838				1623946_at	0.15873	wb	wb	CG32970-RA	FBgn0052970
1623331_at	6.34615	CG32199	CG32199	CG32199-RA	FBgn0052199				1631886_at	0.160079	CG14135	CG14135	CG14135-RA	FBgn0036193
1636507_at	6.30292	vanin-like	vanin-like	CG32754-RA	FBgn0040069				1623256_at	0.161498	GstE1	GstE1	CG5164-RA	FBgn0034335
1636012_at	6.3	CG13437	CG13437	CG13437-RA	FBgn0034541				1624512_at	0.162393	CG14497	CG14497	CG14497-RA	FBgn0034298
1636618_at	6.29847	CG8664	CG8664	CG8664-RA	FBgn0030836				1632870_at	0.163145	tut	tut	CG32364-RA	FBgn0052364
1640410_at	6.27586	CG33459	CG33459	CG33459-RA	FBgn0053459				1631032_at	0.164021	CG14659	CG14659	CG14659-RA	FBgn0037284
1626133_s_at	6.24956	GH06606	---	---	---				1626028_at	0.164204	CG4783	CG4783	CG4783-RA	FBgn0038756
1627080_at	6.23678	CG17752	CG17752	CG17752-RA	FBgn0038718				1636090_a_at	0.165714	sv	sv	CG11049-RA	FBgn0005561
1626878_at	6.13333	CG13811	CG13811	CG13811-RA	FBgn0036944				1639250_at	0.166667	HDC09504	---	---	---
1625487_at	6.12025	CG6839	CG6839	CG6839-RA	FBgn0036831				1634671_a_at	0.169087	CG40386	CG40386	CG40386-RB	FBgn0058386
1635379_at	6.09524	CG31300	CG31300	CG31300-RA	FBgn0051300				1628904_at	0.169231	HDC15743	---	---	---
1625402_at	6.07143	Ugt36Bb	Ugt36Bb	CG13271-RA	FBgn0040261				1631691_at	0.169435	CG16772	CG16772	CG16772-RA	FBgn0032835
1628854_at	6.06667	CG32252	CG32252	CG32252-RA	FBgn0052252				1625090_at	0.169811	HDC11658	---	---	---
1626061_at	6.0303	Trpm	Trpm	CG30078-RA	FBgn0050078				1640870_s_at	0.171588	CG17322	CG17322	CG17322-RD	FBgn0027070
1627281_at	6.01064	CG3117	CG3117	CG3117-RA	FBgn0031471				1637076_at	0.171967	CG8861	CG8861	CG8861-RA	FBgn0037676
1632561_at	6	laccase2	laccase2	CG30437-RC	FBgn0050437				1625483_at	0.17292	TwdlH	TwdlH	CG31080-RA	FBgn0051080
1637055_s_at	5.94595	AC006215 transposon gtwin	---	---	---				1624368_at	0.173077	HDC07599	---	---	---
1633998_s_at	5.91404	AF365402 transposon Beagle	---	---	---				1641569_at	0.174419	HDC06000	---	---	---
1632210_at	5.8587	CG30091	CG30091	CG30091-RA	FBgn0050091				1635683_at	0.176101	CG6136	CG6136	CG6136-RA	FBgn0038332
1633555_at	5.85714	Or35a	Or35a	CG17868-RA	FBgn0028946				1639670_at	0.18	can	can	CG6577-RA	FBgn0011569
1629649_at	5.85	CT32172	---	---	---				1623137_s_at	0.181208	CT36309	---	---	---
1635763_at	5.82353	CG13226	CG13226	CG13226-RA	FBgn0033594				1635605_at	0.183099	CG32694	CG32694	CG32694-RB	FBgn0052694
1623521_at	5.80723	tobi	tobi	CG11909-RA	FBgn0039330				1635419_at	0.184971	Gycbeta100B	Gycbeta100B	CG1470-RA	FBgn0013973
1628564_at	5.75758	Spn43Ad	Spn43Ad	CG1859-RA	FBgn0033147				1626547_at	0.185501	HDC01229	---	---	---
1623249_s_at	5.73333	HDC03020	---	---	---				1625802_a_at	0.186627	CG13135	CG13135	CG13135-RA	FBgn0032184
1627940_at	5.66667	NO_REP_ID transposon Stalker3	---	---	---				1623024_at	0.1875	HDC07424	---	---	---
1637534_at	5.66572	olf186-F	olf186-F	CG11430-RC	FBgn0041585				1626202_at	0.188192	HDC04590	---	---	---
1637451_at	5.64516	CG31239	CG31239	CG31239-RA	FBgn0051239				1639851_at	0.189433	CG13069	CG13069	CG13069-RA	FBgn0040798
1625164_at	5.63077	TotX	TotX	CG31193-RA	FBgn0044810				1630831_at	0.189655	CG7695	CG7695	CG7695-RA	FBgn0038631
1634218_at	5.60786	CG17270	CG17270	CG17270-RA	FBgn0038828				1636839_a_at	0.190311	Or71a	Or71a	CG17871-RC	FBgn0036474
1631419_at	5.59341	Yp3	Yp3	CG11129-RA	FBgn0004047				1623893_at	0.190476	CG13784	CG13784	CG13784-RB	FBgn0031897
1638462_at	5.58382	CG18088	CG18088	CG18088-RA	FBgn0032082				1630352_at	0.190667	CG13445	CG13445	CG13445-RA	FBgn0036532
1633191_at	5.58294	CR_tc_AT27057	---	---	---				1626869_a_at	0.191489	nolo	nolo	CG31619-RB	FBgn0051619
1640199_at	5.58133	Hcs	Hcs	CG14670-RA	FBgn0037332				1624056_a_at	0.191529	CG12455	CG12455	CG12455-RB	FBgn0261999
1633214_at	5.56934	CG4835	CG4835	CG4835-RA	FBgn0035607				1632887_at	0.192771	HDC04717	---	---	---
1633880_s_at	5.54955	Ir76a	Ir76a	CG8533-RB	FBgn0036907				1628312_at	0.193548	CG15425	CG15425	CG15425-RA	FBgn0031591
1639643_at	5.51701	CG18557	CG18557	CG18557-RA	FBgn0031470				1624694_at	0.194444	tbrd-1	tbrd-1	CG13597-RA	FBgn0039124
1628989_at	5.51515	X06779 P-element PPI251	---	---	---				1639211_at	0.196243	CR_tc_RH57193	---	---	---
1625404_at	5.44444	S.C2R000104	---	---	---				1623524_at	0.196721	CG7031	CG7031	CG7031-RA	FBgn0039027
1637439_at	5.34211	Mrp4	Mrp4	CG14709-RA	FBgn0263316				1640884_at	0.198403	CG15784	CG15784	CG15784-RA	FBgn0029766
1631040_at	5.26634	sowah	sowah	CG10632-RA	FBgn0036302				1632845_at	0.2	Hr39	Hr39	CG8676-RC	FBgn0010229
1637592_at	5.20455	CG10073	CG10073	CG10073-RA	FBgn0034440				1626326_at	0.201939	CG31436	CG31436	CG31436-RA	FBgn0051436
1626625_at	5.19231	CT29814	---	---	---				1624479_at	0.20202	CG6800	CG6800	CG6800-RA	FBgn0038902
1634354_at	5.10714	HDC12505	---	---	---				1627841_at	0.202748	CG11170	CG11170	CG11170-RB	FBgn0034705
1636485_at	5.02174	CTCF	CTCF	CG8591-RB	FBgn0035769				1623621_at	0.202899	HDC06366	---	---	---
1631693_at	5	CG9616	CG9616	CG9616-RA	FBgn0038214				1627447_at	0.203125	CG14759	CG14759	CG14759-RA	FBgn0033278
1628163_at	5	HDC08777	---	---	---				1624940_at	0.203501	dmrt11E	dmrt11E	CG15749-RA	FBgn0030477
1630442_at	4.97668	CG3598	CG3598	CG3598-RA	FBgn0025645				1639362_s_at	0.20462	CG18606	CG18606	CG18606-RA	FBgn0034428
1634633_s_at	4.96023	NO_REP_ID transposon accord	---	---	---				1640197_at	0.205128	CG4480	CG4480	CG4480-RA	FBgn0032553
1625245_at	4.89855	Mco1	Mco1	CG3759-RA	FBgn0032116				1629219_at	0.206349	HDC07633	---	---	---
1623735_at	4.84211	E5	E5	CG9930-RA	FBgn0008646				1639650_at	0.206349	Stencil:3L:1822945:1828046:GENSCAN	---	---	---
1633478_at	4.8	CT32819	---	---	---				1634852_at	0.206988	CG14851	CG14851	CG14851-RA	FBgn0038240
1625482_s_at	4.77778	S.C3R002052	---	---	---				1628376_x_at	0.208669	CG13947	CG13947	CG13947-RA	FBgn0031277
1627857_at	4.76923	Stencil:3L:5237336:5249427:GENSCAN	---	---	---				1640802_at	0.211031	HDC19553	---	---	---
1623109_at	4.75822	CG4593	CG4593	CG4593-RA	FBgn0029929				1629437_at	0.211538	HDC20160	---	---	---
1631737_at	4.75	HDC02554	---	---	---				1630072_a_at	0.21374	CG32919	CG32919	CG32919-RA	FBgn0052919
1630040_at	4.75	S.CX000065	---	---	---				1626922_at	0.215584	CG31876	CG31876	CG31876-RA	FBgn0051876
1634398_a_at	4.70898	Dl	Dl	CG3619-RB	FBgn0000463				1627688_at	0.21571	CG4989	CG4989	CG4989-RA	FBgn0034268
1628752_at	4.69231	SmydA-3	SmydA-3	CG17085-RA	FBgn0032309				1639336_at	0.216269	CG12522	CG12522	CG12522-RA	FBgn0036131
1627705_at	4.67416	HDC16037	---	---	---				1632360_s_at	0.216667	CG31038	CG31038	CG31038-RB	FBgn0051038
1640292_at	4.66667	S.C2R000098	---	---	---				1636065_at	0.218543	S.CX001792	---	---	---
1630238_at	4.64986	Lcp4	Lcp4	CG2044-RA	FBgn0002535				1641524_at	0.22	CR_tc_RE21847	---	---	---
1638322_at	4.64706	CG10168	CG10168	CG10168-RA	FBgn0039087				1632775_at	0.221978	CG12854	CG12854	CG12854-RA	FBgn0033965
1630325_at	4.63158	CG15262	CG15262	CG15262-RA	FBgn0028852				1637861_at	0.223529	CG7786	CG7786	CG7786-RA	FBgn0034096
1633352_at	4.625	HDC18328	---	---	---				1635331_at	0.224377	CG8510	CG8510	CG8510-RA	FBgn0033729
1637480_at	4.6087	Stencil:3L:9869359:9864928:GENSCAN	---	---	---				1630462_at	0.22449	Obp50e	Obp50e	CG13939-RA	FBgn0033931
1624351_at	4.53488	CT33236	---	---	---				1633624_s_at	0.226459	alphaTub84D	alphaTub84D	CG2512-RA	FBgn0003885
1632866_at	4.51429	HDC03319	---	---	---				1641664_at	0.228054	CG10170	CG10170	CG10170-RA	FBgn0039085
1637370_at	4.45	yellow-f	yellow-f	CG18550-RA	FBgn0041710				1634664_at	0.228219	Cyp309a2	Cyp309a2	CG18559-RA	FBgn0041337
1627224_at	4.44444	CG11692	CG11692	CG11692-RA	FBgn0031125				1630853_at	0.228571	Gr10a	Gr10a	CG32664-RA	FBgn0045502
1627127_at	4.42634	CG13609	CG13609	CG13609-RA	FBgn0039170				1630204_a_at	0.229927	CG8136	CG8136	CG8136-RA	FBgn0037616
1635847_at	4.38298	Vm26Aa	Vm26Aa	CG9048-RA	FBgn0003979				1641200_at	0.231076	Pbprp3	Pbprp3	CG11421-RA	FBgn0011281
1625341_at	4.38164	FucTC	FucTC	CG40305-RA	FBgn0058305				1640157_at	0.231111	CG1678	CG1678	CG1678-RA	FBgn0031176
1628480_at	4.375	Gr98d	Gr98d	CG31061-RA	FBgn0046885				1638862_at	0.232877	CG15553	CG15553	CG15553-RA	FBgn0039817
1635565_at	4.35484	CG32060	CG32060	CG32060-RA	FBgn0052060				1632537_at	0.233333	CdGAPr	CdGAPr	CG10538-RA	FBgn0032821
1624127_at	4.33333	HDC02355	---	---	---				1640467_at	0.235294	HDC06474	---	---	---
1633386_s_at	4.32609	CT37020	---	---	---				1632357_x_at	0.236842	CG40164	CG40164	CG40164-RB	FBgn0058164
1624924_at	4.325	CG31182	CG31182	CG31182-RA	FBgn0051182				1634076_at	0.236938	CG12057	CG12057	CG12057-RA	FBgn0030098
1638219_at	4.31579	S.C3R002809	---	---	---				1634892_at	0.237037	CG15865	CG15865	CG15865-RA	FBgn0015336
1641734_at	4.3	ninaE	ninaE	CG4550-RA	FBgn0002940				1639236_at	0.238286	CG13946	CG13946	CG13946-RA	FBgn0040725
1635959_at	4.2518	CG13461	CG13461	CG13461-RA	FBgn0036468				1638629_at	0.24024	Cda9	Cda9	CG15918-RA	FBgn0034197
1636194_s_at	4.22835	HDC02744	---	---	---				1636826_at	0.240964	CG14072	CG14072	CG14072-RA	FBgn0032318
1639775_at	4.20833	CG5388	CG5388	CG5388-RA	FBgn0038944				1626935_at	0.241484	Lcp65Ab2	Lcp65Ab2	CG18773-RA	FBgn0020643
1629362_at	4.2	mthl8	mthl8	CG32475-RA	FBgn0052475				1623675_at	0.242168	Obp99b	Obp99b	CG7592-RA	FBgn0039685
1633545_at	4.15578	PGRP-SD	PGRP-SD	CG7496-RA	FBgn0035806				1634515_at	0.24253	CG8093	CG8093	CG8093-RA	FBgn0033999
1627156_at	4.13725	S.C2R002309	---	---	---				1623134_at	0.243031	CG12506	CG12506	CG12506-RA	FBgn0031276
1640261_at	4.13636	CG9522	CG9522	CG9522-RA	FBgn0030587				1624144_at	0.24375	CG13566	CG13566	CG13566-RA	FBgn0034942
1638223_at	4.11719	CG13361	CG13361	CG13361-RA	FBgn0029532				1624820_at	0.245115	CG8800	CG8800	CG8800-RA	FBgn0033408
1641050_s_at	4.11111	HDC06480	---	---	---				1624420_at	0.245283	CG17118	CG17118	CG17118-RA	FBgn0032291
1625538_at	4.07987	Jon66Ci	Jon66Ci	CG7118-RA	FBgn0035886				1641602_at	0.24553	CG13170	CG13170	CG13170-RA	FBgn0033703
1628913_at	4.05869	CG32365	CG32365	CG32365-RA	FBgn0052365				1631539_at	0.245902	CG14491	CG14491	CG14491-RA	FBgn0034284
1630959_at	4.04545	Stencil:3R:16230345:16228735:GENSCAN	---	---	---				1632069_at	0.248	HDC09443	---	---	---
1624074_at	4.03339	Obp56a	Obp56a	CG11797-RA	FBgn0034468				1634711_at	0.248322	HDC06974	---	---	---
1637719_at	4	brv2	brv2	CG16793-RA	FBgn0036712				1638791_at	0.248521	HDC14001	---	---	---
1625745_at	3.9601	CG31643	CG31643	CG31643-RA	FBgn0051643				1636790_at	0.25	HDC08878	---	---	---
1629184_at	3.94698	CG3819	CG3819	CG3819-RA	FBgn0036833				1627951_at	0.25	ppk5	ppk5	CG33289-RA	FBgn0053289
1628622_s_at	3.94118	S.C2R000135	---	---	---				1626401_at	0.250704	Cyp6a2	Cyp6a2	CG9438-RA	FBgn0000473
1630709_at	3.92857	HDC13507	---	---	---				1633944_at	0.251725	CG17362	CG17362	CG17362-RA	FBgn0036393
1636343_at	3.91721	CG6283	CG6283	CG6283-RA	FBgn0039474				1628414_at	0.252336	CG4955	CG4955	CG4955-RA	FBgn0030814
1628435_at	3.90523	sqd	sqd	CG16901-RA	FBgn0003498				1635601_at	0.252988	CG13420	CG13420	CG13420-RA	FBgn0038900
1628532_at	3.89286	CG15768	CG15768	CG15768-RA	FBgn0029806				1628347_s_at	0.253968	HDC09235	---	---	---
1635374_at	3.89157	CG31728	CG31728	CG31728-RA	FBgn0051728				1639615_s_at	0.255556	CG30116	CG30116	CG30116-RD	FBgn0028496
1622906_at	3.88183	Sod3	Sod3	CG13200-RA	FBgn0033630				1638053_at	0.256583	Cyp4p1	Cyp4p1	CG10842-RA	FBgn0015037
1633103_at	3.875	CG14357	CG14357	CG14357-RA	FBgn0038204				1628553_at	0.257485	S.C3R002386	---	---	---
1631305_at	3.875	GM04458	---	---	---				1629323_at	0.258065	Mur11Da	Mur11Da	CG32644-RB	FBgn0052644
1639497_at	3.87179	S.C2R000017	---	---	---				1628746_at	0.258242	CG8851	CG8851	CG8851-RA	FBgn0031546
1639582_at	3.85429	Pde11	Pde11	CG10231-RA	FBgn0032686				1641357_at	0.258385	Dh44-R2	Dh44-R2	CG1315-RA	FBgn0026565
1626113_at	3.85203	CG4080	CG4080	CG4080-RA	FBgn0035983				1634152_at	0.259936	GstD5	GstD5	CG12242-RA	FBgn0010041
1630193_at	3.85185	CG11318	CG11318	CG11339-RA	FBgn0039841				1626372_at	0.260274	HDC06432	---	---	---
1633062_at	3.83929	DIP-alpha	DIP-alpha	CG32791-RA	FBgn0052791				1631477_a_at	0.260274	Sdic	Sdic	CG9580-RA	FBgn0025801
1624220_s_at	3.83333	HDC03386	---	---	---				1641538_at	0.261905	CG30017	CG30017	CG30017-RA	FBgn0050017
1626586_at	3.83333	Obp57a	Obp57a	CG30141-RA	FBgn0043535				1632021_at	0.263122	Cyp6a20	Cyp6a20	CG10245-RA	FBgn0033980
1627169_at	3.82798	CG3264	CG3264	CG3264-RA	FBgn0034712				1635940_at	0.263699	CG5367	CG5367	CG5367-RA	FBgn0032228
1632441_at	3.81818	CG14669	CG14669	CG14669-RA	FBgn0037326				1639902_at	0.263848	VepD	VepD	CG33200-RA	FBgn0053200
1623951_at	3.8	dpr2	dpr2	CG14068-RA	FBgn0032316				1623540_at	0.263852	CG31704	CG31704	CG31704-RA	FBgn0051704
1627969_at	3.79545	CG9289	CG9289	CG9289-RA	FBgn0032058				1628326_at	0.265823	S.C3L001830	---	---	---
1624643_a_at	3.73684	AlCR2	AlCR2	CG13702-RA	FBgn0036789				1640229_at	0.266667	fest	fest	CG9975-RA	FBgn0034435
1633939_at	3.71429	CG13563	CG13563	CG13563-RA	FBgn0034966				1630728_a_at	0.266788	phr	phr	CG11205-RA	FBgn0003082
1631004_s_at	3.68397	su(Hw)	su(Hw)	CG8573-RB	FBgn0003567				1637010_at	0.267442	S.C3R001585	---	---	---
1623329_at	3.68018	CG14500	CG14500	CG14500-RA	FBgn0034318				1623349_x_at	0.268058	AC005734 transposon Rt1b	---	---	---
1624928_at	3.67066	Crtc	Crtc	CG6064-RA	FBgn0036746				1641522_at	0.269231	S.C3L000477	---	---	---
1625372_at	3.66667	Gr98b	Gr98b	CG31059-RA	FBgn0046887				1633445_at	0.269276	CG8541	CG8541	CG8541-RA	FBgn0035788
1636452_at	3.64977	CG14423	CG14423	CG14423-RA	FBgn0029646				1624468_a_at	0.26996	CG10026	CG10026	CG10026-RC	FBgn0032785
1629115_s_at	3.64804	scrib	scrib	CG5462-RA	FBgn0026178				1639713_at	0.27	TwdlS	TwdlS	CG14242-RA	FBgn0039443
1639457_at	3.63534	CG32284	CG32284	CG32284-RA	FBgn0052284				1634318_at	0.271255	CG33110	CG33110	CG33110-RA	FBgn0053110
1634731_at	3.63226	Cyp4p3	Cyp4p3	CG10843-RA	FBgn0033397				1637823_at	0.271753	CG1434	CG1434	CG1434-RA	FBgn0030554
1640881_at	3.60993	CG16762	CG16762	CG16762-RA	FBgn0035343				1633460_at	0.272727	CG6034	CG6034	CG6034-RA	FBgn0036750
1624663_a_at	3.6	vis	vis	CG8821-RA	FBgn0033748				1636503_at	0.272727	S.C2R000985	---	---	---
1624892_s_at	3.59804	CG11892	CG11892	CG11892-RA	FBgn0039313				1635510_at	0.273185	AM01469_revcomp	---	---	---
1623292_at	3.58737	CG33128	CG33128	CG33128-RA	FBgn0053128				1637407_at	0.274909	CG32243	CG32243	CG32243-RA	FBgn0052243
1641258_at	3.58583	CG31437	CG31437	CG31437-RA	FBgn0051437				1631017_at	0.275281	CG18778	CG18778	CG18778-RA	FBgn0042119
1624177_at	3.57388	CG7941	CG7941	CG7941-RA	FBgn0036108				1622916_at	0.277014	CG11581	CG11581	CG11581-RA	FBgn0030540
1626439_at	3.57143	CG15353	CG15353	CG15353-RA	FBgn0040718				1634573_a_at	0.277312	grh	grh	CG5058-RC	FBgn0004586
1632349_at	3.57143	HDC16224	---	---	---				1627260_at	0.278195	CG11693	CG11693	CG11693-RA	FBgn0037570
1631405_at	3.56	CG9508	CG9508	CG9508-RA	FBgn0031809				1635641_at	0.278409	HDC12410	---	---	---
1636689_at	3.54743	CG4259	CG4259	CG4259-RA	FBgn0031389				1630614_s_at	0.278788	HDC11981	---	---	---
1634418_at	3.53654	CG15407	CG15407	CG15407-RB	FBgn0031521				1624962_at	0.28	Drostar1	Drostar1	CG7285-RA	FBgn0036790
1641349_at	3.51389	rdgA	rdgA	CG10966-RA	FBgn0003217				1637916_at	0.280992	CG33013	CG33013	CG33013-RB	FBgn0053013
1638949_at	3.5	CG31830	CG31830	CG31830-RA	FBgn0051830				1633970_at	0.280992	X15469 transposon NOF FB	---	---	---
1630574_at	3.5	CG3906	CG3906	CG3906-RA	FBgn0034871				1632315_at	0.28125	CG13035	CG13035	CG13035-RB	FBgn0036628
1635232_at	3.48518	CG13983	CG13983	CG13983-RA	FBgn0031792				1623884_at	0.281474	CG16775	CG16775	CG16775-RA	FBgn0036767
1623364_at	3.46689	CG4250	CG4250	CG4250-RA	FBgn0034761				1630852_at	0.28169	FR	FR	CG2114-RA	FBgn0035385
1641072_at	3.45472	PEK	PEK	CG2087-RA	FBgn0037327				1633196_at	0.282878	alpha-Est2	alpha-Est2	CG2505-RA	FBgn0015570
1641281_at	3.44942	CG12391	CG12391	CG12391-RA	FBgn0033581				1630716_at	0.283784	HDC09391	---	---	---
1626147_s_at	3.42416	CPTI	CPTI	CG12891-RA	FBgn0027842				1626983_at	0.283951	HDC06210	---	---	---
1637467_at	3.41667	CG5245	CG5245	CG5245-RA	FBgn0038047				1631938_at	0.284211	HDC15117	---	---	---
1627408_at	3.41176	CG32107	CG32107	CG32107-RA	FBgn0052107				1632622_at	0.285714	nAChRalpha7	nAChRalpha7	CG32538-RB	FBgn0086778
1634729_at	3.40528	l(2)37Cd	l(2)37Cd	CG10563-RA	FBgn0032760				1633285_at	0.287472	y	y	CG3757-RA	FBgn0004034
1640566_at	3.39535	Cyp4p2	Cyp4p2	CG1944-RA	FBgn0033395				1633783_a_at	0.287879	CG5921	CG5921	CG5921-RA	FBgn0029835
1631605_at	3.39024	LD27104	---	---	---				1639342_at	0.289455	Ccp84Af	Ccp84Af	CG1331-RA	FBgn0004778
1640355_at	3.38571	CG5246	CG5246	CG5246-RA	FBgn0038484				1628690_at	0.290594	CG1503	CG1503	CG1503-RA	FBgn0031157
1636154_at	3.37634	CG30090	CG30090	CG30090-RA	FBgn0050090				1638978_at	0.29078	HDC11687	---	---	---
1627324_at	3.37282	lola	lola	CG12052-RH	FBgn0005630				1627283_at	0.290909	HDC08924	---	---	---
1640616_at	3.37037	CG17974	CG17974	CG17974-RA	FBgn0034624				1625631_at	0.291667	glob2	glob2	CG15180-RA	FBgn0037458
1622900_at	3.36364	Gr59d	Gr59d	CG30330-RA	FBgn0041236				1634929_at	0.291971	HDC13913	---	---	---
1638430_at	3.33333	S.C3R003262	---	---	---				1625174_at	0.292135	CG15067	CG15067	CG15067-RA	FBgn0034331
1630411_at	3.32809	CG9945	CG9945	CG9945-RB	FBgn0034527				1631100_at	0.292902	Lkr	Lkr	CG10626-RA	FBgn0035610
1629888_at	3.31579	CG6220	CG6220	CG6220-RA	FBgn0033865				1623782_at	0.293858	SCAP	SCAP	CG33131-RA	FBgn0033052
1623756_at	3.30556	CG17239	CG17239	CG17239-RA	FBgn0042186				1637721_at	0.294118	CG3301	CG3301	CG3301-RB	FBgn0038878
1639401_at	3.29472	LvpH	LvpH	CG8696-RA	FBgn0002570				1625865_at	0.294269	CG14454	CG14454	CG14454-RA	FBgn0037177
1635037_at	3.28261	CG4022	CG4022	CG4022-RA	FBgn0035986				1629829_at	0.294414	CG13454	CG13454	CG13454-RA	FBgn0036503
1640976_at	3.27804	Ykt6	Ykt6	CG1515-RA	FBgn0029978				1628355_at	0.294416	CG32379	CG32379	CG32379-RA	FBgn0052379
1622992_at	3.26921	twe	twe	CG4965-RA	FBgn0002673				1625142_s_at	0.294545	CG33268	CG33268	CG33268-RA	FBgn0036177
1629834_at	3.26667	CG18628	CG18628	CG18628-RA	FBgn0036091				1638065_at	0.294737	HDC08876	---	---	---
1632986_a_at	3.25	List	List	CG15088-RB	FBgn0034381				1622915_at	0.294872	Tsp66A	Tsp66A	CG16991-RA	FBgn0035786
1629718_at	3.24444	CG16727	CG16727	CG16727-RA	FBgn0038719				1635585_at	0.295082	tadr	tadr	CG9264-RB	FBgn0032911
1625046_at	3.23401	Rbm13	Rbm13	CG10648-RA	FBgn0030067				1637751_at	0.295775	CG32563	CG32563	CG32563-RA	FBgn0052563
1637915_at	3.22727	HDC19299	---	---	---				1628780_at	0.297414	srw	srw	CG11582-RA	FBgn0035525
1640328_at	3.2243	HDC14195	---	---	---				1640853_at	0.297794	CG15020	CG15020	CG15020-RA	FBgn0035543
1625436_at	3.2236	Uro	Uro	CG7171-RA	FBgn0003961				1632541_at	0.298469	Blimp-1	Blimp-1	CG5249-RA	FBgn0035625
1629678_a_at	3.21141	Aplip1	Aplip1	CG1200-RA	FBgn0040281				1625785_at	0.298625	l(1)G0196	l(1)G0196	CG14616-RA	FBgn0031192
1636664_at	3.20879	CG1077	CG1077	CG1077-RA	FBgn0037405				1637127_at	0.299472	CG10958	CG10958	CG10958-RA	FBgn0030004
1633484_at	3.2	CG7072	CG7072	CG7072-RA	FBgn0035874				1636758_s_at	0.299716	phr	phr	CG11205-RA	FBgn0003082
1624197_a_at	3.2	CG6652	CG6652	CG6652-RA	FBgn0036687				1631339_s_at	0.3	HDC20209	---	---	---
1635558_s_at	3.1938	LD12453	seq	---	FBgn0028991				1634648_at	0.300589	CG9077	CG9077	CG9077-RA	FBgn0033600
1624540_at	3.19328	CG14642	CG14642	CG14642-RB	FBgn0037222				1630700_at	0.300781	S.C3L001530	---	---	---
1635868_at	3.18527	CG6295	CG6295	CG6295-RA	FBgn0039471				1639114_at	0.300971	HDC16429	---	---	---
1630749_at	3.17143	CG11052	CG11052	CG11052-RA	FBgn0040524				1628182_at	0.302083	CG13785	CG13785	CG13785-RA	FBgn0031901
1624522_at	3.15517	CG5302	CG5302	CG5302-RA	FBgn0038351				1634594_at	0.303223	CG17738	CG17738	CG17738-RA	FBgn0038009
1625514_s_at	3.13383	CG11413	CG11413	CG11430-RB	FBgn0035022				1635512_at	0.303769	CG11893	CG11893	CG11893-RA	FBgn0039316
1641665_at	3.125	S.CX002339	---	---	---				1627262_at	0.30494	Btnd	Btnd	CG3599-RA	FBgn0029848
1626415_at	3.11538	CG32738	CG32738	CG32738-RA	FBgn0061403				1638042_at	0.306122	CG32083	CG32083	CG32083-RA	FBgn0052083
1623680_at	3.09939	CG32793	CG32793	CG32793-RA	FBgn0052793				1627126_at	0.306569	S.C3R000701	---	---	---
1632583_at	3.09091	CG13539	CG13539	CG13539-RA	FBgn0034833				1637234_s_at	0.307692	HDC02029	---	---	---
1632787_a_at	3.08871	Pka-C2	Pka-C2	CG12066-RA	FBgn0000274				1623601_at	0.308285	Amyrel	Amyrel	CG8221-RA	FBgn0020506
1631570_at	3.08421	CG13438	CG13438	CG13438-RA	FBgn0034545				1639621_at	0.308638	CG10916	CG10916	CG10916-RA	FBgn0034312
1638235_at	3.07692	DptB	DptB	CG10794-RA	FBgn0034407				1630260_at	0.309028	CG31832	CG31832	CG31832-RA	FBgn0051832
1628386_at	3.06897	CT33317	---	---	---				1641002_at	0.31068	cep290	cep290	CG13889-RA	FBgn0035168
1638268_at	3.0597	TBPH	TBPH	CG10327-RC	FBgn0025790				1623537_at	0.310924	CT35952	---	---	---
1634358_s_at	3.05714	HDC11378	---	---	---				1629764_at	0.310924	S.CX001945	---	---	---
1638858_at	3.05703	CG8934	CG8934	CG8934-RA	FBgn0039391				1637757_at	0.311005	CG10280	CG10280	CG10280-RA	FBgn0037395
1625901_s_at	3.05128	HDC00331	---	---	---				1636216_at	0.311688	brp	brp	CG12932-RA	FBgn0033419
1624283_at	3.05101	CG13224	CG13224	CG13224-RA	FBgn0033598				1623841_at	0.312057	CG15169	CG15169	CG15169-RA	FBgn0032734
1627967_a_at	3.03817	mthl4	mthl4	CG6536-RA	FBgn0034219				1625504_at	0.3125	HDC13408	---	---	---
1637702_at	3.02591	CG13307	CG13307	CG13307-RA	FBgn0035930				1630184_at	0.313043	CG40115	CG40115	CG40115-RB	FBgn0058115
1625699_at	3.01923	S.C3L001350	---	---	---				1623757_at	0.313123	Cry	Cry	CG16963-RA	FBgn0005664
1630489_at	3.00883	CG4116	CG4116	CG4116-RA	FBgn0029649				1623848_a_at	0.313433	Kaz1	Kaz1	CG33045-RA	FBgn0026414
1625818_at	3.00702	CG14421	CG14421	CG14421-RA	FBgn0029644				1639199_at	0.31383	HDC10905	---	---	---
1641106_at	3	S.CX000530	---	---	---				1624505_at	0.313932	Lip4	Lip4	CG6113-RA	FBgn0032264
1638429_at	3	CG33475	CG33475	CG33475-RA	FBgn0053475				1635801_at	0.313953	S.C2L000253	---	---	---
1638013_at	2.984	CG30289	CG30289	CG30289-RA	FBgn0050289				1633670_at	0.314286	HDC20074	---	---	---
1640806_at	2.98309	Muc55B	Muc55B	CG5765-RA	FBgn0034294				1635413_at	0.314621	CG32266	CG32266	CG32266-RA	FBgn0052266
1624939_at	2.96635	Cyp6a21	Cyp6a21	CG10247-RA	FBgn0033981				1639854_at	0.314815	HDC14831	---	---	---
1637382_at	2.96471	HDC02543	---	---	---				1625754_s_at	0.315789	S.C3L000286	---	---	---
1631291_at	2.962	CR_tc_GM24362	---	---	---				1634794_at	0.315859	Pepck	Pepck	CG10924-RA	FBgn0034356
1640529_at	2.9569	CG15408	CG15408	CG15408-RA	FBgn0031523				1624729_at	0.316082	lola	lola	CG12052-RL	FBgn0005630
1624458_at	2.93333	CG6083	CG6083	CG6083-RA	FBgn0036183				1627051_at	0.317919	Lcp9	Lcp9	CG16914-RA	FBgn0025578
1640719_at	2.93333	CG33218	CG33218	CG33218-RA	FBgn0053218				1631389_at	0.318182	CR_tc_AT08427	---	---	---
1637372_at	2.93333	S.C3R002387	---	---	---				1628190_at	0.318786	fab1	fab1	CG6355-RA	FBgn0028741
1640821_at	2.93027	LD11885	ftz-f1	---	FBgn0001078				1623355_at	0.319222	v	v	CG2155-RA	FBgn0003965
1629856_at	2.90741	HDC06178	---	---	---				1638612_at	0.31961	obst-E	obst-E	CG11142-RA	FBgn0031737
1634529_at	2.90476	Alp2	Alp2	CG3290-RA	FBgn0034711				1627686_at	0.320856	HDC00241	---	---	---
1639169_at	2.9	CG18754	CG18754	CG18754-RA	FBgn0042106				1625570_at	0.321586	CG15008	CG15008	CG15008-RA	FBgn0035512
1629160_s_at	2.89302	GM02923	Prosap	---	FBgn0040752				1623303_at	0.322314	HDC14817	---	---	---
1623138_at	2.88703	pds5	pds5	CG17509-RA	FBgn0033676				1626771_at	0.322368	spri	spri	CG32680-RB	FBgn0052680
1630908_at	2.88235	CG13617	CG13617	CG13617-RA	FBgn0039201				1635039_at	0.322543	Trap95	Trap95	CG5465-RA	FBgn0034707
1632692_at	2.88	HDC14917	---	---	---				1626606_at	0.322545	blanks	blanks	CG10630-RA	FBgn0035608
1627436_s_at	2.87965	Pdp1	Pdp1	CG17888-RF	FBgn0016694				1624286_at	0.322581	janB	janB	CG7931-RA	FBgn0001281
1638110_at	2.86957	CG40467	CG40467	CG40467-RA	FBgn0267429				1626025_at	0.32275	HDC07758	---	---	---
1636743_s_at	2.86957	S.CX002262	---	---	---				1640789_a_at	0.323144	CG32392	CG32392	CG32392-RA	FBgn0052392
1629343_at	2.86139	Mur89F	Mur89F	CG4090-RA	FBgn0038492				1638045_at	0.323194	CG14326	CG14326	CG14326-RA	FBgn0038528
1628072_at	2.85294	p-cup	p-cup	CG12993-RA	FBgn0030840				1633096_at	0.324138	CR_tc_GM07040	---	---	---
1640109_at	2.85024	Ugt37b1	Ugt37b1	CG9481-RA	FBgn0026755				1626838_at	0.324675	S.CX002030	---	---	---
1631211_at	2.85	CG13245	CG13245	CG13245-RA	FBgn0045827				1634530_at	0.32468	CG13040	CG13040	CG13040-RA	FBgn0036608
1623750_at	2.84211	CG32246	CG32246	CG32246-RA	FBgn0052246				1630179_at	0.325203	CG40341	CG40341	CG40341-RA	FBgn0058341
1630957_s_at	2.83797	slif	slif	CG11128-RA	FBgn0037203				1632896_at	0.325301	CG18166	CG18166	CG18166-RA	FBgn0029526
1637316_at	2.82979	CG31697	CG31697	CG31697-RA	FBgn0051697				1634933_s_at	0.325359	CT34543	---	---	---
1624128_at	2.82353	CG31769	CG31769	CG31769-RA	FBgn0051769				1633053_at	0.325547	IM1	IM1	CG18108-RA	FBgn0034329
1630802_at	2.81802	Cyp6d4	Cyp6d4	CG12800-RA	FBgn0039006				1626142_at	0.32617	Lcp65Af	Lcp65Af	CG10533-RA	FBgn0020639
1637802_at	2.80392	CT32813	---	---	---				1623010_at	0.327434	Or30a	Or30a	CG13106-RA	FBgn0032096
1626466_at	2.8	Cyp6a15Psi	Cyp6a15Psi	CR14753-RA	FBgn0033303				1628045_s_at	0.328205	S.C3L002551	---	---	---
1627948_at	2.79023	aPKC	aPKC	CG10261-RA	FBgn0022131				1629872_at	0.328358	HDC16921	---	---	---
1632273_at	2.78807	CG5789	CG5789	CG5789-RA	FBgn0039207				1625834_at	0.330049	CG40067	CG40067	CG40067-RA	FBgn0058067
1630120_s_at	2.78261	CT35995	---	---	---				1640477_at	0.330864	tilB	tilB	CG14620-RA	FBgn0031185
1628468_at	2.78261	CG8738	CG8738	CG8738-RA	FBgn0033321				1636658_at	0.33227	Lcp65Ad	Lcp65Ad	CG6955-RA	FBgn0020641
1629313_at	2.77814	CG8661	CG8661	CG8661-RA	FBgn0030837				1625841_at	0.332745	CG11339	CG11339	CG11342-RA	FBgn0035537
1638885_at	2.76923	CR33318	CR33318	CG33318-RA	FBgn0053318				1623526_at	0.333333	CG32511	CG32511	CG32511-RA	FBgn0052511
1622986_at	2.76316	HDC12978	---	---	---				1624423_at	0.333333	CG5945	CG5945	CG5945-RA	FBgn0032494
1625667_at	2.7619	CG13561	CG13561	CG13561-RA	FBgn0034906				1630491_at	0.333333	Stencil:3R:6923740:6929850:GENSCAN	---	---	---
1634469_at	2.75342	CG40244	CG40244	CG40244-RA	FBgn0058244				1634288_at	0.333333	HDC20349	---	---	---
1630692_at	2.7404	CG31789	CG31789	CG31789-RA	FBgn0051789				1627583_at	0.335037	CG15213	CG15213	CG15213-RA	FBgn0040843
1623556_at	2.74038	CG32669	CG32669	CG32669-RA	FBgn0052669				1639096_at	0.336766	CG14096	CG14096	CG14096-RA	FBgn0036871
1630827_s_at	2.73775	CR_tc_LD11130	---	---	---				1640219_at	0.337838	S.C4000052	---	---	---
1635020_s_at	2.73458	phr6-4	phr6-4	CG2488-RA	FBgn0016054				1631407_a_at	0.337943	APC7	APC7	CG14444-RA	FBgn0029879
1625274_at	2.73333	CR_tc_GM12657	---	---	---				1640893_a_at	0.337984	PH4alphaSG2	PH4alphaSG2	CG1546-RA	FBgn0039779
1626689_at	2.73116	Cyp6t1	Cyp6t1	CG1644-RA	FBgn0031182				1635701_at	0.338595	GstD3	GstD3	CG4381-RA	FBgn0010039
1640379_s_at	2.72036	CG11079	CG11079	CG11079-RA	FBgn0034851				1624106_at	0.341085	CG3790	CG3790	CG3790-RA	FBgn0033778
1623876_at	2.70968	HDC08612	---	---	---				1628236_at	0.341577	Wnt8	Wnt8	CG8458-RA	FBgn0038134
1630014_at	2.69919	Nox	Nox	CG3896-RA	FBgn0034112				1625121_at	0.343096	S.C3L001380	---	---	---
1628127_at	2.69634	CG9926	CG9926	CG9926-RA	FBgn0038190				1625469_at	0.343458	CG3323	CG3323	CG3323-RA	FBgn0029750
1640029_s_at	2.69231	HDC11911	---	---	---				1623554_at	0.343478	CG3708	CG3708	CG3708-RA	FBgn0040345
1633408_at	2.69181	CG14424	CG14424	CG14424-RA	FBgn0025644				1628076_at	0.344961	Lip3	Lip3	CG8823-RA	FBgn0023495
1624821_at	2.69032	CG8586	CG8586	CG8586-RA	FBgn0033320				1641229_at	0.344966	CG14265	CG14265	CG14265-RB	FBgn0040393
1629242_x_at	2.69027	U14101 TART-element DM14101	---	---	---				1630291_at	0.345078	MtnB	MtnB	CG4312-RA	FBgn0002869
1636973_at	2.68966	smp-30	smp-30	CG7390-RB	FBgn0038257				1623637_s_at	0.345309	Lcp65Ab2	Lcp65Ab2	CG18773-RA	FBgn0020643
1627052_at	2.68933	CG4617	CG4617	CG4617-RA	FBgn0029936				1629416_s_at	0.345455	HDC09603	---	---	---
1625186_at	2.68182	CG9589	CG9589	CG9589-RA	FBgn0038361				1628972_at	0.346154	antr	antr	CG30488-RA	FBgn0050488
1625996_s_at	2.67568	AT24650	CG33943	---	FBgn0047334				1632232_at	0.346535	HDC11307	---	---	---
1624020_at	2.66819	mod(mdg4)	mod(mdg4)	CG32491-RO	FBgn0002781				1635689_at	0.34668	Lcp2	Lcp2	CG8697-RA	FBgn0002533
1627016_at	2.66667	CR_tc_LD16711	---	---	---				1635732_at	0.347003	CG6915	CG6915	CG6915-RA	FBgn0035898
1624075_at	2.66443	CG31495	CG31495	CG31495-RA	FBgn0051495				1638206_at	0.348485	CG30458	CG30458	CG30458-RA	FBgn0050458
1638651_a_at	2.66387	Hexim	Hexim	CG3508-RA	FBgn0038251				1627928_at	0.35	DnaJ-60	DnaJ-60	CG12229-RA	FBgn0036723
1631700_at	2.66116	LP09368	Muc68Ca	---	FBgn0036181				1633405_s_at	0.35056	MFS9	MFS9	CG4288-RB	FBgn0038799
1630744_at	2.65957	HDC00423	---	---	---				1635696_s_at	0.350785	AF541948 transposon McClintock	---	---	---
1640697_at	2.65957	S.C3R003376	---	---	---				1631522_x_at	0.35239	CG15213	CG15213	CG15213-RA	FBgn0040843
1636415_at	2.65929	et	et	CG14225-RA	FBgn0031055				1637116_at	0.352518	S.CX001983	---	---	---
1633953_at	2.65385	CG14744	CG14744	CG14744-RA	FBgn0033324				1626253_at	0.353598	GstD4	GstD4	CG11512-RA	FBgn0010040
1624599_at	2.64892	CG12656	CG12656	CG12656-RA	FBgn0031087				1640463_at	0.353846	HDC09385	---	---	---
1625803_at	2.64706	CT35036	---	---	---				1625018_at	0.35443	CG32827	CG32827	CG32827-RA	FBgn0052827
1627816_a_at	2.64197	CG32264	CG32264	CG32264-RA	FBgn0052264				1629775_at	0.354545	S.C3L002648	---	---	---
1639791_at	2.64103	S.C3R000262	---	---	---				1630010_a_at	0.354717	pnt	pnt	CG17077-RB	FBgn0003118
1638255_at	2.62	HDC19000	---	---	---				1629218_at	0.356214	Top3beta	Top3beta	CG3458-RA	FBgn0026015
1634097_s_at	2.61982	CG11659	CG11659	CG11659-RA	FBgn0038731				1637245_at	0.356322	CG15729	CG15729	CG15729-RA	FBgn0030399
1632477_s_at	2.61765	DIP-zeta	DIP-zeta	CG31708-RB	FBgn0051708				1630512_at	0.357143	CG8316	CG8316	CG8316-RA	FBgn0030852
1625342_at	2.61364	CG15407	CG15407	CG15407-RA	FBgn0031521				1641019_at	0.357513	HDC00271	---	---	---
1635964_at	2.60377	niki	niki	CG10951-RA	FBgn0039230				1628448_at	0.357977	CG31473	CG31473	CG31473-RA	FBgn0051473
1632215_at	2.60297	CG6296	CG6296	CG6296-RA	FBgn0039470				1627903_at	0.35811	CG9040	CG9040	CG9040-RA	FBgn0036394
1625200_at	2.6	CG30386	CG30386	CG30386-RA	FBgn0050386				1634585_at	0.359551	CG13575	CG13575	CG13575-RA	FBgn0034996
1639737_at	2.6	CG33254	CG33254	CG33254-RA	FBgn0040887				1627978_at	0.359628	CG13394	CG13394	CG13394-RA	FBgn0032037
1631230_at	2.6	CG40053	CG40053	CG40053-RA	FBgn0058053				1626726_at	0.359712	HDC10968	---	---	---
1627150_at	2.59781	ssx	ssx	CG3056-RA	FBgn0024987				1628188_at	0.359852	S.C2R002789	---	---	---
1625082_a_at	2.59644	CG7882	CG7882	CG7882-RB	FBgn0033047				1641463_at	0.360215	CG6583	CG6583	CG6583-RA	FBgn0032420
1635857_at	2.58824	CG10919	CG10919	CG10919-RA	FBgn0037514				1632762_s_at	0.360497	CG3176	CG3176	CG3176-RA	FBgn0029524
1623226_at	2.57784	CG10154	CG10154	CG10154-RA	FBgn0036361				1641322_at	0.36087	Pde9	Pde9	CG32648-RA	FBgn0052648
1630844_at	2.57705	CG15293	CG15293	CG15293-RA	FBgn0028526				1625680_a_at	0.361292	Pih1D1	Pih1D1	CG5792-RA	FBgn0032455
1628918_at	2.57424	CG17478	CG17478	CG17478-RA	FBgn0058280				1639418_at	0.361486	Acp65Aa	Acp65Aa	CG10297-RA	FBgn0020765
1639192_at	2.57045	gammaTub37C	gammaTub37C	CG17566-RA	FBgn0010097				1640250_x_at	0.361702	HDC07622	---	---	---
1626708_at	2.56033	Cbl	Cbl	CG7037-RA	FBgn0020224				1634248_at	0.362445	HDC00495	---	---	---
1624810_at	2.55556	Muc4B	Muc4B	CG32774-RA	FBgn0052774				1630465_at	0.363372	HDC02207	---	---	---
1625711_at	2.55263	CG31530	CG31530	CG31530-RA	FBgn0051530				1636542_at	0.363636	CG15277	CG15277	CG15277-RA	FBgn0032555
1624190_at	2.54992	CG31637	CG31637	CG31637-RA	FBgn0051637				1626334_at	0.364078	CG6628	CG6628	CG6628-RA	FBgn0036072
1623296_at	2.54814	CG32625	CG32625	CG32625-RA	FBgn0052625				1640057_at	0.364221	CG9192	CG9192	CG9192-RA	FBgn0035193
1623411_at	2.53983	lola	lola	CG12052-RN	FBgn0005630				1637755_at	0.364341	CG10987	CG10987	CG10987-RA	FBgn0040647
1623767_at	2.53846	CG17839	CG17839	CG17839-RA	FBgn0036454				1641210_s_at	0.365217	AF541947 transposon qbert	---	---	---
1626160_s_at	2.53684	HDC05162	---	---	---				1626129_at	0.365385	5-HT1B	5-HT1B	CG15113-RA	FBgn0263116
1629545_at	2.53521	Yp1	Yp1	CG2985-RA	FBgn0004045				1639569_at	0.366412	HDC02020	---	---	---
1632187_at	2.53337	CG9646	CG9646	CG9646-RA	FBgn0034184				1623119_at	0.367234	DnaJ-60	DnaJ-60	CG12240-RB	FBgn0260775
1639846_at	2.52833	CG13760	CG13760	CG13760-RB	FBgn0040375				1627513_at	0.367347	HDC20537	---	---	---
1635442_a_at	2.52632	GRHR	GRHR	CG11325-RB	FBgn0025595				1633175_at	0.367521	S.C2R001163	---	---	---
1632584_at	2.52144	CG3344	CG3344	CG3344-RA	FBgn0035154				1631760_at	0.368421	CG7768	CG7768	CG7768-RB	FBgn0036415
1633038_at	2.52083	CG5863	CG5863	CG5863-RA	FBgn0038507				1630521_at	0.369811	Rst(1)JH	Rst(1)JH	CG1705-RA	FBgn0002723
1632566_at	2.51852	CG11313	CG11313	CG11318-RA	FBgn0039818				1632904_at	0.371028	Rat1	Rat1	CG10354-RA	FBgn0031868
1635130_a_at	2.51193	SamDC	SamDC	CG5029-RB	FBgn0019932				1635540_at	0.371429	HDC06240	---	---	---
1630109_at	2.51168	CG8628	CG8628	CG8628-RA	FBgn0035744				1638991_at	0.371824	CG5506	CG5506	CG5506-RA	FBgn0036766
1635441_at	2.51064	CG33337	CG33337	CG33337-RA	FBgn0053337				1633899_at	0.373134	HDC10208	---	---	---
1638132_at	2.50466	CG10184	CG10184	CG10184-RA	FBgn0039094				1624798_s_at	0.373465	Galpha49B	Galpha49B	CG17759-RA	FBgn0004435
1641113_at	2.5	CG13083	CG13083	CG13083-RA	FBgn0032789				1626743_at	0.373475	CG8543	CG8543	CG8543-RA	FBgn0035787
1637884_at	2.5	CG40378	CG40378	CG40378-RA	FBgn0058378				1631266_a_at	0.373661	P5cr-2	P5cr-2	CG5840-RA	FBgn0038516
1636979_at	2.49786	CG7912	CG7912	CG7912-RA	FBgn0039736				1626328_at	0.373938	CG32259	CG32259	CG32259-RB	FBgn0052259
1629469_s_at	2.49425	CG10960	CG10960	CG10960-RC	FBgn0036316				1623659_at	0.374951	Obp56d	Obp56d	CG11218-RA	FBgn0034470
1627722_at	2.49296	S.C3R002845	---	---	---				1628879_at	0.375	CG13223	CG13223	CG13223-RA	FBgn0033599
1625042_at	2.49157	CG31288	CG31288	CG31288-RA	FBgn0051288				1637845_at	0.375	CG31230	CG31230	CG31230-RA	FBgn0051230
1641657_s_at	2.48921	CG12424	CG12424	CG12424-RC	FBgn0033987				1639720_at	0.375	CG6600	CG6600	CG6600-RA	FBgn0035672
1639180_at	2.48823	Arc1	Arc1	CG12505-RA	FBgn0033926				1626753_at	0.377049	CG12947	CG12947	CG12947-RA	FBgn0037753
1628373_at	2.48522	CG32085	CG32085	CG32085-RA	FBgn0052085				1623561_at	0.377143	HDC01518	---	---	---
1639517_at	2.48077	CT32422	---	---	---				1634406_at	0.377232	CG32982	CG32982	CG32982-RB	FBgn0052982
1636106_s_at	2.47921	alt	alt	CG18212-RF	FBgn0038535				1632901_s_at	0.378503	c(3)G	c(3)G	CG17604-RB	FBgn0000246
1633290_a_at	2.47682	mol	mol	CG4482-RA	FBgn0086711				1629492_s_at	0.378628	CG31626	CG31626	CG31626-RA	FBgn0051626
1629194_s_at	2.47604	ade2	ade2	CG9127-RA	FBgn0000052				1634479_at	0.379147	HDC02975	---	---	---
1631364_at	2.47059	CG32047	CG32047	CG32047-RA	FBgn0052047				1634900_at	0.37963	CG13244	CG13244	CG13244-RA	FBgn0032577
1630212_at	2.46812	CG2065	CG2065	CG2065-RA	FBgn0033204				1634654_at	0.379967	poe	poe	CG14472-RA	FBgn0011230
1639729_s_at	2.46384	Z27119 transposon blastopia	---	---	---				1623148_at	0.381443	CG12990	CG12990	CG12990-RA	FBgn0030859
1639694_s_at	2.45808	CG10102	CG10102	CG10102-RA	FBgn0033927				1640857_at	0.382012	CG10208	CG10208	CG10208-RA	FBgn0039118
1626298_at	2.45363	CG14958	CG14958	CG14958-RA	FBgn0035413				1637872_at	0.382042	Spat	Spat	CG3926-RA	FBgn0014031
1625017_at	2.45	CG3732	CG3732	CG3732-RA	FBgn0034750				1626655_at	0.382228	bnk	bnk	CG1480-RA	FBgn0004389
1629585_at	2.44961	S.C3R001356	---	---	---				1634752_a_at	0.382514	CG14085	CG14085	CG14085-RA	FBgn0036859
1633465_at	2.44737	CG15349	CG15349	CG15349-RA	FBgn0030043				1637587_at	0.382609	CG16716	CG16716	CG16716-RB	FBgn0034459
1623634_at	2.44444	CG6527	CG6527	CG6527-RA	FBgn0036085				1627986_s_at	0.382722	PGRP-SC1b	PGRP-SC1b	CG8577-RA	FBgn0033327
1635518_at	2.44355	nonA	nonA	CG4211-RA	FBgn0004227				1630797_at	0.383178	CG32582	CG32582	CG32582-RA	FBgn0052582
1632224_at	2.4311	CG40137	CG40137	CG40137-RA	FBgn0058137				1628693_at	0.383562	CG15429	CG15429	CG15429-RA	FBgn0031596
1633434_at	2.43034	CG18327	CG18327	CG18327-RA	FBgn0033904				1638303_at	0.384033	CG33160	CG33160	CG33160-RA	FBgn0053160
1633256_at	2.42857	S.C2L001639	---	---	---				1640844_s_at	0.384265	Six4	Six4	CG3871-RA	FBgn0027364
1629060_s_at	2.42857	CG40139	CG40139	CG40139-RA	FBgn0058139				1626830_at	0.384722	Lcp1	Lcp1	CG11650-RA	FBgn0002531
1631411_at	2.42857	Pde1c	Pde1c	CG14944-RA	FBgn0032384				1626933_s_at	0.385016	CG2469	CG2469	CG2469-RB	FBgn0035205
1641009_at	2.42593	CG31295	CG31295	CG31295-RA	FBgn0051295				1636760_a_at	0.385621	TbCMF46	TbCMF46	CG13125-RA	FBgn0032163
1635073_at	2.42241	CG17108	CG17108	CG17108-RA	FBgn0032285				1633181_at	0.38587	Oseg2	Oseg2	CG13809-RA	FBgn0035317
1624206_at	2.42188	Npc1b	Npc1b	CG11300-RA	FBgn0034901				1637353_at	0.386358	Dat	Dat	CG3318-RA	FBgn0019643
1628643_at	2.41494	CG31267	CG31267	CG31267-RA	FBgn0051267				1631923_at	0.386364	HDC08766	---	---	---
1629104_at	2.41481	CG2258	CG2258	CG2258-RA	FBgn0029997				1636489_at	0.388013	CG5987	CG5987	CG5987-RA	FBgn0039501
1626503_at	2.41382	CG2254	CG2254	CG2254-RA	FBgn0029994				1631643_at	0.388158	HDC13248	---	---	---
1638813_at	2.41379	CG15499	CG15499	CG15499-RA	FBgn0038891				1640242_s_at	0.388567	AF222049 transposon Transpac	---	---	---
1627724_at	2.40437	Stencil:2R:15835682:15833655:GENSCAN	---	---	---				1635339_at	0.388626	CG15725	CG15725	CG15725-RA	FBgn0030417
1639609_s_at	2.4023	complexin	complexin	CG32490-RE	FBgn0041605				1638154_at	0.390118	CG2187	CG2187	CG2187-RA	FBgn0017448
1626103_at	2.4019	Cp38	Cp38	CG11213-RA	FBgn0000360				1630546_at	0.390138	CG15023	CG15023	CG15023-RA	FBgn0035548
1634861_at	2.4	CG17177	CG17177	CG17177-RA	FBgn0036440				1641141_at	0.390244	CG6900	CG6900	CG6900-RA	FBgn0030958
1636113_at	2.39683	HDC19942	---	---	---				1623000_at	0.390523	CG33093	CG33093	CG33093-RA	FBgn0053093
1635729_a_at	2.39581	Ptp61F	Ptp61F	CG9181-RC	FBgn0003138				1634608_at	0.390588	CG30383	CG30383	CG30383-RA	FBgn0050383
1629240_at	2.39024	Mst84Dc	Mst84Dc	CG17945-RA	FBgn0004174				1638064_a_at	0.390857	dgo	dgo	CG12342-RB	FBgn0033552
1630240_at	2.38636	HDC16649	---	---	---				1637656_at	0.391304	Stencil:3R:11937143:11932969:GENSCAN	---	---	---
1635798_a_at	2.38462	CG17364	CG17364	CG17364-RA	FBgn0036391				1623517_at	0.391364	CG4962	CG4962	CG4962-RA	FBgn0036597
1626626_at	2.37931	Tep5	Tep5	CG13079-RA	FBgn0032808				1635074_s_at	0.392019	HDC03722	---	---	---
1629706_at	2.375	Obp50b	Obp50b	CG30073-RA	FBgn0050073				1631604_at	0.392593	CG9511	CG9511	CG9511-RA	FBgn0031810
1626888_at	2.37358	CG9426	CG9426	CG9426-RA	FBgn0032485				1631633_a_at	0.392638	GNBP2	GNBP2	CG4144-RB	FBgn0040322
1627236_s_at	2.37333	HDC03384	---	---	---				1623831_x_at	0.393365	Stencil:2R:14787088:14829639:GENSCAN	---	---	---
1624413_at	2.36866	CG14527	CG14527	CG14527-RA	FBgn0039613				1631395_at	0.394366	HDC09479	---	---	---
1635826_s_at	2.36543	CG9940	CG9940	CG9940-RB	FBgn0030512				1634002_at	0.394464	CG13315	CG13315	CG13315-RA	FBgn0040827
1627966_s_at	2.35925	CG6406	CG6406	CG6406-RB	FBgn0034269				1641573_at	0.396226	CG30403	CG30403	CG30403-RA	FBgn0050403
1625327_at	2.35714	HDC01521	---	---	---				1625645_at	0.396396	CG31822	CG31822	CG31822-RA	FBgn0051822
1636553_at	2.35145	CG15766	CG15766	CG15766-RA	FBgn0029813				1639883_at	0.39645	fz	fz	CG17697-RB	FBgn0001085
1633212_s_at	2.35135	CG31226	CG31226	CG31226-RA	FBgn0051226				1625103_at	0.396667	S.C3L002296	---	---	---
1640214_at	2.33805	Naam	Naam	CG31216-RA	FBgn0051216				1635106_at	0.396985	grh	grh	CG30111-RA	FBgn0050111
1638057_at	2.33333	CG18765	CG18765	CG18765-RA	FBgn0042110				1624082_at	0.397727	Or33c	Or33c	CG5006-RA	FBgn0026390
1635178_at	2.33333	CG33299	CG33299	CG33299-RA	FBgn0053299				1634772_at	0.397906	CG1288	CG1288	CG1288-RA	FBgn0037484
1638687_at	2.33333	CG40298	CG40298	CG40298-RA	FBgn0058298				1632206_at	0.398125	IntS12	IntS12	CG5491-RA	FBgn0039459
1625643_s_at	2.33333	HDC05361	---	---	---				1638772_at	0.398649	CG18107	CG18107	CG18107-RA	FBgn0034330
1633474_x_at	2.33245	CG32603	CG32603	CG32603-RA	FBgn0052603				1641238_at	0.398844	HDC05855	---	---	---
1628639_at	2.33005	CG5791	CG5791	CG5791-RA	FBgn0040582				1634339_at	0.398974	CG32694	CG32694	CG32694-RD	FBgn0052694
1631609_at	2.32692	HDC11084	---	---	---				1634431_at	0.399038	CG15071	CG15071	CG15071-RA	FBgn0034377
1641235_at	2.32463	CG14102	CG14102	CG14102-RA	FBgn0036906				1627871_at	0.39934	HDC14027	---	---	---
1635469_at	2.32432	CG18228	CG18228	CG18228-RA	FBgn0037560				1625606_at	0.399848	Ocho	Ocho	CG3396-RA	FBgn0040296
1622993_at	2.32075	HDC07791	---	---	---				1628056_at	0.4	S.C3L002646	---	---	---
1623044_at	2.31471	Cp15	Cp15	CG6519-RA	FBgn0000355				1638888_at	0.4	unpg	unpg	CG1650-RA	FBgn0015561
1624595_a_at	2.31452	Rbp2	Rbp2	CG4429-RA	FBgn0010256				1624813_s_at	0.400325	HDC14659	---	---	---
1631591_at	2.31208	CG31935	CG31935	CG31935-RA	FBgn0051935				1624667_at	0.400517	CG31760	CG31760	CG31760-RA	FBgn0051760
1623566_at	2.30809	SWIP	SWIP	CG13957-RA	FBgn0030739				1624038_at	0.400722	CG17024	CG17024	CG17024-RA	FBgn0032437
1636076_a_at	2.30588	tutl	tutl	CG15427-RE	FBgn0010473				1623274_s_at	0.400851	bol	bol	CG4760-RC	FBgn0011206
1627786_s_at	2.30572	CG40460	CG40460	CG40460-RB	FBgn0058460				1635049_at	0.401496	CG13877	CG13877	CG13877-RA	FBgn0035112
1641656_at	2.30508	Stencil:3R:22221155:22218090:GENSCAN	---	---	---				1624498_at	0.401575	CG30045	CG30045	CG30045-RA	FBgn0050045
1641033_a_at	2.30286	unk	unk	CG4620-RB	FBgn0004395				1640226_at	0.401726	CG4052	CG4052	CG4052-RA	FBgn0029811
1627173_at	2.29899	Nost	Nost	CG4040-RA	FBgn0030076				1623570_at	0.401869	CG7924	CG7924	CG7924-RA	FBgn0036416
1624117_at	2.29506	ssp3	ssp3	CG18397-RA	FBgn0032723				1632539_at	0.402128	GstE4	GstE4	CG17525-RA	FBgn0034338
1628957_at	2.29443	l(2)35Bd	l(2)35Bd	CG3688-RA	FBgn0001974				1626692_at	0.402162	CG14573	CG14573	CG14573-RA	FBgn0037125
1639502_at	2.29167	NimC1	NimC1	CG8942-RA	FBgn0259896				1637163_at	0.402231	Msh6	Msh6	CG7003-RA	FBgn0036486
1635220_at	2.29032	Or83a	Or83a	CG10612-RA	FBgn0037322				1630299_at	0.402294	CG17325	CG17325	CG17325-RA	FBgn0040993
1641686_at	2.28889	ppk23	ppk23	CG8527-RA	FBgn0030844				1635162_at	0.402685	CG15314	CG15314	CG15314-RA	FBgn0030172
1635360_at	2.28667	Ktl	Ktl	CG10830-RA	FBgn0038839				1623345_at	0.402817	CG33474	CG33474	CG33474-RA	FBgn0053474
1634323_at	2.28571	CG17191	CG17191	CG17191-RA	FBgn0039473				1637941_at	0.402878	RpS10a	RpS10a	CG12275-RA	FBgn0027494
1624307_at	2.28571	CG10801	CG10801	CG10801-RA	FBgn0029660				1640533_at	0.403694	PVRAP	PVRAP	CG32406-RA	FBgn0052406
1637796_at	2.28571	HDC07628	---	---	---				1630621_at	0.403845	CG15212	CG15212	CG15212-RA	FBgn0040842
1640528_at	2.28539	RASSF8	RASSF8	CG5053-RA	FBgn0039352				1626908_at	0.403865	CG8066	CG8066	CG8066-RA	FBgn0038243
1631016_at	2.28537	CG32822	CG32822	CG32822-RA	FBgn0052822				1640812_at	0.404255	Or85b	Or85b	CG11735-RA	FBgn0037590
1633842_at	2.27895	CG3546	CG3546	CG3546-RA	FBgn0029716				1637242_at	0.404762	CG12875	CG12875	CG12875-RA	FBgn0039545
1631559_s_at	2.27711	HDC09397	---	---	---				1628084_at	0.40519	BobA	BobA	CG12487-RA	FBgn0040808
1636447_at	2.27624	CG14024	CG14024	CG14024-RA	FBgn0031697				1631294_at	0.405405	CG33263	CG33263	CG33263-RA	FBgn0053263
1632624_at	2.27427	cort	cort	CG11330-RA	FBgn0000351				1634830_at	0.40566	CG10164	CG10164	CG10164-RA	FBgn0039088
1639217_s_at	2.27291	brat	brat	CG10719-RA	FBgn0010300				1628535_at	0.40566	CG14458	CG14458	CG14458-RA	FBgn0037173
1633299_at	2.27273	lz	lz	CG1689-RA	FBgn0002576				1632334_at	0.406504	CG40073	CG40073	CG40073-RA	FBgn0058073
1641272_at	2.272	mgl	mgl	CG12139-RB	FBgn0030130				1630382_at	0.406504	HDC12053	---	---	---
1640203_at	2.26724	CT34520	---	---	---				1637795_at	0.406699	CG7778	CG7778	CG7778-RA	FBgn0032025
1626138_s_at	2.26706	Eip63E	Eip63E	CG10579-RD	FBgn0005640				1641265_at	0.407035	tty	tty	CG1693-RA	FBgn0015558
1634114_at	2.26233	CG31517	CG31517	CG31517-RA	FBgn0047199				1625790_at	0.407115	CG11585	CG11585	CG11585-RA	FBgn0030543
1628341_at	2.26087	SD04624	---	---	---				1626846_s_at	0.407376	CG5973	CG5973	CG5973-RA	FBgn0031914
1627820_at	2.25865	CG30096	CG30096	CG30096-RA	FBgn0050096				1630194_at	0.407895	HDC11686	---	---	---
1629853_at	2.25862	CG3699	CG3699	CG3699-RA	FBgn0040349				1625823_at	0.408537	CG1075	CG1075	CG1075-RA	FBgn0037397
1638348_at	2.25821	Nnf1b	Nnf1b	CG31658-RA	FBgn0051658				1633155_at	0.409894	HDC09028	---	---	---
1623495_at	2.25768	I-2	I-2	CG10574-RA	FBgn0028429				1634044_at	0.410242	bib	bib	CG4722-RA	FBgn0000180
1628239_at	2.25714	HDC13111	---	---	---				1632425_at	0.410256	HDC12756	---	---	---
1629518_at	2.25599	CG2493	CG2493	CG2493-RA	FBgn0032864				1630855_s_at	0.410256	Ste	Ste	CG32605-RA	FBgn0052605
1625489_at	2.25397	brp	brp	CG30337-RA	FBgn0050337				1636846_at	0.41102	lap	lap	CG2520-RA	FBgn0026210
1641701_at	2.24	Rbp6	Rbp6	CG32169-RA	FBgn0052169				1637834_at	0.411099	exex	exex	CG8254-RA	FBgn0041156
1637747_s_at	2.23723	CG8841	CG8841	CG8841-RC	FBgn0033713				1631326_at	0.411111	Zasp66	Zasp66	CG6416-RG	FBgn0035917
1631224_at	2.23404	Est-6	Est-6	CG6917-RA	FBgn0000592				1637366_at	0.411669	NimC4	NimC4	CG16876-RA	FBgn0260011
1626222_at	2.23333	Ser8	Ser8	CG4812-RA	FBgn0019928				1633170_at	0.411765	lectin-30A	lectin-30A	CG17011-RA	FBgn0040097
1637631_at	2.23333	tutl	tutl	CG15427-RC	FBgn0010473				1638506_at	0.411765	Zip42C.2	Zip42C.2	CG9430-RA	FBgn0033097
1637351_at	2.23256	CG15631	CG15631	CG15631-RA	FBgn0031626				1633379_s_at	0.412325	cnc	cnc	CG17894-RC	FBgn0000338
1635486_at	2.22751	CG33468	CG33468	CG33468-RA	FBgn0053468				1629142_at	0.413043	DopR	DopR	CG9652-RA	FBgn0011582
1626737_at	2.22727	Gr89a	Gr89a	CG14901-RA	FBgn0038440				1632501_at	0.413793	HDC08161	---	---	---
1627144_at	2.21796	CG10560	CG10560	CG10560-RA	FBgn0039325				1636414_at	0.413972	sqa	sqa	CG30004-RA	FBgn0050004
1637895_at	2.20988	Dhc16F	Dhc16F	CG7092-RA	FBgn0013809				1630725_at	0.414685	CG14572	CG14572	CG14572-RA	FBgn0037128
1634948_at	2.20988	luna	luna	CG9087-RA	FBgn0040765				1634788_at	0.415017	CG4872	CG4872	CG4872-RA	FBgn0030799
1640978_at	2.2027	CG14567	CG14567	CG14567-RA	FBgn0037126				1635266_at	0.415085	GV1	GV1	CG12023-RB	FBgn0035278
1637408_at	2.2027	HDC06006	---	---	---				1634180_s_at	0.415094	CG9664	CG9664	CG9664-RB	FBgn0031515
1626502_s_at	2.20214	CG40105	CG40105	CG40105-RA	FBgn0058105				1633712_at	0.415488	CG31997	CG31997	CG31997-RA	FBgn0051997
1639055_at	2.20061	CG9586	CG9586	CG9586-RB	FBgn0032101				1635258_s_at	0.415681	AF364550 transposon Quasimodo	---	---	---
1633016_a_at	2.2001	stau	stau	CG5753-RA	FBgn0003520				1629000_at	0.416667	CG14117	CG14117	CG14117-RA	FBgn0036331
1638375_at	2.2	Tim17b2	Tim17b2	CG15257-RA	FBgn0020371				1625726_at	0.417513	HDC12560	---	---	---
1629569_at	2.19868	Fbxl4	Fbxl4	CG1839-RA	FBgn0030555				1640152_at	0.41791	CG5348	CG5348	CG5348-RA	FBgn0034156
1625081_at	2.19647	CG17260	CG17260	CG17260-RA	FBgn0031498				1629932_at	0.418278	yellow-d2	yellow-d2	CG9891-RA	FBgn0034856
1629435_at	2.19641	CG7710	CG7710	CG7710-RA	FBgn0038644				1633703_s_at	0.419048	Pbprp2	Pbprp2	CG1668-RA	FBgn0011280
1625911_at	2.19403	CG15760	CG15760	CG15760-RA	FBgn0030508				1639997_s_at	0.419314	CT39116	---	---	---
1630067_a_at	2.19287	TepII	TepII	CG7052-RA	FBgn0041182				1629760_s_at	0.419453	HDC20470	---	---	---
1629013_at	2.19146	CG11436	CG11436	CG11436-RA	FBgn0029713				1631377_a_at	0.419775	Adk1	Adk1	CG17146-RA	FBgn0022709
1637567_at	2.19048	Mal-A6	Mal-A6	CG30360-RA	FBgn0050360				1640334_at	0.41987	CG33178	CG33178	CG33178-RA	FBgn0053178
1623025_at	2.19038	CG3457	CG3457	CG3457-RA	FBgn0024984				1623444_at	0.420382	rn	rn	CG32466-RA	FBgn0003263
1629493_at	2.1893	U26	U26	CG13401-RA	FBgn0027780				1635161_at	0.420593	l(2)34Fc	l(2)34Fc	CG7532-RA	FBgn0261534
1636888_a_at	2.18859	Alp4	Alp4	CG1462-RA	FBgn0016123				1635099_at	0.420717	AdSL	AdSL	CG3590-RA	FBgn0038467
1629549_s_at	2.17948	CG40190	CG40190	CG40190-RA	FBgn0058190				1640846_at	0.420765	CG2887	CG2887	CG2887-RA	FBgn0030207
1629963_at	2.17835	sut1	sut1	CG8714-RA	FBgn0028563				1633052_at	0.421053	HDC06489	---	---	---
1640822_s_at	2.17686	qkr54B	qkr54B	CG4816-RA	FBgn0022987				1633508_at	0.421429	CG31700	CG31700	CG31700-RA	FBgn0051700
1623747_at	2.17619	CG5895	CG5895	CG5895-RA	FBgn0036560				1626489_s_at	0.421739	Gabat	Gabat	CG7433-RB	FBgn0036927
1641081_at	2.17612	obst-G	obst-G	CG9781-RA	FBgn0036228				1635888_at	0.422018	HDC16243	---	---	---
1625324_at	2.17547	CG18549	CG18549	CG18549-RA	FBgn0038053				1629238_at	0.422417	CG13047	CG13047	CG13047-RA	FBgn0036594
1631424_at	2.175	S.C3L000814	---	---	---				1629657_at	0.422535	I-3	I-3	CG11233-RA	FBgn0031136
1626431_at	2.17491	CG10681	CG10681	CG10681-RA	FBgn0036291				1637639_at	0.422762	gsb	gsb	CG3388-RA	FBgn0001148
1622957_s_at	2.17188	Rep3	Rep3	CG8364-RB	FBgn0028407				1629641_s_at	0.423581	NO_REP_ID transposon Ivk	---	---	---
1632989_a_at	2.17014	mth	mth	CG6936-RB	FBgn0023000				1624689_at	0.423841	HDC08982	---	---	---
1633957_s_at	2.16917	CG5316	CG5316	CG5316-RC	FBgn0038704				1635906_at	0.424242	CT39732	---	---	---
1637994_at	2.16273	mars	mars	CG17064-RA	FBgn0033845				1635762_at	0.425634	CG6401	CG6401	CG6401-RA	FBgn0034270
1637730_at	2.16199	CG17361	CG17361	CG17361-RA	FBgn0036395				1625769_at	0.425676	CG1113	CG1113	CG1113-RA	FBgn0037304
1627401_at	2.16176	Rpn13R	Rpn13R	CG6789-RA	FBgn0029745				1624398_at	0.426044	CG8630	CG8630	CG8630-RA	FBgn0038130
1624990_at	2.15902	mey	mey	CG12063-RA	FBgn0039851				1638003_at	0.426108	CG14204	CG14204	CG14204-RA	FBgn0031032
1634006_s_at	2.15882	ATPCL	ATPCL	CG8322-RA	FBgn0020236				1626305_at	0.42623	HDC19640	---	---	---
1631215_at	2.15854	dysc	dysc	CG32132-RA	FBgn0052132				1640778_at	0.42663	LP09838	CR43242	---	FBgn0262887
1641006_s_at	2.15598	Pi3K68D	Pi3K68D	CG11621-RC	FBgn0015278				1627808_at	0.426804	sing	sing	CG13011-RA	FBgn0030771
1638717_at	2.15461	CG10932	CG10932	CG10932-RA	FBgn0029969				1635814_at	0.427083	HDC07239	---	---	---
1639225_at	2.15335	CG13711	CG13711	CG13711-RA	FBgn0035572				1625417_s_at	0.427703	CG14377	CG14377	CG14377-RA	FBgn0038148
1640854_at	2.15164	CG31248	CG31248	CG31248-RA	FBgn0051248				1626789_at	0.428504	CG13618	CG13618	CG13618-RA	FBgn0039203
1641013_at	2.14894	CG33454	CG33454	CG33454-RA	FBgn0053454				1636222_at	0.428571	Mef2	Mef2	CG1429-RE	FBgn0011656
1634093_at	2.14884	CG32017	CG32017	CG32017-RA	FBgn0052017				1636087_at	0.428571	CG31872	CG31872	CG31872-RA	FBgn0051872
1630441_at	2.14286	CG12716	CG12716	CG12716-RA	FBgn0030439				1633853_at	0.428571	S.CX001352	---	---	---
1628851_at	2.14286	HDC19077	---	---	---				1626667_at	0.429042	miple	miple	CG1221-RA	FBgn0027111
1631946_at	2.13815	CG7173	CG7173	CG7173-RA	FBgn0037099				1623612_at	0.429825	Spn47C	Spn47C	CG7722-RA	FBgn0033574
1624124_at	2.1358	GNBP1	GNBP1	CG6895-RA	FBgn0040323				1627759_at	0.430007	CG30080	CG30080	CG30080-RA	FBgn0050080
1632958_a_at	2.13514	CG15675	CG15675	CG15675-RA	FBgn0034648				1626399_at	0.430108	CG5024	CG5024	CG5024-RA	FBgn0039373
1637610_at	2.13376	CG15736	CG15736	CG15736-RA	FBgn0043001				1627463_at	0.431373	Damm	Damm	CG18188-RA	FBgn0033659
1623149_at	2.13208	CG12036	CG12036	CG12036-RB	FBgn0035365				1635620_at	0.432584	CR_tc_RE45760	---	---	---
1626952_at	2.13139	pip	pip	CG9614-RG	FBgn0003089				1636635_at	0.433123	CG12164	CG12164	CG12164-RA	FBgn0033158
1626550_at	2.13128	CG32705	CG32705	CG32705-RA	FBgn0052705				1631133_at	0.433293	CG2712	CG2712	CG2712-RA	FBgn0024975
1638072_at	2.1296	CG15225	CG15225	CG15225-RA	FBgn0034551				1630960_at	0.433333	CG6559	CG6559	CG6559-RA	FBgn0036081
1628488_at	2.12955	CG6051	CG6051	CG6051-RA	FBgn0039492				1631606_at	0.434074	CG14285	CG14285	CG14285-RA	FBgn0038674
1637549_at	2.12698	CG12680	CG12680	CG12680-RA	FBgn0029740				1628964_at	0.434402	Spn31A	Spn31A	CG4804-RA	FBgn0032178
1630762_at	2.125	PK1-R	PK1-R	CG9918-RA	FBgn0038201				1636166_at	0.434426	CG15280	CG15280	CG15280-RA	FBgn0028867
1624803_at	2.12245	Stencil:4:275254:280287:GENSCAN	---	---	---				1639005_x_at	0.434495	CG33272	CG33272	CG33272-RA	FBgn0053272
1630708_at	2.12195	S.C2R002095	---	---	---				1627293_at	0.434838	CG14439	CG14439	CG14439-RA	FBgn0029898
1641122_at	2.12	HDC02532	---	---	---				1629368_at	0.435703	slou	slou	CG6534-RA	FBgn0002941
1634279_at	2.11905	CG11529	CG11529	CG11529-RA	FBgn0036264				1624216_at	0.436078	Ccp84Ae	Ccp84Ae	CG1330-RA	FBgn0004779
1625312_at	2.11618	CG10553	CG10553	CG10553-RA	FBgn0039324				1624703_at	0.436508	pb	pb	CG31481-RA	FBgn0051481
1630130_at	2.11564	CG4404	CG4404	CG4404-RA	FBgn0030432				1634873_at	0.436585	LD33458	---	---	---
1622946_at	2.11468	CG6908	CG6908	CG6908-RA	FBgn0037936				1640481_at	0.43662	S.C3R003248	---	---	---
1623069_s_at	2.11012	CG17544	CG17544	CG17544-RA	FBgn0032775				1636591_at	0.436754	skpB	skpB	CG8881-RA	FBgn0026176
1637889_at	2.10971	CG5883	CG5883	CG5883-RA	FBgn0036225				1623548_at	0.437391	CG18269	CG18269	CG18269-RA	FBgn0031719
1635312_at	2.10811	SD06617	---	---	---				1629186_a_at	0.4375	AlstR	AlstR	CG2872-RB	FBgn0028961
1640972_at	2.10736	CycJ	CycJ	CG10308-RA	FBgn0010317				1629326_s_at	0.438596	eg	eg	CG7383-RB	FBgn0000560
1627915_a_at	2.1072	Gapdh2	Gapdh2	CG8893-RA	FBgn0001092				1628441_at	0.44	CG40138	CG40138	CG40138-RA	FBgn0058138
1633436_at	2.10634	Blos4	Blos4	CG14149-RA	FBgn0036105				1623746_a_at	0.440613	PICK1	PICK1	CG6167-RA	FBgn0032447
1632499_at	2.104	Mur2B	Mur2B	CG14796-RA	FBgn0025390				1634235_at	0.441341	natalisin	natalisin	CG14843-RA	FBgn0038230
1636368_at	2.10345	CG14269	CG14269	CG14269-RA	FBgn0029658				1634295_at	0.441667	hoe2	hoe2	CG15624-RA	FBgn0031649
1626600_at	2.10042	CG30016	CG30016	CG30016-RA	FBgn0050016				1635793_at	0.441835	CG11362	CG11362	CG11413-RA	FBgn0035022
1637571_at	2.09682	CG11577	CG11577	CG11577-RA	FBgn0036847				1632693_at	0.442005	Lcp65Ac	Lcp65Ac	CG6956-RA	FBgn0020642
1632686_at	2.09677	HDC03444	---	---	---				1625313_at	0.442227	CG12826	CG12826	CG12826-RA	FBgn0033207
1640306_at	2.096	CG17477	CG17477	CG17477-RA	FBgn0038479				1625049_at	0.445307	Tb	Tb	CG5480-RA	FBgn0039446
1639136_s_at	2.0949	psq	psq	CG2368-RB	FBgn0004399				1625293_at	0.445491	CT34046	---	---	---
1633887_at	2.09402	CG13857	CG13857	CG13857-RA	FBgn0038958				1637184_at	0.445498	CG15029	CG15029	CG15029-RA	FBgn0030619
1638636_at	2.09266	CG12512	CG12512	CG12512-RA	FBgn0031703				1640448_x_at	0.446352	AJ000387 transposon ZAM	---	---	---
1639166_at	2.09211	CG10677	CG10677	CG10677-RA	FBgn0035596				1628925_at	0.446667	CG17625	CG17625	CG17625-RA	FBgn0039002
1640249_at	2.09184	CG33173	CG33173	CG33173-RA	FBgn0053173				1632497_a_at	0.446764	Gug	Gug	CG6964-RA	FBgn0010825
1628560_at	2.09166	CG9344	CG9344	CG9344-RA	FBgn0034564				1634631_at	0.4475	Pask	Pask	CG3105-RA	FBgn0034950
1628881_at	2.09091	HDC10645	---	---	---				1636390_at	0.447741	CG14568	CG14568	CG14568-RA	FBgn0037124
1624287_at	2.08929	CG17217	CG17217	CG17217-RA	FBgn0032419				1633164_s_at	0.447956	frm	frm	CG10625-RA	FBgn0035612
1641448_a_at	2.08802	Dg	Dg	CG18250-RA	FBgn0034072				1627091_at	0.448571	CG30287	CG30287	CG30287-RA	FBgn0050287
1630995_at	2.08781	chif	chif	CG5813-RB	FBgn0000307				1638706_at	0.448718	S.CX001585	---	---	---
1632663_at	2.08778	CG7407	CG7407	CG7407-RA	FBgn0037134				1629770_at	0.448819	HDC03363	---	---	---
1623684_at	2.08654	Sema-2b	Sema-2b	CG4383-RA	FBgn0034125				1637533_at	0.448819	S.C2L000076	---	---	---
1633616_at	2.08622	CG7650	CG7650	CG7650-RA	FBgn0036519				1630538_at	0.44898	CG30163	CG30163	CG30163-RA	FBgn0050163
1625237_at	2.08537	CG1894	CG1894	CG1894-RA	FBgn0039585				1630883_at	0.44898	Stencil:4:196229:178325:GENSCAN	---	---	---
1631246_at	2.08276	Fmrf	Fmrf	CG2346-RA	FBgn0000715				1624602_at	0.449438	CG13235	CG13235	CG13235-RA	FBgn0040766
1628695_at	2.07692	Nost	Nost	CG33224-RA	FBgn0259734				1641688_at	0.449871	SmydA-2	SmydA-2	CG18136-RA	FBgn0036839
1629712_at	2.07576	HDC20512	---	---	---				1633639_at	0.451156	Cyp28d1	Cyp28d1	CG10833-RA	FBgn0031689
1631855_at	2.075	CG10864	CG10864	CG10864-RA	FBgn0038621				1641454_at	0.451461	CG1461	CG1461	CG1461-RA	FBgn0030558
1637658_at	2.07258	mthl3	mthl3	CG6530-RA	FBgn0028956				1628333_at	0.451613	Cad86C	Cad86C	CG4655-RB	FBgn0037839
1632847_at	2.06738	CG13484	CG13484	CG13484-RA	FBgn0036406				1640964_at	0.451807	CG12147	CG12147	CG12147-RA	FBgn0037325
1626297_at	2.06667	S.C2L001217	---	---	---				1636560_s_at	0.451852	HDC01715	---	---	---
1640240_s_at	2.06584	Usp16-45	Usp16-45	CG4165-RD	FBgn0029763				1625756_at	0.452261	CG6656	CG6656	CG6656-RA	FBgn0038912
1637478_s_at	2.0658	heph	heph	CG31000-RB	FBgn0011224				1636018_at	0.452632	Stencil:3R:9751804:9745751:GENSCAN	---	---	---
1630879_at	2.06452	S.C3R000110	---	---	---				1627306_at	0.45283	HDC16825	---	---	---
1629683_at	2.064	br	br	CG11491-RA	FBgn0000210				1631349_s_at	0.453925	NO_REP_ID transposon Tabor	---	---	---
1623091_at	2.0625	CG12644	CG12644	CG12644-RA	FBgn0040940				1627607_at	0.454019	CG4229	CG4229	CG4229-RA	FBgn0036639
1625840_at	2.0625	spartin	spartin	CG12001-RA	FBgn0037265				1639363_at	0.454128	CG31345	CG31345	CG31345-RA	FBgn0051345
1625045_at	2.06222	HDC18552	---	---	---				1638596_at	0.454349	ac	ac	CG3796-RA	FBgn0000022
1631164_a_at	2.06186	Dh44-R2	Dh44-R2	CG12370-RA	FBgn0033744				1628687_at	0.454545	CT32987	---	---	---
1633328_at	2.05952	RpI12	RpI12	CG13418-RA	FBgn0038903				1622922_at	0.454545	CG31209	CG31209	CG31209-RA	FBgn0051209
1636866_at	2.05896	sec15	sec15	CG7034-RA	FBgn0038856				1625548_at	0.454545	CG6661	CG6661	CG6661-RA	FBgn0036403
1631470_at	2.05882	ttm2	ttm2	CG12313-RA	FBgn0035124				1624624_at	0.454545	mud	mud	CG12047-RC	FBgn0002873
1628821_at	2.05587	CG17027	CG17027	CG17027-RA	FBgn0036553				1633236_at	0.45509	HDC12977	---	---	---
1624373_at	2.05455	Crg-1	Crg-1	CG32788-RB	FBgn0021738				1623613_at	0.455285	brv3	brv3	CG13762-RA	FBgn0040333
1640017_at	2.05344	dikar	dikar	CG32393-RA	FBgn0052393				1627359_at	0.455446	CG12398	CG12398	CG12398-RA	FBgn0030596
1627796_s_at	2.05191	SD05230	---	---	---				1629845_at	0.455556	CG13835	CG13835	CG13835-RA	FBgn0039036
1628608_at	2.05134	CG17475	CG17475	CG17475-RA	FBgn0038481				1632190_at	0.455945	CG4547	CG4547	CG4547-RA	FBgn0029907
1637435_at	2.05102	kek4	kek4	CG9431-RA	FBgn0032484				1631065_at	0.456169	CG15480	CG15480	CG15480-RA	FBgn0032489
1623122_at	2.05091	CG17294	CG17294	CG17294-RA	FBgn0032032				1624158_at	0.456274	CG14481	CG14481	CG14481-RA	FBgn0034260
1623160_at	2.05	Mmp1	Mmp1	CG4859-RA	FBgn0035049				1640318_at	0.457323	dj-1beta	dj-1beta	CG1349-RA	FBgn0039802
1629378_at	2.05	CG10752	CG10752	CG10752-RA	FBgn0036325				1629120_at	0.457447	CG32682	CG32682	CG32682-RA	FBgn0052682
1638583_at	2.04762	CG31103	CG31103	CG31103-RA	FBgn0051103				1635060_at	0.457584	CG15068	CG15068	CG15068-RA	FBgn0040733
1633087_at	2.04762	Octbeta2R	Octbeta2R	CG6989-RA	FBgn0038063				1631274_at	0.457627	CG18095	CG18095	CG18095-RA	FBgn0028872
1631073_at	2.04761	CG10997	CG10997	CG10997-RA	FBgn0030529				1634638_at	0.458042	CG9025	CG9025	CG9025-RC	FBgn0034542
1626675_at	2.04626	XRCC1	XRCC1	CG4208-RA	FBgn0026751				1624293_at	0.458101	CG40497	CG40497	CG40497-RB	---
1636764_at	2.04565	CG31075	CG31075	CG31075-RA	FBgn0051075				1635241_at	0.458824	CG18648	CG18648	CG18648-RA	FBgn0036473
1635924_at	2.04425	Teh3	Teh3	CG18676-RA	FBgn0040697				1624146_at	0.459184	CG5174	CG5174	CG5174-RK	FBgn0034345
1640077_at	2.04344	CalpC	CalpC	CG3692-RA	FBgn0030741				1636957_s_at	0.459459	Stencil:3L:11067007:11066395:GENSCAN	---	---	---
1636058_at	2.03985	Muc96D	Muc96D	CG31439-RA	FBgn0051439				1637438_at	0.45977	Wnt2	Wnt2	CG1916-RA	FBgn0004360
1628952_s_at	2.03908	Fur1	Fur1	CG10772-RB	FBgn0004509				1629505_at	0.459854	HDC03523	---	---	---
1631715_at	2.03797	CG14872	CG14872	CG14872-RB	FBgn0038346				1637543_at	0.459893	CG30036	CG30036	CG30036-RA	FBgn0050036
1640095_at	2.0375	CG13614	CG13614	CG13614-RA	FBgn0039194				1626416_a_at	0.459963	l(2)efl	l(2)efl	CG4533-RB	FBgn0011296
1631724_s_at	2.03384	CG17746	CG17746	CG17746-RA	FBgn0035425				1624586_a_at	0.460755	Prat2	Prat2	CG10078-RB	FBgn0041194
1632936_at	2.03355	alpha-Man-IIb	alpha-Man-IIb	CG4606-RA	FBgn0026616				1631443_at	0.460886	CG16815	CG16815	CG16815-RA	FBgn0032491
1625173_s_at	2.03271	CG11652	CG11652	CG11652-RA	FBgn0036194				1633684_at	0.460938	CG32444	CG32444	CG32444-RA	FBgn0043783
1623136_at	2.0303	HDC04026	---	---	---				1632055_at	0.461239	kappaTry	kappaTry	CG12388-RA	FBgn0043471
1639366_at	2.02778	Hr38	Hr38	CG1864-RC	FBgn0014859				1633264_at	0.461392	CG13024	CG13024	CG13024-RA	FBgn0036665
1639727_at	2.02681	CG7601	CG7601	CG7601-RA	FBgn0027583				1630006_at	0.462214	CG5278	CG5278	CG5278-RA	FBgn0038986
1633727_s_at	2.02643	CG8789	CG8789	CG8789-RA	FBgn0036896				1638620_x_at	0.462687	HDC20533	---	---	---
1626659_at	2.02573	CG4980	CG4980	CG4980-RA	FBgn0039558				1637151_at	0.462772	mre11	mre11	CG16928-RA	FBgn0020270
1631072_at	2.02536	CG9512	CG9512	CG9512-RA	FBgn0030593				1639724_at	0.462862	CG14250	CG14250	CG14250-RA	FBgn0039448
1640975_at	2.0247	Lcp65Ag2	Lcp65Ag2	CG10534-RA	FBgn0020637				1636132_at	0.462963	LD19629	---	---	---
1623818_at	2.02439	S.C3R001100	---	---	---				1637236_at	0.463054	CG40386	CG40386	CG40386-RA	FBgn0058386
1623491_at	2.0226	CG15155	CG15155	CG15155-RA	FBgn0032669				1633893_at	0.463277	CG31217	CG31217	CG31217-RA	FBgn0051217
1625603_at	2.02136	CG13604	CG13604	CG13604-RA	FBgn0039137				1633722_at	0.463415	HDC13963	---	---	---
1637440_at	2.02128	CG17344	CG17344	CG17344-RA	FBgn0032755				1628616_at	0.464135	CG8419	CG8419	CG8419-RA	FBgn0031999
1633326_at	2.02098	CG15356	CG15356	CG15356-RA	FBgn0031377				1638484_at	0.464613	Hsp67Bc	Hsp67Bc	CG4190-RA	FBgn0001229
1641709_at	2.02041	Stencil:2R:13282857:13276854:GENSCAN	---	---	---				1636928_s_at	0.464676	CG1486	CG1486	CG1486-RA	FBgn0031174
1639723_at	2.02041	CG7443	CG7443	CG7443-RA	FBgn0037577				1636716_at	0.464887	Cyp4c3	Cyp4c3	CG1438-RA	FBgn0015032
1627287_at	2.0176	CG5966	CG5966	CG5966-RA	FBgn0029831				1637490_at	0.465116	CG13314	CG13314	CG13314-RA	FBgn0035949
1628358_at	2.0135	Tob	Tob	CG9214-RA	FBgn0028397				1623852_at	0.465228	CG10407	CG10407	CG10407-RA	FBgn0038395
1623294_at	2.01282	CG17669	CG17669	CG17669-RA	FBgn0034352				1638873_at	0.465517	CG6175	CG6175	CG6175-RB	FBgn0036152
1633662_a_at	2.01282	ADD1	ADD1	CG8290-RC	FBgn0026573				1624497_at	0.46633	CR31541	CR31541	CR31541-RA	FBgn0037309
1634367_at	2.0119	HDC12042	---	---	---				1628226_at	0.466667	CG8539	CG8539	CG8539-RA	FBgn0035791
1638135_at	2.01099	CG10555	CG10555	CG10555-RA	FBgn0030034				1625941_at	0.467532	CG9782	CG9782	CG9782-RA	FBgn0030763
1639019_s_at	2.00779	Stencil:2R:8476483:8477383:GENSCAN	---	---	---				1626660_at	0.467601	CG15024	CG15024	CG15024-RA	FBgn0040699
1628258_at	2.0068	CG14526	CG14526	CG14526-RA	FBgn0027578				1641631_at	0.467733	CG4982	CG4982	CG4982-RA	FBgn0036598
1627526_at	2.00579	CG8778	CG8778	CG8778-RA	FBgn0033761				1628093_at	0.467742	CG14395	CG14395	CG14395-RA	FBgn0038073
1624520_a_at	2.00349	ftz-f1	ftz-f1	CG4059-RB	FBgn0001078				1638010_at	0.468085	cngl	cngl	CG9176-RB	FBgn0029090
1638536_at	2	HDC19397	---	---	---				1626802_a_at	0.468421	Sh	Sh	CG12348-RA	FBgn0003380
1638021_at	2	CG4757	CG4757	CG4757-RA	FBgn0027584				1636876_at	0.468439	KP78a	KP78a	CG6715-RA	FBgn0026064
1639408_a_at	2	shakB	shakB	CG32508-RC	FBgn0003037				1638958_at	0.46875	CG31644	CG31644	CG31644-RA	FBgn0051644
									1633134_at	0.468817	CG30099	CG30099	CG30099-RA	FBgn0050099
									1637057_at	0.469062	nrm	nrm	CG8779-RA	FBgn0005629
									1640290_at	0.469388	CG9104	CG9104	CG9104-RA	FBgn0030800
									1627672_at	0.469697	CG14559	CG14559	CG14559-RA	FBgn0040604
									1640461_at	0.469945	CG3483	CG3483	CG3483-RA	FBgn0035005
									1638314_at	0.470149	CG12418	CG12418	CG12418-RA	FBgn0040536
									1631302_at	0.470209	CG16885	CG16885	CG16885-RA	FBgn0032538
									1631366_at	0.470267	CG14752	CG14752	CG14752-RA	FBgn0033307
									1629618_at	0.470348	CG12256	CG12256	CG12256-RA	FBgn0038002
									1639299_at	0.470495	Ugt37c1	Ugt37c1	CG8652-RA	FBgn0026754
									1639313_at	0.470769	CG17650	CG17650	CG17650-RA	FBgn0031365
									1628519_at	0.470982	CG15741	CG15741	CG15741-RA	FBgn0030338
									1636268_at	0.471296	CG10570	CG10570	CG10570-RA	FBgn0040992
									1634388_at	0.471335	CG30197	CG30197	CG30197-RA	FBgn0050197
									1636818_at	0.47138	CG13133	CG13133	CG13133-RA	FBgn0032181
									1627963_s_at	0.47185	Hsc70	Hsc70	CG8937-RA	FBgn0001216
									1627192_at	0.47191	S.CX000488	---	---	---
									1636798_at	0.472484	CG13482	CG13482	CG13482-RA	FBgn0036419
									1635783_a_at	0.472727	CG3119	CG3119	CG3119-RB	FBgn0031466
									1631779_s_at	0.473171	ptr	ptr	CG2841-RB	FBgn0003159
									1633004_at	0.473684	CG3875	CG3875	CG3875-RA	FBgn0034740
									1636134_at	0.473684	Or83b	Or83b	CG10609-RA	FBgn0037324
									1638487_at	0.474104	CG13510	CG13510	CG13510-RA	FBgn0034758
									1628975_at	0.474138	HDC15595	---	---	---
									1632264_at	0.475074	CG1764	CG1764	CG1764-RA	FBgn0030467
									1634365_at	0.475207	CG2278	CG2278	CG2278-RA	FBgn0030017
									1632818_at	0.475332	CG32281	CG32281	CG32281-RA	FBgn0052281
									1627194_at	0.475601	l(1)sc	l(1)sc	CG3839-RA	FBgn0002561
									1641161_at	0.475751	CG30295	CG30295	CG30295-RA	FBgn0050295
									1636062_at	0.475857	amos	amos	CG10393-RA	FBgn0003270
									1625416_x_at	0.476499	HDC02847	---	---	---
									1637295_at	0.47651	S.CX000487	---	---	---
									1638478_at	0.476821	CG1231	CG1231	CG1231-RA	FBgn0035134
									1631518_at	0.477124	l(3)10418	l(3)10418	CG31306-RA	FBgn0010940
									1641526_a_at	0.477148	CG31302	CG31302	CG31302-RA	FBgn0051302
									1636648_s_at	0.477204	CR_tc_GM01206 ncRNA	---	---	---
									1625202_at	0.477612	Stencil:2L:4403725:4409330:GENSCAN	---	---	---
									1624578_at	0.478384	CG9675	CG9675	CG9675-RA	FBgn0030774
									1631042_at	0.478528	HDC11656	---	---	---
									1637912_at	0.478849	HDC18571	---	---	---
									1624241_at	0.479401	CG18506	CG18506	CG18506-RA	FBgn0035079
									1639823_at	0.479576	e	e	CG3331-RA	FBgn0000527
									1629923_at	0.479601	CG7371	CG7371	CG7371-RA	FBgn0031710
									1632978_at	0.47973	CG32207	CG32207	CG32207-RA	FBgn0052207
									1631497_at	0.47973	Tsp42Eo	Tsp42Eo	CG12838-RA	FBgn0033136
									1625957_at	0.479937	CG10051	CG10051	CG10051-RA	FBgn0034437
									1633336_at	0.480063	CG32560	CG32560	CG32560-RA	FBgn0052560
									1632558_at	0.480132	S.C3R002243	---	---	---
									1634833_at	0.480349	CG31264	CG31264	CG31264-RA	FBgn0051264
									1624123_at	0.480469	CG13196	CG13196	CG13196-RA	FBgn0033645
									1638472_at	0.480754	CG13935	CG13935	CG13935-RA	FBgn0035280
									1631843_at	0.480952	CG6749	CG6749	CG6749-RA	FBgn0036040
									1641099_a_at	0.481356	CG16801	CG16801	CG16801-RB	FBgn0034012
									1625072_s_at	0.481659	Ac3	Ac3	CG1506-RA	FBgn0023416
									1637935_at	0.482143	CG40064	CG40064	CG40064-RA	FBgn0058064
									1627911_at	0.4822	CG14286	CG14286	CG14286-RA	FBgn0038673
									1641348_at	0.48227	CG40214	CG40214	CG40214-RA	FBgn0058214
									1638038_at	0.4824	CG4335	CG4335	CG4335-RA	FBgn0038795
									1632874_at	0.482759	CG6602	CG6602	CG6602-RA	FBgn0035673
									1631222_at	0.483051	CG11641	CG11641	CG11641-RA	FBgn0033288
									1629919_at	0.483246	CG12045	CG12045	CG12045-RA	FBgn0039805
									1637815_s_at	0.483333	Cka	Cka	CG7392-RA	FBgn0044323
									1630153_a_at	0.483333	CG1988	CG1988	CG1988-RA	FBgn0037464
									1634310_at	0.483516	CG12408	CG12408	CG12408-RA	FBgn0033027
									1628701_a_at	0.483806	CG14798	CG14798	CG14798-RA	FBgn0029588
									1635838_at	0.484036	CG13545	CG13545	CG13545-RA	FBgn0034828
									1625217_at	0.484562	Trap80	Trap80	CG7957-RA	FBgn0038578
									1636356_at	0.484615	CG3927	CG3927	CG3927-RA	FBgn0034739
									1631695_at	0.484972	CG13066	CG13066	CG13066-RA	FBgn0040797
									1639982_at	0.485032	CG15369	CG15369	CG15369-RA	FBgn0030105
									1637461_at	0.485675	CG9527	CG9527	CG9527-RA	FBgn0031813
									1624355_at	0.486261	bl	bl	CG13425-RB	FBgn0015907
									1626669_at	0.486301	S.CX000756	---	---	---
									1628506_a_at	0.486381	CG33161	CG33161	CG33161-RB	FBgn0053161
									1627856_at	0.487312	Hus1-like	CG2525	CG2525-RA	FBgn0026417
									1640065_at	0.487567	CG17531	CG17531	CG17531-RA	FBgn0034341
									1627681_at	0.48799	Cpr35B	Cpr35B	CG3474-RA	FBgn0028871
									1632977_at	0.488372	Poxn	Poxn	CG8246-RA	FBgn0003130
									1630046_at	0.488636	S.C2R002584	---	---	---
									1630288_a_at	0.488705	CG3588	CG3588	CG3588-RA	FBgn0025643
									1630127_at	0.488764	HL01468	---	---	---
									1633200_at	0.489725	CG9449	CG9449	CG9449-RA	FBgn0036875
									1623870_at	0.489796	HDC10628	---	---	---
									1626227_at	0.489796	CG5337	CG5337	CG5337-RA	FBgn0032249
									1638780_at	0.489873	CG31201	CG31201	CG31201-RA	FBgn0051201
									1632174_at	0.490196	HDC17385	---	---	---
									1623916_at	0.492268	CG14694	CG14694	CG14694-RA	FBgn0037845
									1625305_at	0.492537	CG12663	CG12663	CG12663-RA	FBgn0029961
									1629831_at	0.492647	CG17801	CG17801	CG17801-RA	FBgn0038550
									1625671_at	0.492647	CG9978	CG9978	CG9978-RA	FBgn0032778
									1629934_at	0.492813	CG14219	CG14219	CG14219-RA	FBgn0031033
									1626002_at	0.493712	Roe1	Roe1	CG6155-RA	FBgn0014877
									1638470_at	0.494118	AM01181	---	---	---
									1640006_at	0.494196	CG18609	CG18609	CG18609-RA	FBgn0034382
									1629450_at	0.494458	CG14453	CG14453	CG14453-RA	FBgn0037179
									1623159_at	0.494737	NO_REP_ID transposon looper1	---	---	---
									1641204_at	0.494792	CG14864	CG14864	CG14864-RA	FBgn0038311
									1629668_at	0.494845	CG32586	CG32586	CG32586-RA	FBgn0052586
									1638075_a_at	0.494915	CG10494	CG10494	CG10494-RB	FBgn0034634
									1630486_at	0.49505	Bteb2	Bteb2	CG2932-RA	FBgn0025679
									1629237_at	0.495652	CG11100	CG11100	CG11100-RA	FBgn0037207
									1623639_at	0.495935	HDC12883	---	---	---
									1639173_at	0.496124	AT28206	---	---	---
									1641501_a_at	0.496222	Sh	Sh	CG12348-RD	FBgn0003380
									1638810_at	0.496728	Faa	Faa	CG14993-RA	FBgn0016013
									1634128_at	0.496772	CG15876	CG15876	CG15876-RA	FBgn0035569
									1641136_at	0.496858	CG7658	CG7658	CG7658-RA	FBgn0037069
									1638002_at	0.497268	CG32808	CG32808	CG32808-RA	FBgn0052808
									1634256_a_at	0.497537	CG32514	CG32514	CG32514-RA	FBgn0052514
									1627305_at	0.497585	CG5398	CG5398	CG5398-RA	FBgn0034882
									1637195_at	0.498137	CG31321	CG31321	CG31321-RB	FBgn0051321
									1629050_at	0.498208	CG10477	CG10477	CG10477-RA	FBgn0035661
									1625389_at	0.498214	CG8209	CG8209	CG8209-RA	FBgn0035830
									1626347_at	0.499283	CG15877	CG15877	CG15877-RA	FBgn0035337
									1635998_at	0.499723	CG3672	CG3672	CG3672-RA	FBgn0035985
									1637929_a_at	0.5	CG32602	CG32602	CG32602-RA	FBgn0052602
									1631011_at	0.5	CG11498	CG11498	CG11498-RA	FBgn0039749
									1640028_at	0.5	HDC13589	---	---	---
									1630532_at	0.5	CG13091	CG13091	CG13091-RA	FBgn0032055
									1635298_at	0.5	CG13458	CG13458	CG13458-RA	FBgn0036479
									1627622_at	0.5	S.CX001703	---	---	---
									1634959_at	0.5	CG11639	TfIIA-S-2	TfIIA-S-2	FBgn0040338
									1628234_at	0.5	CG13419	CG13419	CG13419-RA	FBgn0038901
									1628677_at	0.5	Pkcdelta	Pkcdelta	CG10524-RA	FBgn0030387
									1623410_at	0.5	CT11695	---	---	---
									1627469_at	0.5	CG16736	CG16736	CG16736-RA	FBgn0037668

## Sheet: Stat92E^06346
Supplementary Table 3. Fold change over WT of significantly changed genes for each genotype among probe sets where the probe sets were not indicated as "absent." Well-established published canonical target genes are indicated with a blue highlight where downregulated and with orange highlight where upregulated.
ProbeSet	Stat92E[06346]_FoldChange	Probe Description	Gene Name	Transcript	Flybase ID			ProbeSet	Stat92E[06346]_FoldChange	Probe Description	Gene Name	Transcript	Flybase ID
1640819_at	115.2	CG14422	CG14422	CG14422-RA	FBgn0029645			1630684_at	0.00515464	CG13032	CG13032	CG13032-RA	FBgn0036652
1637050_at	74	CG33054	CG33054	CG33054-RB	FBgn0053054			1628843_at	0.0144037	Ipod	Ipod	CG2961-RA	FBgn0030187
1630320_at	65.7	betaTry	betaTry	CG18211-RA	FBgn0010357			1636213_at	0.0207814	RE73276	CR43105	---	FBgn0262565
1633421_at	56.25	CG8584	CG8584	CG8584-RA	FBgn0033322			1631202_s_at	0.0263158	HDC02005	---	---	---
1637492_at	54.0423	epsilonTry	epsilonTry	CG18681-RA	FBgn0010425			1623840_at	0.0304414	CG18607	CG18607	CG18607-RA	FBgn0034429
1637192_at	42.5556	CG16732	CG16732	CG16732-RA	FBgn0039086			1636285_at	0.0365854	HDC03719	---	---	---
1629125_at	41.6667	CT34163	---	---	---			1633756_at	0.0413223	S.C3R001345	---	---	---
1639562_at	41.5	CG12491	CG12491	CG12491-RA	FBgn0034900			1637790_a_at	0.0416667	ymp	ymp	CG12250-RA	FBgn0039345
1637561_at	37.8	lectin-33A	lectin-33A	CG16834-RA	FBgn0040096			1640050_at	0.0449438	S.CX000285	---	---	---
1625372_at	37.7222	Gr98b	Gr98b	CG31059-RA	FBgn0046887			1632874_at	0.045977	CG6602	CG6602	CG6602-RA	FBgn0035673
1625375_at	35	CG32201	CG32201	CG32201-RA	FBgn0052201			1634830_at	0.0471698	CG10164	CG10164	CG10164-RA	FBgn0039088
1629495_at	31.5	HDC16228	---	---	---			1638396_at	0.0498339	S.C3L002410	---	---	---
1637857_at	31.3333	lectin-24A	lectin-24A	CG3410-RA	FBgn0040104			1625981_at	0.0501213	Rab3-GEF	Rab3-GEF	CG5627-RA	FBgn0030613
1624057_at	30.4	CG16713	CG16713	CG16713-RA	FBgn0031560			1641144_at	0.0512821	CG9469	CG9469	CG9469-RA	FBgn0033118
1624127_at	25	HDC02355	---	---	---			1623346_at	0.0555556	CG2861	CG2861	CG2861-RA	FBgn0029728
1636566_at	24.25	CG32368	CG32368	CG32368-RA	FBgn0052368			1631353_at	0.0560748	ng4	ng4	CG10789-RA	FBgn0010296
1630241_at	24.0604	lambdaTry	lambdaTry	CG12350-RA	FBgn0043470			1628699_at	0.0578406	Lsp1beta	Lsp1beta	CG4178-RA	FBgn0002563
1639824_at	23.5	HDC07063	---	---	---			1639710_at	0.0609756	CR_tc_GM04921 ncRNA	---	---	---
1638080_at	22.8462	CG13658	CG13658	CG13658-RA	FBgn0039315			1622915_at	0.0641026	Tsp66A	Tsp66A	CG16991-RA	FBgn0035786
1632720_at	22.625	LysX	LysX	CG9120-RA	FBgn0004431			1623529_s_at	0.0643275	Or19b	Or19b	CG32825-RA	FBgn0062565
1629046_a_at	22.1818	CG4716	CG4716	CG4716-RB	FBgn0033820			1630179_at	0.0650407	CG40341	CG40341	CG40341-RA	FBgn0058341
1634440_s_at	21.2941	LP01487	Eip74EF	---	FBgn0000567			1630194_at	0.0657895	HDC11686	---	---	---
1639204_at	20.8333	ppk14	ppk14	CG9501-RA	FBgn0031803			1634310_at	0.0659341	TpnC4	TpnC4	CG12408-RA	FBgn0033027
1636516_at	20.6707	CG32189	CG32189	CG32189-RA	FBgn0052189			1632348_at	0.0661157	CG9452	CG9452	CG9452-RA	FBgn0036877
1631805_at	20.1429	CG3397	CG3397	CG3397-RA	FBgn0037975			1624524_at	0.0666667	HDC14600	---	---	---
1624769_s_at	19.7143	RE46574	---	---	---			1630716_at	0.0675676	HDC09391	---	---	---
1626722_at	18.8082	ms(3)76Ba	ms(3)76Ba	CG14087-RA	FBgn0036868			1638232_at	0.068323	Stencil:X:9589420:9591785:GENSCAN	---	---	---
1626876_x_at	16.6667	CG40119	CG40119	CG40119-RA	FBgn0058119			1636531_s_at	0.0683761	S.C3R000694	---	---	---
1629242_x_at	16.3009	U14101 tranposon TART-element DM14101	---	---	---			1630297_at	0.0703125	HDC02593	---	---	---
1626088_at	16.2839	CG2177	CG2177	CG2177-RA	FBgn0039902			1639218_s_at	0.0705882	CG15530	CG15530	CG15530-RA	FBgn0039752
1635770_at	15.9286	CG31097	CG31097	CG31097-RA	FBgn0051097			1639114_at	0.0728155	HDC16429	---	---	---
1625548_at	15	CG6661	CG6661	CG6661-RA	FBgn0036403			1630387_at	0.0738636	HDC11617	---	---	---
1638264_at	14.5556	CG1304	CG1304	CG1304-RA	FBgn0031141			1628414_at	0.0747664	CG4955	CG4955	CG4955-RA	FBgn0030814
1627160_at	14.55	CT32271	---	---	---			1640458_at	0.0757576	CG11211	CG11211	CG11211-RA	FBgn0033067
1625420_at	13.8889	CG40371	CG40371	CG40371-RA	FBgn0058371			1634852_at	0.0762308	CG14851	CG14851	CG14851-RA	FBgn0038240
1632975_at	13.7822	CG4398	CG4398	CG4398-RA	FBgn0034126			1640029_s_at	0.0769231	HDC11911	---	---	---
1640955_s_at	13.4	NO_REP_ID transposon Tirant	---	---	---			1631255_at	0.0769231	S.C3L001385	---	---	---
1633484_at	13.4	CG7072	CG7072	CG7072-RA	FBgn0035874			1632357_x_at	0.0789474	CG40164	CG40164	CG40164-RB	FBgn0058164
1629224_at	13.1493	CG14420	CG14420	CG14420-RA	FBgn0029643			1640648_at	0.0806452	HDC16578	---	---	---
1634143_at	12.5591	Cyp6w1	Cyp6w1	CG8345-RA	FBgn0033065			1629323_at	0.0806452	Mur11Da	Mur11Da	CG32644-RB	FBgn0052644
1626995_at	12.375	CSN1a	CSN1a	CG4697-RA	FBgn0028838			1628355_at	0.0812183	CG32379	CG32379	CG32379-RA	FBgn0052379
1635361_at	12.2857	OS9	OS9	CG18806-RA	FBgn0042129			1635076_at	0.0818713	CG12674	CG12674	CG12674-RA	FBgn0031388
1628480_at	12.25	Gr98d	Gr98d	CG31061-RA	FBgn0046885			1627572_at	0.0826446	CG31219	CG31219	CG31219-RA	FBgn0051219
1638648_at	12.1371	CG8160	CG8160	CG8160-RA	FBgn0034011			1629112_at	0.0851064	CG5078	CG5078	CG5078-RA	FBgn0037005
1629701_at	11.875	CG15767	CG15767	CG15767-RA	FBgn0029809			1625251_at	0.0853081	S.C3R000884	---	---	---
1626405_at	11.8275	Rep1	Rep1	CG8357-RA	FBgn0024732			1632870_at	0.0857988	tut	tut	CG32364-RA	FBgn0052364
1627755_at	11.7241	CG14185	CG14185	CG14185-RA	FBgn0036936			1623314_at	0.0860215	toy	toy	CG11186-RB	FBgn0019650
1637144_a_at	11.3153	Map205	Map205	CG1483-RA	FBgn0002645			1623621_at	0.0869565	HDC06366	---	---	---
1636894_s_at	11.1818	CG31188	CG31188	CG31188-RA	FBgn0051188			1636523_at	0.0869565	CG7276	CG7276	CG7276-RA	FBgn0036499
1626630_at	10.8571	Sgs4	Sgs4	CG12181-RB	FBgn0003374			1623469_s_at	0.0869565	HDC09652	---	---	---
1630040_at	10.75	S.CX000065	---	---	---			1628298_at	0.0873786	PPO3	PPO3	CG2952-RA	FBgn0261363
1636409_at	10.7248	CG11034	CG11034	CG11034-RA	FBgn0031741			1627357_at	0.0887097	HDC17373	---	---	---
1638532_at	10.6667	CG32376	CG32376	CG32376-RA	FBgn0052376			1634297_at	0.0887097	Cyp318a1	Cyp318a1	CG1786-RA	FBgn0030369
1633471_at	10.5373	Prx2540-2	Prx2540-2	CG11765-RA	FBgn0033518			1640645_at	0.0909091	S.C3R001993	---	---	---
1633327_at	10.4	CG11023	CG11023	CG11023-RA	FBgn0031208			1629590_at	0.0915033	Gr64c	Gr64c	CG32256-RA	FBgn0045477
1634391_at	10.25	CG18109	CG18109	CG18109-RA	FBgn0028901			1633465_at	0.0921053	Cp7Fa	Cp7Fa	CG15349-RA	FBgn0030043
1635959_at	10.2338	CG13461	CG13461	CG13461-RA	FBgn0036468			1634248_at	0.0938865	HDC00495	---	---	---
1628564_at	10.2121	Spn43Ad	Spn43Ad	CG1859-RA	FBgn0033147			1635829_s_at	0.0940171	AL035631 transposon gypsy2		---	---
1628963_at	10.0588	CG4716	CG4716	CG4716-RA	FBgn0033820			1641020_at	0.0948276	S.CX002141	---	---	---
1636228_at	9.95349	Cp36	Cp36	CG1478-RA	FBgn0000359			1634275_s_at	0.0964912	HDC10042	---	---	---
1637719_at	9.83333	brv2	brv2	CG16793-RA	FBgn0036712			1632174_at	0.0980392	HDC17385	---	---	---
1624543_s_at	9.81915	AF364549 tranposon springer	---	---	---			1631539_at	0.0983607	CG14491	CG14491	CG14491-RA	FBgn0034284
1634138_at	9.7	CG7333	CG7333	CG7333-RA	FBgn0038715			1632925_at	0.0989011	Gr57a	Gr57a	CG13441-RA	FBgn0041240
1638390_at	9.61765	HDC06551	---	---	---			1623091_at	0.1	CG12644	CG12644	CG12644-RA	FBgn0040940
1625667_at	9.52381	CG13561	CG13561	CG13561-RA	FBgn0034906			1629303_at	0.10101	CG32832	CG32832	CG32832-RA	FBgn0052832
1635847_at	9.38298	Vm26Aa	Vm26Aa	CG9048-RA	FBgn0003979			1637725_at	0.101911	CG1756	CG1756	CG1756-RA	FBgn0030303
1624817_at	9.27586	CG3212	CG3212	CG3212-RA	FBgn0031547			1635440_at	0.104167	Stencil:3R:23714142:23722337:GENSCAN	---	---	---
1635763_at	9.05882	CG13226	CG13226	CG13226-RA	FBgn0033594			1627736_at	0.104464	Actbeta	Actbeta	CG11062-RA	FBgn0024913
1635936_at	9.03442	GILT3	GILT3	CG13822-RA	FBgn0039098			1623159_at	0.105263	NO_REP_ID transposion looper1	---	---	---
1635379_at	8.88571	CG31300	CG31300	CG31300-RA	FBgn0051300			1638392_at	0.105263	Acp98AB	Acp98AB	CG31056-RA	FBgn0013745
1638936_s_at	8.83333	S.C2L002523	---	---	---			1632334_at	0.105691	CG40073	CG40073	CG40073-RA	FBgn0058073
1638322_at	8.41176	CG10168	CG10168	CG10168-RA	FBgn0039087			1638662_at	0.107843	S.C2L000209	---	---	---
1640377_s_at	8.38261	Rala	Rala	CG2849-RB	FBgn0015286			1631415_at	0.108696	CG30414	CG30414	CG30414-RA	FBgn0050414
1637567_at	8.36667	Mal-A6	Mal-A6	CG30360-RA	FBgn0050360			1634154_at	0.109375	CG15570	CG15570	CG15570-RA	FBgn0029697
1624394_at	8.26667	CG13332	CG13332	CG13332-RA	FBgn0033851			1636136_at	0.10989	HDC16879	---	---	---
1638021_at	8	CG4757	CG4757	CG4757-RA	FBgn0027584			1633873_at	0.111111	S.CX000420	---	---	---
1623951_at	8	dpr2	dpr2	CG14068-RA	FBgn0032316			1633780_at	0.111111	CG13793	CG13793	CG13793-RA	FBgn0031935
1633880_s_at	7.98198	Ir76a	Ir76a	CG8533-RB	FBgn0036907			1632333_at	0.113821	CG6108	CG6108	CG6108-RA	FBgn0032498
1638428_at	7.89706	U14101 tranposon TART-element DM14101	---	---	---			1628238_at	0.115406	Tektin-C	Tektin-C	CG10541-RA	FBgn0035638
1637945_at	7.875	RE67734	---	---	---			1626819_s_at	0.116505	AT18239	---	---	---
1634091_at	7.86957	Cp19	Cp19	CG6524-RA	FBgn0000358			1634726_s_at	0.118644	CG18478	CG18478	CG18478-RA	FBgn0028517
1629362_at	7.8	mthl8	mthl8	CG32475-RA	FBgn0052475			1639211_at	0.11913	CR_tc_RH57193 ncRNA	---	---	---
1628854_at	7.73333	CG32252	CG32252	CG32252-RA	FBgn0052252			1630673_at	0.12	CG32240	CG32240	CG32240-RA	FBgn0052240
1635886_s_at	7.66264	AY180916 transposon accord	---	---	---			1641694_at	0.12069	HDC10274	---	---	---
1631091_at	7.625	CG10928	CG10928	CG10928-RA	FBgn0040522			1637295_at	0.120805	S.CX000487	---	---	---
1632942_at	7.44388	CG13060	CG13060	CG13060-RA	FBgn0036606			1629531_at	0.121212	TwdlK	TwdlK	CG6460-RA	FBgn0039439
1633386_s_at	7.43478	CT37020	---	---	---			1627622_at	0.122642	S.CX001703	---	---	---
1635348_at	7.4	CT33901	---	---	---			1636166_at	0.122951	CG15280	CG15280	CG15280-RA	FBgn0028867
1627386_at	7.36364	Stencil:3L:12779432:12780102:GENSCAN	---	---	---			1631440_at	0.123194	CG14111	CG14111	CG14111-RA	FBgn0036350
1630574_at	7.2	CG3906	CG3906	CG3906-RA	FBgn0034871			1629354_at	0.125984	HDC06249	---	---	---
1632319_at	7.17647	CG18598	CG18598	CG18598-RA	FBgn0038589			1630089_at	0.12782	fzo	fzo	CG4568-RA	FBgn0011596
1633998_s_at	7.03438	AF365402 tranposon Beagle	---	---	---			1633321_at	0.128755	CG11769	CG11769	CG11769-RA	FBgn0038441
1622922_at	7	Nlg4	Nlg4	CG31209-RA	FBgn0051209			1640985_at	0.12931	HDC09490	---	---	---
1631737_at	7	HDC02554	---	---	---			1631086_at	0.129412	S.CX001943	---	---	---
1636743_s_at	6.95652	S.CX002262	---	---	---			1626726_at	0.129496	HDC10968	---	---	---
1636779_at	6.83333	S.CX000755	---	---	---			1625157_at	0.12963	S.C3L000689	---	---	---
1625402_at	6.78571	Ugt36Bb	Ugt36Bb	CG13271-RA	FBgn0040261			1626830_at	0.133333	Lcp1	Lcp1	CG11650-RA	FBgn0002531
1627016_at	6.75	CR_tc_LD16711 ncRNA	---	---	---			1624879_at	0.135593	HDC08314	---	---	---
1628765_at	6.71429	HDC13011	---	---	---			1636981_at	0.135922	HDC02538	---	---	---
1626131_at	6.66667	CG11362	CG11362	CG11362-RA	FBgn0034737			1641002_at	0.135922	cep290	cep290	CG13889-RA	FBgn0035168
1631470_at	6.58824	ttm2	ttm2	CG12313-RA	FBgn0035124			1640111_s_at	0.136646	CG18131	CG18131	CG18131-RE	FBgn0031343
1635273_s_at	6.57431	kek5	kek5	CG12199-RC	FBgn0031016			1623477_at	0.137021	HDC12755	---	---	---
1640566_at	6.55814	Cyp4p2	Cyp4p2	CG1944-RA	FBgn0033395			1635689_at	0.138672	Lcp2	Lcp2	CG8697-RA	FBgn0002533
1639364_at	6.46988	Jon44E	Jon44E	CG8579-RA	FBgn0033319			1630185_x_at	0.138889	HDC03767	---	---	---
1632441_at	6.45455	CG14669	CG14669	CG14669-RA	FBgn0037326			1633071_at	0.140187	HDC13940	---	---	---
1632453_at	6.45	eloF	eloF	CG16905-RA	FBgn0037762			1631599_at	0.141509	CG31976	CG31976	CG31976-RA	FBgn0051976
1639401_at	6.35924	LvpH	LvpH	CG8696-RA	FBgn0002570			1639362_s_at	0.141914	CG18606	CG18606	CG18606-RA	FBgn0034428
1640882_at	6.33333	clos	clos	CG1863-RA	FBgn0033435			1631032_at	0.142857	CG14659	CG14659	CG14659-RA	FBgn0037284
1627857_at	6.30769	Stencil:3L:5237336:5249427:GENSCAN	---	---	---			1631725_at	0.145	CG4691	CG4691	CG4691-RA	FBgn0028870
1632101_at	6.27273	HDC20488	---	---	---			1629410_at	0.145833	CG32572	CG32572	CG32572-RA	FBgn0052572
1631305_at	6.25	GM04458	---	---	---			1628975_at	0.146552	HDC15595	---	---	---
1633214_at	6.18248	CG4835	CG4835	CG4835-RA	FBgn0035607			1639638_a_at	0.146893	CG14502	CG14502	CG14502-RA	FBgn0034321
1632168_at	6.16667	msopa	msopa	CG14560-RA	FBgn0004414			1632315_at	0.148437	CG13035	CG13035	CG13035-RB	FBgn0036628
1626586_at	6.08333	Obp57a	Obp57a	CG30141-RA	FBgn0043535			1624944_at	0.151163	S.CX001565	---	---	---
1635868_at	6.04751	CG6295	CG6295	CG6295-RA	FBgn0039471			1630908_at	0.151261	CG13617	CG13617	CG13617-RA	FBgn0039201
1624351_at	6.04651	CT33236	---	---	---			1632775_at	0.151648	CG12854	CG12854	CG12854-RA	FBgn0033965
1633959_s_at	6.00202	U89994 transposon Burdock DMU89994	---	---	---			1634664_at	0.152274	Cyp309a2	Cyp309a2	CG18559-RA	FBgn0041337
1641282_at	6	mthl4	mthl4	CG6536-RB	FBgn0034219			1639246_at	0.153226	CG4714	CG4714	CG4714-RA	FBgn0033819
1635549_at	5.9	TotA	TotA	CG31509-RA	FBgn0028396			1641474_s_at	0.155738	Acp1	Acp1	CG7216-RA	FBgn0014454
1632537_at	5.9	CdGAPr	CdGAPr	CG10538-RA	FBgn0032821			1641204_at	0.15625	CG14864	CG14864	CG14864-RA	FBgn0038311
1635565_at	5.83871	CG32060	CG32060	CG32060-RA	FBgn0052060			1631667_at	0.156627	HDC13130	---	---	---
1637274_at	5.83333	CG14488	CG14488	CG14488-RA	FBgn0034278			1640947_at	0.156863	CG15376	CG15376	CG15376-RA	FBgn0029692
1633142_at	5.82759	CG17681	CG17681	CG17681-RA	FBgn0032668			1633890_at	0.15873	CG31187	CG31187	CG31187-RA	FBgn0051187
1628622_s_at	5.82353	S.C2R000135	---	---	---			1630700_at	0.160156	S.C3L001530	---	---	---
1638455_at	5.80952	HDC07351	---	---	---			1625483_at	0.160413	TwdlH	TwdlH	CG31080-RA	FBgn0051080
1636012_at	5.8	CG13437	CG13437	CG13437-RA	FBgn0034541			1626399_at	0.16129	CG5024	CG5024	CG5024-RA	FBgn0039373
1624458_at	5.8	CG6083	CG6083	CG6083-RA	FBgn0036183			1628606_at	0.161765	HDC13487	---	---	---
1640355_at	5.78571	CG5246	CG5246	CG5246-RA	FBgn0038484			1630267_at	0.162791	ppk27	ppk27	CG10858-RA	FBgn0035458
1624269_at	5.77578	Tdp1	Tdp1	CG8825-RA	FBgn0031506			1628687_at	0.163636	CT32987	---	---	---
1628752_at	5.76923	SmydA-3	SmydA-3	CG17085-RA	FBgn0032309			1630556_at	0.166008	HDC01125	---	---	---
1633833_at	5.74033	CG18213	CG18213	CG18213-RA	FBgn0038470			1641107_at	0.168142	CG17732	CG17732	CG17732-RA	FBgn0036923
1626267_at	5.72727	HDC11137	---	---	---			1624962_at	0.17	Drostar1	Drostar1	CG7285-RA	FBgn0036790
1641374_at	5.7	S.C2R002842	---	---	---			1638742_at	0.170881	Cpr67Fb	Cpr67Fb	CG18348-RA	FBgn0036110
1630740_at	5.59524	CG4363	CG4363	CG4363-RA	FBgn0034663			1627686_at	0.171123	HDC00241	---	---	---
1624651_at	5.54545	HDC13250	---	---	---			1631560_at	0.171875	ferrochelatase	ferrochelatase	CG2098-RB	FBgn0024891
1623776_s_at	5.5	dsx	dsx	CG11094-RB	FBgn0000504			1633902_at	0.177033	HDC14378	---	---	---
1628758_at	5.37297	CG1774	CG1774	CG1774-RA	FBgn0039856			1631686_at	0.177215	dysc	dysc	CG17368-RA	FBgn0036384
1627626_at	5.35294	GM09828	---	---	---			1636568_at	0.179856	HDC06105	---	---	---
1626297_at	5.33333	S.C2L001217	---	---	---			1634141_a_at	0.179894	Parp	Parp	CG40411-RD	FBgn0010247
1625487_at	5.28481	CG6839	CG6839	CG6839-RA	FBgn0036831			1635258_s_at	0.181447	AF364550 tranposon Quasimodo	---	---	---
1624197_a_at	5.26667	CG6652	CG6652	CG6652-RA	FBgn0036687			1627841_at	0.183799	CG11170	CG11170	CG11170-RB	FBgn0034705
1624663_a_at	5.13333	vis	vis	CG8821-RA	FBgn0033748			1636090_a_at	0.185714	sv	sv	CG11049-RA	FBgn0005561
1637924_at	5.11111	Stencil:X:9666046:9657127:GENSCAN	---	---	---			1622966_at	0.186235	CG15527	CG15527	CG15527-RA	FBgn0039739
1630359_at	5.05263	CG31810	CG31810	CG31810-RA	FBgn0051810			1626834_at	0.188406	eIF4E-5	eIF4E-5	CG8277-RA	FBgn0035823
1639729_s_at	5.03798	Z27119 transposon blastopia	---	---	---			1639650_at	0.190476	Stencil:3L:1822945:1828046:GENSCAN	---	---	---
1623521_at	5	tobi	tobi	CG11909-RA	FBgn0039330			1633460_at	0.191919	CG6034	CG6034	CG6034-RA	FBgn0036750
1627236_s_at	4.98667	HDC03384	---	---	---			1632069_at	0.192	HDC09443	---	---	---
1631559_s_at	4.96988	HDC09397	---	---	---			1626129_at	0.192308	5-HT1B	5-HT1B	CG15113-RA	FBgn0263116
1633299_at	4.95455	lz	lz	CG1689-RA	FBgn0002576			1635162_at	0.194631	Cht6	Cht6	CG15314-RA	FBgn0030172
1640114_at	4.90909	HDC13350	---	---	---			1626165_at	0.195804	Pde9	Pde9	CG3754-RA	FBgn0030428
1636492_at	4.88608	CG30029	CG30029	CG30029-RA	FBgn0050029			1626402_at	0.197531	CG31427	CG31427	CG31427-RA	FBgn0051427
1623628_at	4.84615	Gr36b	Gr36b	CG31744-RA	FBgn0045486			1628616_at	0.198312	CG8419	CG8419	CG8419-RA	FBgn0031999
1630325_at	4.84211	CG15262	CG15262	CG15262-RA	FBgn0028852			1628286_at	0.2	CR_tc_LP01161 ncRNA	---	---	---
1629689_at	4.84	CG14673	CG14673	CG14673-RA	FBgn0037352			1637861_at	0.2	CG7786	CG7786	CG7786-RA	FBgn0034096
1632650_at	4.83333	CG5867	CG5867	CG5867-RA	FBgn0027586			1630392_at	0.2	CG10481	CG10481	CG10481-RA	FBgn0032827
1636503_at	4.81818	S.C2R000985	---	---	---			1625379_a_at	0.2	CG40091	CG40091	CG40091-RA	FBgn0058091
1625832_at	4.78571	HDC14580	---	---	---			1627161_at	0.201613	HDC11876	---	---	---
1636423_at	4.69853	CG8012	CG8012	CG8012-RA	FBgn0040832			1626326_at	0.201939	CG31436	CG31436	CG31436-RA	FBgn0051436
1623109_at	4.69243	CG4593	CG4593	CG4593-RA	FBgn0029929			1630863_s_at	0.202128	HDC02632	---	---	---
1628259_at	4.69196	RE44040	CR42646	---	FBgn0261429			1624882_at	0.203704	CG4066	CG4066	CG4066-RA	FBgn0038011
1629649_at	4.65	CT32172	---	---	---			1623675_at	0.204064	Obp99b	Obp99b	CG7592-RA	FBgn0039685
1629375_at	4.625	CG11400	CG11400	CG11400-RA	FBgn0034198			1626489_s_at	0.204348	Gabat	Gabat	CG7433-RB	FBgn0036927
1636921_at	4.58211	l(2)06496	l(2)06496	CG9893-RA	FBgn0010622			1632671_at	0.204918	CT35043	---	---	---
1630411_at	4.56813	CG9945	CG9945	CG9945-RB	FBgn0034527			1625802_a_at	0.205731	CG13135	CG13135	CG13135-RA	FBgn0032184
1623486_at	4.5625	CG7900	CG7900	CG7900-RA	FBgn0037548			1625739_at	0.20656	CG3292	CG3292	CG3292-RA	FBgn0034710
1630933_at	4.54206	CG6738	CG6738	CG6738-RA	FBgn0039053			1623325_at	0.207877	CG6847	CG6847	CG6847-RA	FBgn0030884
1634633_s_at	4.53693	NO_REP_ID tranposon accord	---	---	---			1629557_at	0.211221	S.CX002307	---	---	---
1630749_at	4.51429	CG11052	CG11052	CG11052-RA	FBgn0040524			1623570_at	0.214953	CG7924	CG7924	CG7924-RA	FBgn0036416
1626133_s_at	4.45664	GH06606	---	---	---			1639083_at	0.215103	faf	faf	CG1945-RC	FBgn0005632
1628918_at	4.43485	CG17478	CG17478	CG17478-RA	FBgn0058280			1628690_at	0.217245	CG1503	CG1503	CG1503-RA	FBgn0031157
1626229_at	4.42857	S.C3L000827	---	---	---			1638928_at	0.218182	Or23a	Or23a	CG9880-RA	FBgn0026395
1624283_at	4.42778	Cpr47Eb	Cpr47Eb	CG13224-RA	FBgn0033598			1634108_at	0.218182	CG17991	CG17991	CG17991-RA	FBgn0039498
1628386_at	4.41379	CT33317	---	---	---			1626896_at	0.219653	CG16918	CG16918	CG16918-RA	FBgn0039574
1636485_at	4.3913	CTCF	CTCF	CG8591-RB	FBgn0035769			1632849_at	0.220307	nol	nol	CG32077-RA	FBgn0014368
1638268_at	4.38806	TBPH	TBPH	CG10327-RC	FBgn0025790			1631808_at	0.222222	LD15354	---	---	---
1629718_at	4.38333	CG16727	CG16727	CG16727-RA	FBgn0038719			1637322_at	0.228432	pyd	pyd	CG31349-RE	FBgn0003177
1641573_at	4.35849	CG30403	CG30403	CG30403-RA	FBgn0050403			1639799_s_at	0.230605	CG32074	CG32074	CG32074-RA	FBgn0052074
1635166_at	4.35294	dysc	dysc	CG32131-RA	FBgn0052131			1625164_at	0.230769	TotX	TotX	CG31193-RA	FBgn0044810
1632866_at	4.34286	HDC03319	---	---	---			1634603_at	0.231579	HDC10981	---	---	---
1631605_at	4.34146	LD27104	---	---	---			1624634_at	0.231638	nvd	nvd	CG40050-RA	FBgn0058050
1624810_at	4.33333	Muc4B	Muc4B	CG32774-RA	FBgn0052774			1638153_at	0.23741	CG7907	CG7907	CG7907-RA	FBgn0038887
1639502_at	4.33333	NimC1	NimC1	CG8942-RA	FBgn0259896			1630352_at	0.238133	CG13445	CG13445	CG13445-RA	FBgn0036532
1625341_at	4.32609	FucTC	FucTC	CG40305-RA	FBgn0058305			1623145_s_at	0.238372	CG32009	CG32009	CG32009-RA	FBgn0052009
1635400_at	4.28571	dtr	dtr	CG31623-RA	FBgn0051623			1640189_at	0.238579	trol	trol	CG12497-RA	FBgn0267911
1641349_at	4.27778	rdgA	rdgA	CG10966-RA	FBgn0003217			1624102_at	0.239437	HDC18907	---	---	---
1640806_at	4.27621	Muc55B	Muc55B	CG5765-RA	FBgn0034294			1633624_s_at	0.245136	alphaTub84D	alphaTub84D	CG2512-RA	FBgn0003885
1633170_at	4.23529	lectin-30A	lectin-30A	CG17011-RA	FBgn0040097			1638534_at	0.25	Stencil:2L:18049245:18054709:GENSCAN	---	---	---
1636343_at	4.22996	CG6283	CG6283	CG6283-RA	FBgn0039474			1640856_at	0.25	pdm3	pdm3	CG14755-RA	FBgn0033282
1637728_at	4.21429	CG8508	CG8508	CG8508-RA	FBgn0038123			1632986_a_at	0.25	List	List	CG15088-RB	FBgn0034381
1630629_at	4.20833	Atg8b	Atg8b	CG12334-RA	FBgn0038539			1638103_at	0.251208	CR_tc_LD13184 ncRNA	---	---	---
1627324_at	4.17207	lola	lola	CG12052-RH	FBgn0005630			1630614_s_at	0.252862	HDC11981	---	---	---
1634815_at	4.1055	CG31104	CG31104	CG31104-RA	FBgn0051104			1624241_at	0.254682	NaCP60E	NaCP60E	CG18506-RA	FBgn0035079
1634398_a_at	4.10488	Dl	Dl	CG3619-RB	FBgn0000463			1632299_at	0.255556	alphaPS4	alphaPS4	CG16827-RA	FBgn0034005
1640261_at	4.09091	CG9522	CG9522	CG9522-RA	FBgn0030587			1637058_at	0.257669	ppk30	ppk30	CG18110-RA	FBgn0039677
1637480_at	4.08696	Stencil:3L:9869359:9864928:GENSCAN	---	---	---			1626935_at	0.257753	Lcp65Ab2	Lcp65Ab2	CG18773-RA	FBgn0020643
1634729_at	4.04241	l(2)37Cd	l(2)37Cd	CG10563-RA	FBgn0032760			1626655_at	0.263752	bnk	bnk	CG1480-RA	FBgn0004389
1630240_at	4.02273	HDC16649	---	---	---			1624930_at	0.264286	Stencil:3L:13641749:13649452:GENSCAN	---	---	---
1629380_at	4	Cp16	Cp16	CG6533-RA	FBgn0000356			1639852_at	0.265487	HDC19897	---	---	---
1625415_at	4	qin	qin	CG14306-RA	FBgn0038628			1626257_at	0.266272	CG13656	CG13656	CG13656-RA	FBgn0039307
1628639_at	3.95074	CG5791	CG5791	CG5791-RA	FBgn0040582			1637075_at	0.266667	CG15115	CG15115	CG15115-RA	FBgn0034413
1628341_at	3.93478	SD04624	---	---	---			1630960_at	0.266667	CG6559	CG6559	CG6559-RA	FBgn0036081
1622900_at	3.90909	Gr59d	Gr59d	CG30330-RA	FBgn0041236			1638815_at	0.26753	CG14850	CG14850	CG14850-RA	FBgn0038239
1634218_at	3.88391	CG17270	CG17270	CG17270-RA	FBgn0038828			1630708_at	0.268293	S.C2R002095	---	---	---
1625245_at	3.85507	Mco1	Mco1	CG3759-RA	FBgn0032116			1634365_at	0.268595	CG2278	CG2278	CG2278-RA	FBgn0030017
1625101_at	3.84211	CCAP-R	CCAP-R	CG14547-RA	FBgn0039397			1624144_at	0.26875	CG13566	CG13566	CG13566-RA	FBgn0034942
1626593_at	3.82353	CG14693	CG14693	CG14693-RA	FBgn0037837			1628331_at	0.270588	Ca-beta	Ca-beta	CG6320-RB	FBgn0259822
1639582_at	3.78244	Pde11	Pde11	CG10231-RA	FBgn0032686			1624179_at	0.270833	CG31680	CG31680	CG31680-RA	FBgn0051680
1629312_at	3.77778	Obp57e	Obp57e	CG30145-RA	FBgn0050145			1629903_at	0.271102	Mal-A5	Mal-A5	CG30359-RA	FBgn0050359
1628181_at	3.75862	S.CX000952	---	---	---			1638478_at	0.271523	CG1231	CG1231	CG1231-RA	FBgn0035134
1638424_at	3.71631	CG10514	CG10514	CG10514-RA	FBgn0039312			1625648_at	0.275654	CG3868	CG3868	CG3868-RA	FBgn0036422
1635617_at	3.7	HDC06630	---	---	---			1641664_at	0.276018	CG10170	CG10170	CG10170-RA	FBgn0039085
1630441_at	3.69048	CG12716	CG12716	CG12716-RA	FBgn0030439			1623389_at	0.277372	Ddr	Ddr	CG11573-RA	FBgn0031795
1640199_at	3.688	Hcs	Hcs	CG14670-RA	FBgn0037332			1624220_s_at	0.277778	HDC03386	---	---	---
1633191_at	3.6764	CR_tc_AT27057 ncRNA	---	---	---			1624224_at	0.277778	U06920 transposon HeT-A DM06920	---	---	---
1631211_at	3.675	CG13245	CG13245	CG13245-RA	FBgn0045827			1623263_at	0.28	HDC08642	---	---	---
1639694_s_at	3.65266	CG10102	CG10102	CG10102-RA	FBgn0033927			1624609_at	0.281437	CG31279	CG31279	CG31279-RA	FBgn0051279
1635037_at	3.65217	CG4022	CG4022	CG4022-RA	FBgn0035986			1629657_at	0.28169	Npc1b	Npc1b	CG11233-RA	FBgn0031136
1638110_at	3.65217	CG45782	CG45782	CG40467-RA	FBgn0267429			1633445_at	0.281732	CG8541	CG8541	CG8541-RA	FBgn0035788
1633038_at	3.64583	CG5863	CG5863	CG5863-RA	FBgn0038507			1629775_at	0.281818	S.C3L002648	---	---	---
1630081_at	3.61111	HDC05447	---	---	---			1638121_at	0.282927	CG9961	CG9961	CG9961-RA	FBgn0031451
1629850_at	3.58621	HDC17702	---	---	---			1623857_at	0.283165	Ranbp16	Ranbp16	CG33180-RB	FBgn0053180
1624009_at	3.58416	Glut4EF	Glut4EF	CG12802-RA	FBgn0037767			1625103_at	0.283333	S.C3L002296	---	---	---
1626113_at	3.54579	CG4080	CG4080	CG4080-RA	FBgn0035983			1633774_at	0.283582	CG32152	CG32152	CG32152-RA	FBgn0052152
1641665_at	3.54167	S.CX002339	---	---	---			1631401_at	0.286713	CG14580	CG14580	CG14580-RA	FBgn0040646
1636618_at	3.51852	CG8664	CG8664	CG8664-RA	FBgn0030836			1629530_at	0.28714	IM23	IM23	CG15066-RA	FBgn0034328
1634323_at	3.51587	CG17191	CG17191	CG17191-RA	FBgn0039473			1631100_at	0.287511	Lkr	Lkr	CG10626-RA	FBgn0035610
1636030_s_at	3.48148	CT30953	---	---	---			1626669_at	0.287671	S.CX000756	---	---	---
1624540_at	3.47899	CG14642	CG14642	CG14642-RB	FBgn0037222			1625861_at	0.288288	CG13012	CG13012	CG13012-RA	FBgn0030769
1640719_at	3.46667	CR33218	CR33218	CG33218-RA	FBgn0053218			1630072_a_at	0.290076	CG32919	CG32919	CG32919-RA	FBgn0052919
1625614_at	3.45205	Cyp6a16Psi	Cyp6a16Psi	CR7249-RA	FBgn0031726			1630580_at	0.290698	Stencil:X:20288439:20290670:GENSCAN	---	---	---
1626626_at	3.44828	Tep5	Tep5	CG13079-RA	FBgn0032808			1630260_at	0.291667	CG31832	CG31832	CG31832-RA	FBgn0051832
1641391_at	3.4375	CG14910	CG14910	CG14910-RA	FBgn0035700			1637853_a_at	0.292096	Hk	Hk	CG32688-RB	FBgn0001203
1634418_at	3.43355	CG15407	CG15407	CG15407-RB	FBgn0031521			1636839_a_at	0.292388	Or71a	Or71a	CG17871-RC	FBgn0036474
1633555_at	3.42857	Or35a	Or35a	CG17868-RA	FBgn0028946			1638003_at	0.293103	CG14204	CG14204	CG14204-RA	FBgn0031032
1629853_at	3.40561	CG3699	CG3699	CG3699-RA	FBgn0040349			1639713_at	0.293333	TwdlS	TwdlS	CG14242-RA	FBgn0039443
1637631_at	3.4	tutl	tutl	CG15427-RC	FBgn0010473			1629031_s_at	0.29703	Stencil:2L:8814732:8811526:GENSCAN	---	---	---
1638583_at	3.39683	CG31103	CG31103	CG31103-RA	FBgn0051103			1634772_at	0.298429	CG1288	CG1288	CG1288-RA	FBgn0037484
1625017_at	3.37	CG3732	CG3732	CG3732-RA	FBgn0034750			1639724_at	0.30258	TwdlQ	TwdlQ	CG14250-RA	FBgn0039448
1638903_at	3.36723	CG5724	CG5724	CG5724-RA	FBgn0038082			1641113_at	0.302632	CG13083	CG13083	CG13083-RA	FBgn0032789
1622906_at	3.36632	Sod3	Sod3	CG13200-RA	FBgn0033630			1638053_at	0.303081	Cyp4p1	Cyp4p1	CG10842-RA	FBgn0015037
1632993_at	3.33684	S-Lap1	S-Lap1	CG6372-RA	FBgn0035915			1641492_at	0.304348	GH12319	---	---	---
1628748_at	3.33333	HDC20565	---	---	---			1638276_at	0.305085	Obp56e	Obp56e	CG8462-RA	FBgn0034471
1628989_at	3.33333	X06779 transposon P-element	---	---	---			1629098_at	0.305211	CG7631	CG7631	CG7631-RA	FBgn0028945
1625200_at	3.33333	CG30386	CG30386	CG30386-RA	FBgn0050386			1639569_at	0.305344	HDC02020	---	---	---
1638687_at	3.33333	CG40298	CG40298	CG40298-RA	FBgn0058298			1635220_at	0.306452	Or83a	Or83a	CG10612-RA	FBgn0037322
1626664_at	3.31834	CG3285	CG3285	CG3285-RA	FBgn0031522			1627126_at	0.306569	S.C3R000701	---	---	---
1628879_at	3.3125	CG13223	CG13223	CG13223-RA	FBgn0033599			1624259_at	0.306667	CG32040	CG32040	CG32040-RA	FBgn0052040
1625237_at	3.30488	CG1894	CG1894	CG1894-RA	FBgn0039585			1624368_at	0.307692	HDC07599	---	---	---
1638611_at	3.30357	RE24931	---	---	---			1627882_at	0.309154	dlg1	dlg1	CG1725-RC	FBgn0001624
1626147_s_at	3.26146	CPTI	CPTI	CG12891-RA	FBgn0027842			1641001_at	0.309278	ppk20	ppk20	CG7577-RA	FBgn0039676
1627940_at	3.25	NO_REP_ID transposon Stalker3	---	---	---			1633155_at	0.310954	HDC09028	---	---	---
1631477_a_at	3.24658	Sdic	Sdic	CG9580-RA	FBgn0025801			1639462_at	0.311047	HDC07058	---	---	---
1637170_at	3.24074	RH35585	---	---	---			1625407_at	0.311475	CG40336	CG40336	CG40336-RA	FBgn0058336
1624928_at	3.23801	Crtc	Crtc	CG6064-RA	FBgn0036746			1634530_at	0.312521	CG13040	CG13040	CG13040-RA	FBgn0036608
1622986_at	3.23684	HDC12978	---	---	---			1625395_at	0.313433	CG5115	CG5115	CG5115-RB	FBgn0040574
1631405_at	3.2	CG9508	CG9508	CG9508-RA	FBgn0031809			1623933_at	0.315508	Sh	Sh	CG12348-RA	FBgn0003380
1638949_at	3.2	CG31830	CG31830	CG31830-RA	FBgn0051830			1626961_s_at	0.316239	S.C2L002193	---	---	---
1640616_at	3.18519	CG17974	CG17974	CG17974-RA	FBgn0034624			1628988_at	0.316547	HDC14396	---	---	---
1640976_at	3.18258	Ykt6	Ykt6	CG1515-RA	FBgn0029978			1627936_s_at	0.317365	NO_REP_ID transposion invader3	---	---	---
1641734_at	3.16667	ninaE	ninaE	CG4550-RA	FBgn0002940			1636658_at	0.317602	Lcp65Ad	Lcp65Ad	CG6955-RA	FBgn0020641
1635374_at	3.15663	CG31728	CG31728	CG31728-RA	FBgn0051728			1638470_at	0.317647	AM01181	---	---	---
1630014_at	3.15447	Nox	Nox	CG3896-RA	FBgn0034112			1637587_at	0.321739	CG16716	CG16716	CG16716-RB	FBgn0034459
1638813_at	3.13793	CG15499	CG15499	CG15499-RA	FBgn0038891			1638038_at	0.323716	CG4335	CG4335	CG4335-RA	FBgn0038795
1630959_at	3.13636	Stencil:3R:16230345:16228735:GENSCAN	---	---	---			1635696_s_at	0.324607	AF541948 tranposon McClintock	---	---	---
1639397_at	3.12963	CG9676	CG9676	CG9676-RA	FBgn0030773			1630512_at	0.324675	corolla	corolla	CG8316-RA	FBgn0030852
1637229_a_at	3.12726	CG11796	CG11796	CG11796-RA	FBgn0036992			1639624_at	0.325926	CG6688	CG6688	CG6688-RA	FBgn0039038
1632561_at	3.125	laccase2	laccase2	CG30437-RC	FBgn0050437			1641709_at	0.326531	Stencil:2R:13282857:13276854:GENSCAN	---	---	---
1625996_s_at	3.10811	AT24650	---	---	---			1628305_at	0.326797	HDC09886	---	---	---
1630442_at	3.10622	CG3598	CG3598	CG3598-RA	FBgn0025645			1623255_at	0.328671	Stencil:2L:4629889:4627027:GENSCAN	---	---	---
1629194_s_at	3.10521	ade2	ade2	CG9127-RA	FBgn0000052			1636597_at	0.329545	Osi13	Osi13	CG15595-RA	FBgn0037422
1638057_at	3.09524	CG18765	CG18765	CG18765-RA	FBgn0042110			1628417_at	0.329897	CG14324	CG14324	CG14324-RA	FBgn0038527
1628163_at	3.08	HDC08777	---	---	---			1637533_at	0.330709	S.C2L000076	---	---	---
1634097_s_at	3.06479	CG11659	CG11659	CG11659-RA	FBgn0038731			1633096_at	0.331034	CR_tc_GM07040 ncRNA	---	---	---
1639143_at	3.06355	CG32302	CG32302	CG32302-RA	FBgn0052302			1624798_s_at	0.331485	Galpha49B	Galpha49B	CG17759-RA	FBgn0004435
1638882_at	3.06159	ry	ry	CG7642-RA	FBgn0003308			1632252_s_at	0.333333	HDC03653	---	---	---
1639225_at	3.05431	CG13711	CG13711	CG13711-RA	FBgn0035572			1624106_at	0.333333	CG3790	CG3790	CG3790-RA	FBgn0033778
1629378_at	3.05	CG10752	CG10752	CG10752-RA	FBgn0036325			1638094_at	0.333333	CG6255	CG6255	CG6255-RA	FBgn0038708
1636973_at	3.03448	smp-30	smp-30	CG7390-RB	FBgn0038257			1626072_at	0.333333	Unc-89	Unc-89	CG30175-RA	FBgn0050175
1632595_at	3.01048	CG32237	CG32237	CG32237-RA	FBgn0052237			1626028_at	0.334975	CG4783	CG4783	CG4783-RA	FBgn0038756
1635486_at	3.00529	CG33468	CG33468	CG33468-RA	FBgn0053468			1637407_at	0.336917	CG32243	CG32243	CG32243-RA	FBgn0052243
1634354_at	3	HDC12505	---	---	---			1625188_at	0.337079	gpp	gpp	CG10272-RC	FBgn0037444
1637915_at	3	HDC19299	---	---	---			1632528_at	0.337423	RH42808	---	---	---
1625118_at	3	CG32033	CG32033	CG32033-RA	FBgn0052033			1630479_at	0.338028	S.C3L002746	---	---	---
1639180_at	2.99501	Arc1	Arc1	CG12505-RA	FBgn0033926			1626063_at	0.338346	HDC13664	---	---	---
1635964_at	2.98113	niki	niki	CG10951-RA	FBgn0039230			1630170_at	0.33871	Cyp12b2	Cyp12b2	CG15077-RA	FBgn0034387
1639019_s_at	2.97975	Stencil:2R:8476483:8477383:GENSCAN	---	---	---			1634002_at	0.338881	CG13315	CG13315	CG13315-RA	FBgn0040827
1631591_at	2.97651	CG31935	CG31935	CG31935-RA	FBgn0051935			1632909_at	0.338983	HDC13644	---	---	---
1637055_s_at	2.97297	AC006215 tranposon gtwin	---	---	---			1633768_at	0.33913	CG31814	CG31814	CG31814-RA	FBgn0051814
1624074_at	2.96761	Obp56a	Obp56a	CG11797-RA	FBgn0034468			1637516_at	0.339506	CG15449	CG15449	CG15449-RA	FBgn0031146
1635498_at	2.96429	CG9259	CG9259	CG9259-RA	FBgn0032913			1627281_at	0.340426	CG3117	CG3117	CG3117-RA	FBgn0031471
1623949_s_at	2.9554	CG32816	CG32816	CG32816-RB	FBgn0052816			1629199_at	0.340853	Ag5r2	Ag5r2	CG9540-RA	FBgn0020508
1636076_a_at	2.95294	tutl	tutl	CG15427-RE	FBgn0010473			1641602_at	0.340882	CG13170	CG13170	CG13170-RA	FBgn0033703
1630625_s_at	2.9375	HDC11543	---	---	---			1641190_at	0.342055	Jon65Aii	Jon65Aii	CG6580-RA	FBgn0035666
1624177_at	2.93404	Cpr67Fa1	Cpr67Fa1	CG7941-RA	FBgn0036108			1624236_at	0.342697	CG30002	CG30002	CG30002-RA	FBgn0050002
1624028_at	2.91124	CG4415	CG4415	CG4415-RA	FBgn0031296			1632987_at	0.342857	Stencil:2L:16188850:16178657:GENSCAN	---	---	---
1641534_at	2.90361	CG11842	CG11842	CG11842-RA	FBgn0039629			1632501_at	0.344828	HDC08161	---	---	---
1622961_at	2.9	CG40162	CG40162	CG40162-RA	FBgn0058162			1630291_at	0.345441	MtnB	MtnB	CG4312-RA	FBgn0002869
1631946_at	2.89639	CG7173	CG7173	CG7173-RA	FBgn0037099			1626328_at	0.345609	CG32259	CG32259	CG32259-RB	FBgn0052259
1641106_at	2.88889	S.CX000530	---	---	---			1628035_at	0.347741	CG18536	CG18536	CG18536-RA	FBgn0034322
1630831_at	2.87931	CG7695	CG7695	CG7695-RA	FBgn0038631			1627076_at	0.348485	Stencil:2L:10098572:10104155:GENSCAN	---	---	---
1629240_at	2.87805	Mst84Dc	Mst84Dc	CG17945-RA	FBgn0004174			1633733_a_at	0.348714	svr	svr	CG4122-RA	FBgn0004648
1641272_at	2.8736	mgl	mgl	CG12139-RB	FBgn0030130			1635783_a_at	0.349091	CG3119	CG3119	CG3119-RB	FBgn0031466
1633286_at	2.87239	ltl	ltl	CG32372-RA	FBgn0052372			1624745_at	0.351351	HDC09365	---	---	---
1632686_at	2.87097	HDC03444	---	---	---			1625785_at	0.35167	l(1)G0196	l(1)G0196	CG14616-RA	FBgn0031192
1631040_at	2.86683	sowah	sowah	CG10632-RA	FBgn0036302			1631182_at	0.352273	CG2983	CG2983	CG2983-RA	FBgn0031472
1633939_at	2.85714	CG13563	CG13563	CG13563-RA	FBgn0034966			1636758_s_at	0.352774	phr	phr	CG11205-RA	FBgn0003082
1639609_s_at	2.85057	complexin	complexin	CG32490-RE	FBgn0041605			1627484_at	0.352941	CG13694	CG13694	CG13694-RA	FBgn0031219
1635921_at	2.83967	CG3502	CG3502	CG3502-RA	FBgn0034847			1624820_at	0.353464	CG8800	CG8800	CG8800-RA	FBgn0033408
1630879_at	2.83871	S.C3R000110	---	---	---			1635170_at	0.354167	CG2901	CG2901	CG2901-RA	FBgn0029679
1633545_at	2.83417	PGRP-SD	PGRP-SD	CG7496-RA	FBgn0035806			1634515_at	0.35508	CG8093	CG8093	CG8093-RA	FBgn0033999
1633352_at	2.8125	HDC18328	---	---	---			1627737_at	0.35514	CG13008	CG13008	CG13008-RA	FBgn0030780
1633062_at	2.80357	DIP-alpha	DIP-alpha	CG32791-RA	FBgn0052791			1634763_at	0.356021	CG3769	CG3769	CG3769-RA	FBgn0032119
1629834_at	2.8	CG18628	CG18628	CG18628-RA	FBgn0036091			1637714_a_at	0.356863	Ance-3	Ance-3	CG31766-RA	FBgn0051766
1639088_at	2.8	app	app	CG5620-RA	FBgn0036268			1633285_at	0.357175	y	y	CG3757-RA	FBgn0004034
1633796_at	2.79362	CG11425	CG11425	CG11425-RA	FBgn0037167			1634648_at	0.358546	Cpr47Ec	Cpr47Ec	CG9077-RA	FBgn0033600
1626319_a_at	2.7908	IMPPP	IMPPP	CG18279-RB	FBgn0033835			1622974_at	0.358561	CG4000	CG4000	CG4000-RA	FBgn0038820
1629186_a_at	2.78125	AlstR	AlstR	CG2872-RB	FBgn0028961			1625823_at	0.359756	CG1075	CG1075	CG1075-RA	FBgn0037397
1630875_at	2.77027	CG14417	CG14417	CG14417-RA	FBgn0040353			1631266_a_at	0.359778	P5cr-2	P5cr-2	CG5840-RA	FBgn0038516
1639733_s_at	2.76017	CG14275	CG14275	CG14275-RA	FBgn0032022			1639096_at	0.361835	CG14096	CG14096	CG14096-RA	FBgn0036871
1624393_at	2.75455	w	w	CG2759-RA	FBgn0003996			1631407_a_at	0.361855	APC7	APC7	CG14444-RA	FBgn0029879
1630840_at	2.75	NfI	NfI	CG2380-RA	FBgn0039899			1632978_at	0.362162	CG32207	CG32207	CG32207-RA	FBgn0052207
1638314_at	2.74627	CG12418	CG12418	CG12418-RA	FBgn0040536			1627952_a_at	0.362205	CG8102	CG8102	CG8102-RB	FBgn0034007
1631950_at	2.74286	Ir40a	Ir40a	CG5929-RA	FBgn0032982			1636688_at	0.362473	Cyp4s3	Cyp4s3	CG9081-RA	FBgn0030615
1630709_at	2.7381	HDC13507	---	---	---			1628881_at	0.363636	HDC10645	---	---	---
1626878_at	2.73333	CG13811	CG13811	CG13811-RA	FBgn0036944			1639041_at	0.363636	HDC14315	---	---	---
1632566_at	2.73148	CG11318	CG11318	CG11318-RA	FBgn0039818			1627630_s_at	0.363636	S.CX000782	---	---	---
1624020_at	2.73112	mod(mdg4)	mod(mdg4)	CG32491-RO	FBgn0002781			1632583_at	0.363636	CG13539	CG13539	CG13539-RA	FBgn0034833
1638255_at	2.72	HDC19000	---	---	---			1625303_at	0.363636	CG30054	CG30054	CG30054-RB	FBgn0050054
1640397_at	2.70882	Glut4EF	Glut4EF	CG32469-RA	FBgn0052469			1633946_at	0.363861	CG31955	CG31955	CG31955-RA	FBgn0051955
1631072_at	2.7087	CG9512	CG9512	CG9512-RA	FBgn0030593			1638760_at	0.364865	CG15545	CG15545	CG15545-RA	FBgn0039806
1636470_at	2.7025	S.CX001047	---	---	---			1624834_at	0.364912	CG14015	CG14015	CG14015-RA	FBgn0031716
1631339_s_at	2.7	HDC20209	---	---	---			1640846_at	0.36612	CG2887	CG2887	CG2887-RA	FBgn0030207
1629673_at	2.69492	CG15418	CG15418	CG15418-RA	FBgn0031554			1628925_at	0.366667	CG17625	CG17625	CG17625-RA	FBgn0039002
1633009_a_at	2.68841	CG6640	CG6640	CG6640-RA	FBgn0036068			1641019_at	0.367876	HDC00271	---	---	---
1626734_at	2.67908	CG6484	CG6484	CG6484-RA	FBgn0034247			1623767_at	0.369231	CG17839	CG17839	CG17839-RA	FBgn0036454
1639744_at	2.67657	CG31758	CG31758	CG31758-RA	FBgn0051758			1627028_at	0.369565	CG9030	CG9030	CG9030-RA	FBgn0030599
1626061_at	2.66667	Trpm	Trpm	CG30078-RA	FBgn0050078			1633588_at	0.37037	HDC06273	---	---	---
1638028_at	2.65714	CG30485	CG30485	CG30485-RA	FBgn0050485			1624182_at	0.37037	S.C2R002225	---	---	---
1626952_at	2.65693	pip	pip	CG9614-RG	FBgn0003089			1629238_at	0.370441	CG13047	CG13047	CG13047-RA	FBgn0036594
1629856_at	2.64815	HDC06178	---	---	---			1629083_at	0.371298	CG16704	CG16704	CG16704-RA	FBgn0031558
1627860_at	2.64516	Or59c	Or59c	CG17226-RA	FBgn0034866			1638683_at	0.371429	HDC17231	---	---	---
1632349_at	2.64286	HDC16224	---	---	---			1630535_at	0.372093	HDC12181	---	---	---
1634279_at	2.64286	CG11529	CG11529	CG11529-RA	FBgn0036264			1639418_at	0.373311	Acp65Aa	Acp65Aa	CG10297-RA	FBgn0020765
1641122_at	2.64	HDC02532	---	---	---			1638380_at	0.373626	Stencil:2L:21859543:21863430:GENSCAN	---	---	---
1628913_at	2.63744	CG32365	CG32365	CG32365-RA	FBgn0052365			1640028_at	0.373693	HDC13589	---	---	---
1625698_at	2.63636	SPH93	SPH93	CG6639-RA	FBgn0032638			1623979_at	0.374233	CG15482	CG15482	CG15482-RA	FBgn0032483
1623292_at	2.62404	CG33128	CG33128	CG33128-RA	FBgn0053128			1637845_at	0.375	CG31230	CG31230	CG31230-RA	FBgn0051230
1624793_at	2.61918	GstD7	GstD7	CG4371-RA	FBgn0010043			1639775_at	0.375	CG5388	CG5388	CG5388-RA	FBgn0038944
1636979_at	2.61752	CG7912	CG7912	CG7912-RA	FBgn0039736			1635285_at	0.375	CG32461	CG32461	CG32461-RA	FBgn0052461
1638885_at	2.61538	CR33318	CR33318	CG33318-RA	FBgn0053318			1635074_s_at	0.375587	HDC03722	---	---	---
1625514_s_at	2.59208	olf186-F	olf186-F	CG11430-RB	FBgn0041585			1631005_at	0.37561	CG13038	CG13038	CG13038-RA	FBgn0040795
1638302_a_at	2.58416	CG1090	CG1090	CG1090-RA	FBgn0037238			1624737_at	0.376471	CG31001	CG31001	CG31001-RA	FBgn0051001
1627180_at	2.5754	Cyp4d14	Cyp4d14	CG3540-RA	FBgn0023541			1623274_s_at	0.377021	bol	bol	CG4760-RC	FBgn0011206
1641657_s_at	2.57074	ckn	ckn	CG12424-RC	FBgn0033987			1634892_at	0.377778	CG15865	CG15865	CG15865-RA	FBgn0015336
1624688_at	2.57034	CG9360	CG9360	CG9360-RA	FBgn0030332			1627963_s_at	0.378016	Hsc70-1	Hsc70-1	CG8937-RA	FBgn0001216
1623680_at	2.56795	CG32793	CG32793	CG32793-RA	FBgn0052793			1632206_at	0.378104	IntS12	IntS12	CG5491-RA	FBgn0039459
1625901_s_at	2.5641	HDC00331	---	---	---			1634062_at	0.378378	CG14218	CG14218	CG14218-RA	FBgn0031031
1635512_at	2.56319	CG11893	CG11893	CG11893-RA	FBgn0039316			1625680_a_at	0.379464	Pih1D1	Pih1D1	CG5792-RA	FBgn0032455
1630957_s_at	2.56125	slif	slif	CG11128-RA	FBgn0037203			1636209_at	0.379592	CT33787	---	---	---
1636790_at	2.55882	HDC08878	---	---	---			1637755_at	0.379845	CG10987	CG10987	CG10987-RA	FBgn0040647
1624148_at	2.55769	HDC05555	---	---	---			1628361_at	0.38	CG32986	CG32986	CG32986-RA	FBgn0052986
1640579_at	2.54753	CG13560	CG13560	CG13560-RA	FBgn0034899			1639621_at	0.380832	CG10916	CG10916	CG10916-RA	FBgn0034312
1638223_at	2.54688	CG13361	CG13361	CG13361-RA	FBgn0029532			1633497_s_at	0.382075	P5CDh2	P5CDh2	CG33092-RA	FBgn0053092
1640328_at	2.54206	HDC14195	---	---	---			1640988_at	0.382166	CG14339	CG14339	CG14339-RA	FBgn0031301
1635956_at	2.53061	CG10089	CG10089	CG10089-RD	FBgn0036369			1640878_at	0.383234	Cpr49Ad	Cpr49Ad	CG8836-RA	FBgn0033726
1635130_a_at	2.53015	SamDC	SamDC	CG5029-RB	FBgn0019932			1638612_at	0.383251	obst-E	obst-E	CG11142-RA	FBgn0031737
1636239_at	2.52941	HDC10913	---	---	---			1625376_at	0.384615	HDC10340	---	---	---
1627408_at	2.52941	CG32107	CG32107	CG32107-RA	FBgn0052107			1635859_s_at	0.385185	HDC12488	---	---	---
1639147_s_at	2.52273	CG30438	CG30438	CG30438-RA	FBgn0050438			1623482_at	0.385321	CG9072	CG9072	CG9072-RA	FBgn0030614
1628317_at	2.51163	CG14410	CG14410	CG14410-RA	FBgn0030583			1640410_at	0.386207	CG33459	CG33459	CG33459-RA	FBgn0053459
1631165_at	2.50926	GstE14	GstE14	CG4688-RA	FBgn0033817			1634654_at	0.386255	poe	poe	CG14472-RA	FBgn0011230
1637873_at	2.50388	scpr-C	scpr-C	CG5106-RA	FBgn0037879			1635456_at	0.387355	CG31235	CG31235	CG31235-RA	FBgn0051235
1640292_at	2.5	S.C2R000098	---	---	---			1640477_at	0.387654	tilB	tilB	CG14620-RA	FBgn0031185
1637734_at	2.5	TepI	TepI	CG18096-RA	FBgn0041183			1638187_at	0.388889	CG13819	CG13819	CG13819-RA	FBgn0039103
1641419_at	2.5	AttC	AttC	CG4740-RA	FBgn0041579			1626909_at	0.390071	CG10931	CG10931	CG10931-RA	FBgn0034274
1638861_at	2.5	CG32457	CG32457	CG32457-RA	FBgn0052457			1623186_at	0.390244	HDC13352	---	---	---
1630692_at	2.49846	CG31789	CG31789	CG31789-RA	FBgn0051789			1624468_a_at	0.390494	CG10026	CG10026	CG10026-RC	FBgn0032785
1626745_at	2.49291	Sucb	Sucb	CG10622-RA	FBgn0029118			1635958_at	0.394495	HDC07169	---	---	---
1638951_at	2.49057	CG1695	CG1695	CG1695-RA	FBgn0031116			1628421_at	0.394708	RH31485	lola	---	FBgn0283521
1640144_at	2.48901	CG18067	CG18067	CG18067-RA	FBgn0034512			1638154_at	0.395294	CG2187	CG2187	CG2187-RA	FBgn0017448
1628773_at	2.48276	S.C3R002126	---	---	---			1640113_at	0.396396	CG14183	CG14183	CG14183-RA	FBgn0036931
1635442_a_at	2.4812	GRHR	GRHR	CG11325-RB	FBgn0025595			1625957_at	0.396524	CG10051	CG10051	CG10051-RA	FBgn0034437
1626130_s_at	2.47619	X06950 transposon G-element DMREPG	---	---	---			1630282_at	0.397296	CG14852	CG14852	CG14852-RA	FBgn0038242
1641211_at	2.47619	Cp7Fb	Cp7Fb	CG15350-RA	FBgn0030044			1639851_at	0.398478	CG13069	CG13069	CG13069-RA	FBgn0040798
1623331_at	2.47115	CG32199	CG32199	CG32199-RA	FBgn0052199			1623000_at	0.398693	CG33093	CG33093	CG33093-RA	FBgn0053093
1628435_at	2.47079	sqd	sqd	CG16901-RA	FBgn0003498			1636268_at	0.399074	CG10570	CG10570	CG10570-RA	FBgn0040992
1624893_at	2.46983	CG8852	CG8852	CG8852-RA	FBgn0031548			1625671_at	0.400735	CG9978	CG9978	CG9978-RA	FBgn0032778
1641258_at	2.46866	CG31437	CG31437	CG31437-RA	FBgn0051437			1634076_at	0.400998	CG12057	CG12057	CG12057-RA	FBgn0030098
1628532_at	2.46429	CG15768	CG15768	CG15768-RA	FBgn0029806			1624383_at	0.401544	HDC05946	---	---	---
1641418_at	2.46429	CG2955	CG2955	CG2955-RA	FBgn0031585			1630085_s_at	0.401974	Peritrophin-A	Peritrophin-A	CG17058-RA	FBgn0022770
1630581_at	2.46429	CG32639	CG32639	CG32639-RA	FBgn0052639			1635172_at	0.402174	HDC07857	---	---	---
1636113_at	2.46032	HDC19942	---	---	---			1623818_at	0.402439	S.C3R001100	---	---	---
1629569_at	2.45506	Fbxl4	Fbxl4	CG1839-RA	FBgn0030555			1632788_at	0.402597	S.CX001156	---	---	---
1623329_at	2.45495	CG14500	CG14500	CG14500-RA	FBgn0034318			1637312_a_at	0.40367	br	br	CG11491-RE	FBgn0000210
1635558_s_at	2.45349	LD12453	seq	---	FBgn0028991			1639342_at	0.404341	Ccp84Af	Ccp84Af	CG1331-RA	FBgn0004778
1636368_at	2.44828	CG14269	CG14269	CG14269-RA	FBgn0029658			1634026_at	0.404494	HDC18302	---	---	---
1626356_s_at	2.44643	mgl	mgl	CG15316-RB	FBgn0030133			1627321_x_at	0.405467	GSS	GSS	CG6835-RA	FBgn0030882
1631676_at	2.44142	CG4467	CG4467	CG4467-RA	FBgn0039064			1623970_at	0.406015	CG13154	CG13154	CG13154-RA	FBgn0033736
1638578_at	2.44138	CG15245	CG15245	CG15245-RA	FBgn0040936			1625049_at	0.406472	Tb	Tb	CG5480-RA	FBgn0039446
1623958_at	2.44	HDC02478	---	---	---			1624712_at	0.406977	HDC11209	---	---	---
1623585_at	2.43284	CG14366	CG14366	CG14366-RA	FBgn0038176			1641412_at	0.40852	CG31809	CG31809	CG31809-RA	FBgn0051809
1639868_at	2.42666	GstT3	GstT3	CG1702-RA	FBgn0031117			1635154_s_at	0.409091	HDC02542	---	---	---
1626415_at	2.42308	CG32738	CG32738	CG32738-RA	FBgn0061403			1630475_at	0.409639	CG40269	CG40269	CG40269-RA	FBgn0058269
1629828_at	2.42233	CG13375	CG13375	CG13375-RA	FBgn0040370			1629749_a_at	0.410405	CG13870	CG13870	CG13870-RB	FBgn0034506
1637451_at	2.41935	CG31239	CG31239	CG31239-RA	FBgn0051239			1626908_at	0.410628	CG8066	CG8066	CG8066-RA	FBgn0038243
1635518_at	2.41263	nonA	nonA	CG4211-RA	FBgn0004227			1630742_at	0.41129	ppk28	ppk28	CG4805-RA	FBgn0030795
1635410_at	2.40485	CG12766	CG12766	CG12766-RA	FBgn0035476			1625803_at	0.411765	CT35036	---	---	---
1634799_at	2.40476	ppk11	ppk11	CG4110-RA	FBgn0032146			1628448_at	0.412451	CG31473	CG31473	CG31473-RA	FBgn0051473
1630349_at	2.4026	HDC13909	---	---	---			1639956_at	0.413408	CG17760	CG17760	CG17760-RA	FBgn0033756
1633727_s_at	2.3955	wnd	wnd	CG8789-RA	FBgn0036896			1626142_at	0.413479	Lcp65Af	Lcp65Af	CG10533-RA	FBgn0020639
1623815_at	2.39535	CG8100	CG8100	CG8100-RA	FBgn0036410			1633546_at	0.413519	CG5197	CG5197	CG5197-RA	FBgn0034147
1630238_at	2.38936	Lcp4	Lcp4	CG2044-RA	FBgn0002535			1639537_at	0.413534	CG4587	CG4587	CG4587-RA	FBgn0028863
1628560_at	2.38081	CG9344	CG9344	CG9344-RA	FBgn0034564			1634848_at	0.414217	CG16705	CG16705	CG16705-RA	FBgn0039102
1625046_at	2.3742	Rbm13	Rbm13	CG10648-RA	FBgn0030067			1632922_at	0.414414	NFAT	NFAT	CG11172-RA	FBgn0030505
1627138_at	2.37037	CG4271	CG4271	CG4271-RA	FBgn0031409			1623613_at	0.414634	brv3	brv3	CG13762-RA	FBgn0040333
1636507_at	2.36861	vanin-like	vanin-like	CG32754-RA	FBgn0040069			1635371_at	0.414773	CG31323	CG31323	CG31323-RA	FBgn0051323
1639517_at	2.36538	CT32422	---	---	---			1633489_at	0.414894	beat-Ic	beat-Ic	CG4838-RA	FBgn0028644
1633116_at	2.3578	HDC08894	---	---	---			1623884_at	0.415558	CG16775	CG16775	CG16775-RA	FBgn0036767
1638238_at	2.35465	CG5778	CG5778	CG5778-RA	FBgn0038930			1641340_s_at	0.415929	betaNACtes3	betaNACtes3	CG32601-RA	FBgn0052601
1636783_at	2.34921	nerfin-2	nerfin-2	CG12809-RA	FBgn0041105			1626743_at	0.415978	CG8543	CG8543	CG8543-RA	FBgn0035787
1641235_at	2.34747	CG14102	CG14102	CG14102-RA	FBgn0036906			1637416_at	0.416342	CG17631	CG17631	CG17631-RA	FBgn0038392
1637948_at	2.34722	S.C2R001366	---	---	---			1631366_at	0.417084	CG14752	CG14752	CG14752-RA	FBgn0033307
1629469_s_at	2.34575	CG10960	CG10960	CG10960-RC	FBgn0036316			1624729_at	0.417506	lola	lola	CG12052-RL	FBgn0005630
1634468_at	2.34398	CG13397	CG13397	CG13397-RA	FBgn0014417			1638437_at	0.419142	TwdlU	TwdlU	CG14638-RA	FBgn0037223
1637796_at	2.34286	HDC07628	---	---	---			1639056_at	0.419162	HDC05694	---	---	---
1630593_at	2.3399	NLaz	NLaz	CG33126-RA	FBgn0053126			1641524_at	0.42	CR_tc_RE21847 ncRNA	---	---	---
1631763_at	2.33621	CG31793	CG31793	CG31793-RA	FBgn0051793			1627305_at	0.42029	CG5398	CG5398	CG5398-RA	FBgn0034882
1638015_at	2.33333	HDC14735	---	---	---			1640277_s_at	0.421569	S.C2R000879	---	---	---
1638430_at	2.33333	S.C3R003262	---	---	---			1636591_at	0.422434	skpB	skpB	CG8881-RA	FBgn0026176
1639366_at	2.33333	Hr38	Hr38	CG1864-RC	FBgn0014859			1626552_at	0.423247	CG3568	CG3568	CG3568-RA	FBgn0029710
1628326_at	2.32911	S.C3L001830	---	---	---			1626922_at	0.423377	Cpr30F	Cpr30F	CG31876-RA	FBgn0051876
1629678_a_at	2.3255	Aplip1	Aplip1	CG1200-RA	FBgn0040281			1638850_at	0.423611	HDC02243	---	---	---
1636216_at	2.32468	brp	brp	CG12932-RA	FBgn0033419			1631869_at	0.423645	CG14053	CG14053	CG14053-RA	FBgn0029603
1638462_at	2.3237	CG18088	CG18088	CG18088-RA	FBgn0032082			1633336_at	0.42403	CG32560	CG32560	CG32560-RA	FBgn0052560
1623136_at	2.31818	HDC04026	---	---	---			1626771_at	0.424342	spri	spri	CG32680-RB	FBgn0052680
1624846_at	2.31818	CG10764	CG10764	CG10764-RA	FBgn0034221			1634499_at	0.42437	CG8565	CG8565	CG8565-RA	FBgn0030697
1632203_at	2.31561	CG31706	CG31706	CG31706-RA	FBgn0051706			1638620_x_at	0.425373	HDC20533	---	---	---
1629331_at	2.31343	CG31468	CG31468	CG31468-RA	FBgn0047351			1629390_at	0.42623	HDC04204	---	---	---
1639515_at	2.31	CG7367	CG7367	CG7367-RA	FBgn0031976			1623831_x_at	0.42654	Stencil:2R:14787088:14829639:GENSCAN	---	---	---
1630255_at	2.3046	CG31676	CG31676	CG31676-RA	FBgn0051676			1630728_a_at	0.426618	phr	phr	CG11205-RA	FBgn0003082
1631424_at	2.3	S.C3L000814	---	---	---			1630468_at	0.427778	CG15247	CG15247	CG15247-RA	FBgn0030156
1624462_at	2.3	CG32331	CG32331	CG32331-RA	FBgn0046769			1639750_at	0.428571	CT34445	---	---	---
1630744_at	2.29787	HDC00423	---	---	---			1627701_at	0.428571	HDC13141	---	---	---
1626860_at	2.29661	S.C2L001925	---	---	---			1630462_at	0.428571	Obp50e	Obp50e	CG13939-RA	FBgn0033931
1627784_at	2.28846	GM07606	---	---	---			1623445_at	0.428714	CG14095	CG14095	CG14095-RA	FBgn0036870
1635360_at	2.28833	Ktl	Ktl	CG10830-RA	FBgn0038839			1627871_at	0.429043	HDC14027	---	---	---
1624307_at	2.28571	CG10801	CG10801	CG10801-RA	FBgn0029660			1641161_at	0.429561	Ipk1	Ipk1	CG30295-RA	FBgn0050295
1641538_at	2.28571	CG30017	CG30017	CG30017-RA	FBgn0050017			1629987_s_at	0.429577	HDC18306	---	---	---
1637994_at	2.28312	mars	mars	CG17064-RA	FBgn0033845			1623351_at	0.430712	CT12883	---	---	---
1640875_s_at	2.28	S.C2R000018	---	---	---			1623694_at	0.430769	Gas8	Gas8	CG14271-RB	FBgn0029667
1625307_at	2.27857	sut2	sut2	CG17975-RA	FBgn0028562			1635641_at	0.431818	HDC12410	---	---	---
1638858_at	2.27757	CG8934	CG8934	CG8934-RA	FBgn0039391			1623757_at	0.431894	Cry	Cry	CG16963-RA	FBgn0005664
1623011_at	2.27419	CG13552	CG13552	CG13552-RA	FBgn0034864			1623637_s_at	0.431953	Lcp65Ab2	Lcp65Ab2	CG18773-RA	FBgn0020643
1639550_a_at	2.27397	CG9650	CG9650	CG9650-RA	FBgn0029939			1631526_s_at	0.432692	wtrw	wtrw	CG31284-RA	FBgn0051284
1635110_at	2.27296	Cyp6a13	Cyp6a13	CG2397-RA	FBgn0033304			1633052_at	0.432749	HDC06489	---	---	---
1632210_at	2.27174	CG30091	CG30091	CG30091-RA	FBgn0050091			1623524_at	0.434426	CG7031	CG7031	CG7031-RA	FBgn0039027
1631004_s_at	2.2714	su(Hw)	su(Hw)	CG8573-RB	FBgn0003567			1629829_at	0.435221	CG13454	CG13454	CG13454-RA	FBgn0036503
1637534_at	2.27027	olf186-F	olf186-F	CG11430-RC	FBgn0041585			1637896_at	0.435345	Dhc62B	Dhc62B	CG15804-RA	FBgn0013811
1636283_at	2.26943	CG14826	CG14826	CG14826-RA	FBgn0035750			1634235_at	0.435754	natalisin	natalisin	CG14843-RA	FBgn0038230
1627526_at	2.26788	CG8778	CG8778	CG8778-RA	FBgn0033761			1639350_at	0.436693	Eig63F-2	Eig63F-2	CG32265-RA	FBgn0004911
1627127_at	2.26786	CG13609	CG13609	CG13609-RA	FBgn0039170			1640135_at	0.436842	HDC10416	---	---	---
1638429_at	2.25926	CG33475	CG33475	CG33475-RA	FBgn0053475			1631241_at	0.4375	HDC14948	---	---	---
1623468_at	2.25582	msd5	msd5	CG2213-RA	FBgn0035210			1624123_at	0.4375	CG13196	CG13196	CG13196-RA	FBgn0033645
1635453_at	2.25546	Bace	Bace	CG13095-RA	FBgn0032049			1624056_a_at	0.438306	CG42818	CG42818	CG12455-RB	FBgn0262000
1638737_at	2.25471	CG17209	CG17209	CG17209-RA	FBgn0030687			1626665_at	0.438849	CG7408	CG7408	CG7408-RB	FBgn0036765
1626345_at	2.25421	IM4	IM4	CG15231-RA	FBgn0040653			1636335_at	0.439024	CG12923	CG12923	CG12923-RA	FBgn0033461
1626979_at	2.25	Gr92a	Gr92a	CG31208-RA	FBgn0045471			1635987_at	0.440143	CG12116	CG12116	CG12116-RA	FBgn0030041
1638958_at	2.25	CG31644	CG31644	CG31644-RA	FBgn0051644			1626250_at	0.440252	CG14282	CG14282	CG14282-RA	FBgn0038685
1632499_at	2.248	Mur2B	Mur2B	CG14796-RA	FBgn0025390			1632341_at	0.440529	CG13559	CG13559	CG13559-RA	FBgn0034870
1629888_at	2.23684	CG6220	CG6220	CG6220-RA	FBgn0033865			1631124_at	0.440789	S.C3L000914	---	---	---
1639036_at	2.23679	RpS11	RpS11	CG8857-RC	FBgn0033699			1627752_s_at	0.441489	SK	SK	CG10706-RA	FBgn0029761
1630868_s_at	2.23404	HDC16183	---	---	---			1640850_at	0.442553	cindr	cindr	CG31012-RA	FBgn0027598
1628695_at	2.23077	Nost	Nost	CG33224-RA	FBgn0259734			1637490_at	0.443084	CG13314	CG13314	CG13314-RA	FBgn0035949
1634306_at	2.22842	Klp98A	Klp98A	CG5658-RA	FBgn0004387			1626789_at	0.44323	CG13618	CG13618	CG13618-RA	FBgn0039203
1627816_a_at	2.22405	CG32264	CG32264	CG32264-RA	FBgn0052264			1626776_at	0.443787	CG10474	CG10474	CG10474-RA	FBgn0034427
1625218_at	2.22385	CG11399	CG11399	CG11399-RB	FBgn0037021			1625695_at	0.444444	Ets98B	Ets98B	CG5583-RA	FBgn0005659
1624993_at	2.22287	CG4377	CG4377	CG4377-RA	FBgn0034664			1623526_at	0.444444	CG32511	CG32511	CG32511-RA	FBgn0052511
1633851_at	2.22222	CG31231	CG31231	CG31231-RA	FBgn0051231			1623561_at	0.445714	HDC01518	---	---	---
1633850_at	2.22088	Mis12	Mis12	CG18156-RA	FBgn0035725			1640226_at	0.445829	Cpr5C	Cpr5C	CG4052-RA	FBgn0029811
1630589_at	2.21271	CG17734	CG17734	CG17734-RB	FBgn0037890			1636957_s_at	0.445946	Stencil:3L:11067007:11066395:GENSCAN	---	---	---
1633103_at	2.20833	CG14357	CG14357	CG14357-RA	FBgn0038204			1627728_at	0.44697	CG31099	CG31099	CG31099-RA	FBgn0051099
1636169_at	2.20732	HDC17695	---	---	---			1628052_at	0.446996	Cyp6a17	Cyp6a17	CG10241-RA	FBgn0015714
1635857_at	2.20588	CG10919	CG10919	CG10919-RA	FBgn0037514			1639039_at	0.447514	Csk	Csk	CG32852-RA	FBgn0052852
1629247_at	2.2037	S.C2R000018	---	---	---			1624449_at	0.44843	CT35683	---	---	---
1627948_at	2.20259	aPKC	aPKC	CG10261-RA	FBgn0261854			1627696_at	0.449541	HDC08824	---	---	---
1626160_s_at	2.2	HDC05162	---	---	---			1632360_s_at	0.45	CG31038	CG31038	CG31038-RB	FBgn0051038
1623069_s_at	2.19718	CG17544	CG17544	CG17544-RA	FBgn0032775			1631888_at	0.451327	CG14718	CG14718	CG14718-RA	FBgn0037939
1636447_at	2.19337	CG14024	CG14024	CG14024-RA	FBgn0031697			1634547_at	0.453376	CG32506	CG32506	CG32506-RA	FBgn0052506
1623296_at	2.18829	CG32625	CG32625	CG32625-RA	FBgn0052625			1622916_at	0.453831	CG11581	CG11581	CG11581-RA	FBgn0030540
1624128_at	2.18824	CG31769	CG31769	CG31769-RA	FBgn0051769			1626737_at	0.454545	Gr89a	Gr89a	CG14901-RA	FBgn0038440
1632224_at	2.18728	CG40137	CG40137	CG40137-RA	FBgn0058137			1629872_at	0.455224	HDC16921	---	---	---
1640299_at	2.18312	Edg91	Edg91	CG7539-RA	FBgn0004554			1641067_at	0.455446	HDC09532	---	---	---
1640755_at	2.18156	Cyp6a8	Cyp6a8	CG10248-RA	FBgn0013772			1629218_at	0.456258	Top3beta	Top3beta	CG3458-RA	FBgn0026015
1626298_at	2.17944	CG14958	CG14958	CG14958-RA	FBgn0035413			1626334_at	0.456311	CG6628	CG6628	CG6628-RA	FBgn0036072
1630048_at	2.17778	ppk	ppk	CG3478-RA	FBgn0020258			1623119_at	0.456413	CG12240	CG12240	CG12240-RB	FBgn0260775
1634470_at	2.175	HDC18739	---	---	---			1640654_at	0.456853	Gustav	Gustav	CG31770-RB	FBgn0044869
1625745_at	2.17375	CG31643	CG31643	CG31643-RA	FBgn0051643			1623900_a_at	0.457115	Mal-B2	Mal-B2	CG14935-RA	FBgn0032382
1628680_at	2.17241	CG13581	CG13581	CG13581-RA	FBgn0035014			1634358_s_at	0.457143	HDC11378	---	---	---
1622946_at	2.17087	CG6908	CG6908	CG6908-RA	FBgn0037936			1625209_at	0.457831	CG40392	CG40392	CG40392-RA	FBgn0058392
1638594_at	2.16949	Gr28b	Gr28b	CG13788-RA	FBgn0045495			1640893_a_at	0.457831	PH4alphaSG2	PH4alphaSG2	CG1546-RA	FBgn0039779
1626263_at	2.16912	CG7510	CG7510	CG7510-RA	FBgn0036741			1627636_at	0.457942	CG14636	CG14636	CG14636-RA	FBgn0037217
1629914_at	2.16906	CG14328	CG14328	CG14328-RA	FBgn0040566			1629310_at	0.458182	CG11265	CG11265	CG11265-RA	FBgn0030049
1629751_at	2.16667	CG13693	CG13693	CG13693-RA	FBgn0031235			1637803_s_at	0.459016	HDC09819	---	---	---
1623899_at	2.16038	Takr99D	Takr99D	CG7887-RA	FBgn0004622			1636460_at	0.459237	Jon65Ai	Jon65Ai	CG10475-RA	FBgn0035667
1636055_at	2.15702	Hsc70-2	Hsc70-2	CG7756-RA	FBgn0001217			1640910_at	0.459266	CG15731	CG15731	CG15731-RA	FBgn0030390
1637889_at	2.15511	CG5883	CG5883	CG5883-RA	FBgn0036225			1624998_at	0.459364	HDC19722	---	---	---
1626466_at	2.15	Cyp6a15Psi	Cyp6a15Psi	CR14753-RA	FBgn0033303			1625645_at	0.459459	CG31822	CG31822	CG31822-RA	FBgn0051822
1630212_at	2.14928	CG2065	CG2065	CG2065-RA	FBgn0033204			1641221_at	0.460143	CG4362	CG4362	CG4362-RA	FBgn0038784
1625911_at	2.14925	CG15760	CG15760	CG15760-RA	FBgn0030508			1623946_at	0.460317	wb	wb	CG32970-RA	FBgn0052970
1641050_s_at	2.14815	HDC06480	---	---	---			1641366_at	0.46044	eIF4E-3	eIF4E-3	CG8023-RA	FBgn0035860
1626888_at	2.14528	CG9426	CG9426	CG9426-RA	FBgn0032485			1634600_at	0.461538	CG5347	CG5347	CG5347-RA	FBgn0030578
1639077_at	2.14493	HDC04256	---	---	---			1627672_at	0.462121	CG14559	CG14559	CG14559-RA	FBgn0040604
1623684_at	2.14423	Sema-2b	Sema-2b	CG4383-RA	FBgn0034125			1639250_at	0.462963	HDC09504	---	---	---
1630236_s_at	2.143	CG15093	CG15093	CG15093-RC	FBgn0034390			1623211_at	0.462963	CG17234	CG17234	CG17234-RA	FBgn0042187
1624803_at	2.14286	Stencil:4:275254:280287:GENSCAN	---	---	---			1627688_at	0.463317	CG4989	CG4989	CG4989-RA	FBgn0034268
1639767_at	2.14286	TrpA1	TrpA1	CG5751-RA	FBgn0035934			1630974_at	0.463415	HDC16575	---	---	---
1630762_at	2.14286	PK1-R	PK1-R	CG9918-RA	FBgn0038201			1633800_s_at	0.464646	CG10089	CG10089	CG10089-RB	FBgn0036369
1623044_at	2.14265	Cp15	Cp15	CG6519-RA	FBgn0000355			1633298_at	0.464789	mei-P22	mei-P22	CG14827-RA	FBgn0016036
1626281_at	2.13889	HDC15302	---	---	---			1637929_a_at	0.464912	Muc12Ea	Muc12Ea	CG32602-RA	FBgn0052602
1635482_at	2.13613	Fnta	Fnta	CG2976-RA	FBgn0031633			1633040_at	0.465116	HDC11903	---	---	---
1623679_at	2.13095	CG4789	CG4789	CG4789-RB	FBgn0030792			1625713_at	0.465311	CG11263	CG11263	CG11263-RA	FBgn0036330
1636524_at	2.12848	Stencil:3R:11056357:11057356:GENSCAN	---	---	---			1628541_at	0.465347	Takl1	Takl1	CG31421-RA	FBgn0051421
1630314_at	2.12712	CG31141	CG31141	CG31141-RA	FBgn0051141			1631604_at	0.466667	CG9511	CG9511	CG9511-RA	FBgn0031810
1624602_at	2.1236	CG13235	CG13235	CG13235-RA	FBgn0040766			1640207_at	0.466667	CG3635	CG3635	CG3635-RA	FBgn0032981
1627655_at	2.12137	Rpi	Rpi	CG30410-RA	FBgn0050410			1637568_at	0.466729	TwdlW	TwdlW	CG4060-RA	FBgn0038487
1625463_at	2.12121	ort	ort	CG7411-RA	FBgn0003011			1629923_at	0.467014	Vps52	Vps52	CG7371-RA	FBgn0031710
1640360_at	2.11942	IM2	IM2	CG18106-RA	FBgn0025583			1632823_at	0.467153	CG17788	CG17788	CG17788-RA	FBgn0030392
1639166_at	2.11842	CG10677	CG10677	CG10677-RA	FBgn0035596			1630204_a_at	0.467153	CG8136	CG8136	CG8136-RA	FBgn0037616
1634477_at	2.11712	CG31177	CG31177	CG31177-RA	FBgn0051177			1623734_at	0.467213	m6	m6	CG8354-RA	FBgn0002632
1639448_at	2.11683	CG12879	CG12879	CG12879-RA	FBgn0039540			1639960_at	0.467391	COX6AL	COX6AL	CG30093-RA	FBgn0050093
1624757_at	2.11594	CG10202	CG10202	CG10202-RA	FBgn0033969			1639313_at	0.467692	CG17650	CG17650	CG17650-RA	FBgn0031365
1641072_at	2.11407	PEK	PEK	CG2087-RA	FBgn0037327			1635888_at	0.46789	HDC16243	---	---	---
1638132_at	2.10559	CG10184	CG10184	CG10184-RA	FBgn0039094			1639821_at	0.467953	CG3238	CG3238	CG3238-RA	FBgn0031540
1638388_at	2.10417	CG10559	CG10559	CG10559-RA	FBgn0039323			1632759_at	0.46875	CG15864	CG15864	CG15864-RA	FBgn0040528
1634083_at	2.10109	Nf1	Nf1	CG8318-RB	FBgn0015269			1638228_s_at	0.469534	NO_REP_ID tranposon rooA	---	---	---
1638331_s_at	2.09622	CG31054	CG31054	CG31054-RA	FBgn0051054			1641037_at	0.469586	Cubn	Cubn	CG32702-RA	FBgn0052702
1624210_at	2.09342	LPCAT	LPCAT	CG32699-RA	FBgn0052699			1624616_at	0.469799	Trh	Trh	CG9122-RA	FBgn0035187
1625324_at	2.09221	CG18549	CG18549	CG18549-RA	FBgn0038053			1634506_s_at	0.47	S.CX001941	---	---	---
1631127_at	2.08815	CG10424	CG10424	CG10424-RA	FBgn0036848			1623065_at	0.470588	CG13692	CG13692	CG13692-RA	FBgn0031254
1631291_at	2.08551	CR_tc_GM24362 ncRNA	---	---	---			1627990_at	0.470588	Acp53Ea	Acp53Ea	CG8622-RA	FBgn0015584
1640379_s_at	2.08505	CG11079	CG11079	CG11079-RA	FBgn0034851			1631779_s_at	0.470732	ptr	ptr	CG2841-RB	FBgn0003159
1629698_at	2.08333	CG3515	CG3515	CG3515-RA	FBgn0031431			1634873_at	0.470732	LD33458	---	---	---
1630345_at	2.08148	CG32170	CG32170	CG32170-RA	FBgn0052170			1626394_at	0.470838	Jon99Fi	Jon99Fi	CG18030-RA	FBgn0039778
1627820_at	2.07743	CG30096	CG30096	CG30096-RA	FBgn0050096			1629182_at	0.471025	CG10140	CG10140	CG10140-RA	FBgn0036363
1627171_at	2.07578	l(3)87Df	l(3)87Df	CG7620-RA	FBgn0002354			1632700_a_at	0.471083	CG18324	CG18324	CG18324-RB	FBgn0033905
1636764_at	2.07204	CG31075	CG31075	CG31075-RA	FBgn0051075			1630927_x_at	0.471086	CT11695	---	---	---
1633670_at	2.07143	HDC20074	---	---	---			1623639_at	0.471545	HDC12883	---	---	---
1629160_s_at	2.06306	GM02923	---	---	---			1626358_at	0.471545	Fer1	Fer1	CG10066-RA	FBgn0037475
1639006_at	2.06168	mod(mdg4)	mod(mdg4)	CG32491-RU	FBgn0002781			1639590_at	0.471631	tweek	tweek	CG15134-RA	FBgn0032621
1629184_at	2.0561	CG3819	CG3819	CG3819-RA	FBgn0036833			1626895_at	0.472222	CG40313	CG40313	CG40313-RA	FBgn0058313
1624824_at	2.05567	Jon74E	Jon74E	CG6298-RA	FBgn0036737			1635862_at	0.472362	CG33120	CG33120	CG33120-RA	FBgn0053120
1634343_at	2.05556	Rpt6R	Rpt6R	CG2241-RA	FBgn0039788			1631042_at	0.472393	HDC11656	---	---	---
1639294_at	2.05263	HDC06743	---	---	---			1630993_at	0.473064	Gba1b	Gba1b	CG31414-RA	FBgn0051414
1638751_a_at	2.05198	CG4004	CG4004	CG4004-RB	FBgn0030418			1628582_at	0.473214	CG10738	CG10738	CG10738-RB	FBgn0036368
1633474_x_at	2.05141	CG32603	CG32603	CG32603-RA	FBgn0052603			1639921_at	0.473282	HDC13938	---	---	---
1632958_a_at	2.04891	CG15675	CG15675	CG15675-RA	FBgn0034648			1635217_at	0.473282	Rgk2	Rgk2	CG30119-RA	FBgn0050119
1625042_at	2.0489	CG31288	CG31288	CG31288-RA	FBgn0051288			1626976_at	0.473988	S.C3L002802	---	---	---
1640803_at	2.04762	CG14631	CG14631	CG14631-RA	FBgn0029552			1638206_at	0.474615	CG30458	CG30458	CG30458-RA	FBgn0050458
1625489_at	2.04762	brp	brp	CG30337-RA	FBgn0050337			1637963_at	0.475064	CG14191	CG14191	CG14191-RA	FBgn0030981
1631638_at	2.04723	Pvf1	Pvf1	CG7103-RA	FBgn0030964			1637393_at	0.47549	Vmat	Vmat	CG6119-RB	FBgn0033849
1627796_s_at	2.04182	SD05230	---	---	---			1635940_at	0.476027	CG5367	CG5367	CG5367-RA	FBgn0032228
1628309_at	2.03268	CG5126	CG5126	CG5126-RA	FBgn0031320			1629368_at	0.476551	slou	slou	CG6534-RA	FBgn0002941
1634520_at	2.0288	vn	vn	CG10491-RA	FBgn0003984			1624333_at	0.476562	CG9903	CG9903	CG9903-RA	FBgn0030756
1632187_at	2.02845	CG9646	CG9646	CG9646-RA	FBgn0034184			1627502_at	0.476611	CG9304	CG9304	CG9304-RA	FBgn0034674
1624124_at	2.02675	GNBP1	GNBP1	CG6895-RA	FBgn0040323			1631014_at	0.477011	Stencil:3R:13021276:13022554:GENSCAN	---	---	---
1633328_at	2.02381	RpI12	RpI12	CG13418-RA	FBgn0038903			1630827_s_at	0.477941	CR_tc_LD11130 ncRNA	---	---	---
1640376_a_at	2.02174	CG30054	CG30054	CG30054-RB	FBgn0050054			1627954_a_at	0.478206	CG9184	CG9184	CG9184-RA	FBgn0035208
1631364_at	2.01961	CNMaR	CNMaR	CG32047-RA	FBgn0052047			1631431_at	0.478261	CG16764	CG16764	CG16764-RA	FBgn0035345
1627283_at	2.01818	HDC08924	---	---	---			1632715_at	0.478571	RH40482	---	---	---
1628444_at	2.01706	HDC18647	---	---	---			1634170_a_at	0.478622	jbug	jbug	CG30092-RB	FBgn0028371
1630617_at	2.01389	kek2	kek2	CG4977-RA	FBgn0015400			1637635_at	0.479245	CG4766	CG4766	CG4766-RA	FBgn0027546
1633072_at	2.01333	HDC02600	---	---	---			1639263_at	0.48062	HDC05227	---	---	---
1625022_a_at	2.00997	CG6125	CG6125	CG6125-RB	FBgn0038337			1626728_at	0.480769	S.C3R002771	---	---	---
1631552_at	2.0088	pyr	pyr	CG13194-RA	FBgn0033649			1635084_at	0.480769	CG31413	CG31413	CG31413-RA	FBgn0051413
1638775_at	2.00758	Mdr50	Mdr50	CG8523-RA	FBgn0010241			1635403_at	0.480899	shf	shf	CG3135-RA	FBgn0029901
1624168_at	2.00268	CG14411	CG14411	CG14411-RA	FBgn0030582			1625731_at	0.481481	CG13114	CG13114	CG13114-RA	FBgn0032127
1638375_at	2	Tim17b2	Tim17b2	CG15257-RA	FBgn0020371			1634900_at	0.481481	CG13244	CG13244	CG13244-RA	FBgn0032577
1637440_at	2	CG17344	CG17344	CG17344-RA	FBgn0032755			1637224_at	0.481481	CG13905	CG13905	CG13905-RA	FBgn0035176
1627946_at	2	sro	sro	CG12068-RA	FBgn0039695			1630169_a_at	0.481586	Sap47	Sap47	CG8884-RB	FBgn0013334
								1632061_at	0.481928	RunxB	RunxB	CG15454-RA	FBgn0031122
								1633529_s_at	0.482301	HDC09600	---	---	---
								1623079_at	0.482759	HDC20578	---	---	---
								1627556_at	0.483146	CG15639	CG15639	CG15639-RA	FBgn0032502
								1634239_at	0.484076	CG14205	CG14205	CG14205-RA	FBgn0031034
								1638303_at	0.485107	CG33160	CG33160	CG33160-RA	FBgn0053160
								1629106_at	0.485179	CG2233	CG2233	CG2233-RA	FBgn0029990
								1628822_at	0.485294	CG30271	CG30271	CG30271-RC	FBgn0050271
								1627979_at	0.48538	Wnt6	Wnt6	CG4969-RA	FBgn0031902
								1625058_at	0.485495	yellow-d	yellow-d	CG9889-RA	FBgn0041712
								1636131_at	0.48569	lig3	lig3	CG17227-RA	FBgn0038035
								1632622_at	0.485714	nAChRalpha7	nAChRalpha7	CG32538-RB	FBgn0086778
								1636586_at	0.486667	Stencil:3R:26073708:26091387:GENSCAN	---	---	---
								1637846_at	0.487261	CT23217	---	---	---
								1630011_at	0.487395	CG31659	CG31659	CG31659-RA	FBgn0051659
								1632656_at	0.487509	CG12112	CG12112	CG12112-RA	FBgn0030048
								1627164_at	0.48764	FLASH	FLASH	CG4616-RA	FBgn0033806
								1633357_at	0.488613	CG7910	CG7910	CG7910-RA	FBgn0037547
								1627978_at	0.488932	CG13394	CG13394	CG13394-RA	FBgn0032037
								1641727_at	0.489583	CG17470	CG17470	CG17470-RA	FBgn0032869
								1639643_at	0.489796	CG18557	CG18557	CG18557-RA	FBgn0031470
								1624033_at	0.489957	Appl	Appl	CG7727-RA	FBgn0000108
								1637163_at	0.490634	Msh6	Msh6	CG7003-RA	FBgn0036486
								1633153_at	0.491018	cdc14	cdc14	CG7134-RA	FBgn0031952
								1629269_at	0.491228	CG32204	CG32204	CG32204-RA	FBgn0052204
								1639974_a_at	0.49162	CG6569	CG6569	CG6569-RA	FBgn0038909
								1625912_at	0.491803	CG40290	CG40290	CG40290-RA	FBgn0058290
								1632183_at	0.492187	ru	ru	CG1214-RA	FBgn0003295
								1635428_at	0.492564	CG12863	CG12863	CG12863-RA	FBgn0033948
								1639124_at	0.492754	CG31283	CG31283	CG31283-RA	FBgn0051283
								1637269_at	0.493072	CG6310	CG6310	CG6310-RA	FBgn0036121
								1624311_at	0.493312	Ccp84Ac	Ccp84Ac	CG1327-RA	FBgn0004781
								1626984_at	0.493464	Gld	Gld	CG1152-RA	FBgn0001112
								1639323_at	0.493506	TotC	TotC	CG31508-RA	FBgn0044812
								1632289_at	0.493671	CG33333	CG33333	CG33333-RA	FBgn0053333
								1640964_at	0.493976	CG12147	CG12147	CG12147-RA	FBgn0037325
								1625044_at	0.494151	CG8891	CG8891	CG8891-RA	FBgn0031663
								1626139_at	0.494253	CG13131	CG13131	CG13131-RA	FBgn0032175
								1634631_at	0.495	Pask	Pask	CG3105-RA	FBgn0034950
								1625865_at	0.497006	CG14454	CG14454	CG14454-RA	FBgn0037177
								1638417_at	0.497169	CG31373	CG31373	CG31373-RA	FBgn0051373
								1640778_at	0.497283	LP09838	CR43242	---	FBgn0262887
								1625347_at	0.498008	CG14829	CG14829	CG14829-RA	FBgn0035751
								1633626_at	0.498455	CG14104	CG14104	CG14104-RA	FBgn0040786
								1638484_at	0.498702	Hsp67Bc	Hsp67Bc	CG4190-RA	FBgn0001229
								1623088_at	0.498791	ntc	ntc	CG10855-RA	FBgn0035461
								1631774_at	0.49929	Cpr66Cb	Cpr66Cb	CG7076-RA	FBgn0035875
								1635639_a_at	0.499466	Eip74EF	Eip74EF	CG32180-RA	FBgn0000567
								1633036_s_at	0.499679	CG32495	CG32495	CG32495-RA	FBgn0052495
								1635620_at	0.5	CR_tc_RE45760 ncRNA	---	---	---
								1629335_at	0.5	HDC06599	---	---	---
								1637934_at	0.5	HDC19504	---	---	---
								1637933_a_at	0.5	Pdi	Pdi	CG6988-RA	FBgn0014002
								1623298_at	0.5	CG6067	CG6067	CG6067-RA	FBgn0029828
								1638381_s_at	0.5	CG1695	CG1695	CG1695-RB	FBgn0031116
								1632843_at	0.5	Ucp4C	Ucp4C	CG9064-RA	FBgn0031757
								1634861_at	0.5	CG17177	CG17177	CG17177-RA	FBgn0036440
								1634123_at	0.5	CG14304	CG14304	CG14304-RA	FBgn0038629
								1637215_at	0.5	eIF3gb	eIF3gb	CG10881-RA	FBgn0038796
								1627975_at	0.5	TotB	TotB	CG5609-RA	FBgn0038838
								1633508_at	0.5	CG31700	CG31700	CG31700-RA	FBgn0051700

## Sheet: Stat92E^mat-
Supplementary Table 3. Fold change over WT of significantly changed genes (2-fold cutoff) for each genotype among probe sets where the probe sets were not indicated as "absent." Well-established published canonical target genes are indicated with a blue highlight where downregulated and with orange highlight where upregulated.
ProbeSet	Stat92E[mat-]_FoldChange	Probe Description	Gene Name	Transcript	Flybase ID			ProbeSet	Stat92E[mat-]_FoldChange	Probe Description	Gene Name	Transcript	Flybase ID
1638547_s_at	2.94167	ABCB7	ABCB7	CG7955-RA	FBgn0035244			1634871_s_at	0.00866243	GM03914	Src64B	---	FBgn0262733
1636923_a_at	2.14132	ACC	ACC	CG11198-RA	FBgn0033246			1629872_at	0.0425284	HDC16921	---	---	---
1641148_a_at	2.86497	AcCoAS	AcCoAS	CG9390-RA	FBgn0012034			1630520_s_at	0.046877	RH09485	putative noncoding RNA 016:2R	---	FBgn0062961
1637574_at	2.76953	Acf1	Acf1	CG1966-RA	FBgn0027620			1630262_s_at	0.0559992	NO_REP_ID transposon transib1	---	---	---
1633476_at	2.10912	Acox57D-d	Acox57D-d	CG9709-RA	FBgn0034629			1640023_s_at	0.0586915	S.C3L000873	---	---	---
1631665_at	2.94346	Acp76A	Acp76A	CG3801-RA	FBgn0015586			1639161_at	0.0719874	HDC07105	---	---	---
1638392_at	2.69833	Acp98AB	Acp98AB	CG31056-RA	FBgn0013745			1641569_at	0.0728659	HDC06000	---	---	---
AFFX-r2-Dros-Act5C-5_at	2.09429	Act5C	Act5C	---	FBgn0000042			1631250_at	0.0751101	CT36460	---	---	---
1630986_s_at	3.31034	Adk3	Adk3	CG6612-RB	FBgn0042094			1624722_at	0.0790235	HDC01963	---	---	---
1626350_at	4.3081	alpha-Est10	alpha-Est10	CG1131-RA	FBgn0015569			1636609_at	0.106503	HDC16611	---	---	---
1630553_at	8.93204	alphaPS5	alphaPS5	CG5372-RA	FBgn0034880			1625384_at	0.115572	HDC11021	---	---	---
1631407_a_at	4.41541	APC7	APC7	CG14444-RA	FBgn0029879			1629057_at	0.130064	HDC15545	---	---	---
1641111_s_at	2.27003	aralar1	aralar1	CG2139-RD	FBgn0028646			1628753_at	0.133101	GM06310	---	---	---
1625633_a_at	4.29269	Argk	Argk	CG32031-RA	FBgn0000116			1630082_at	0.145308	Stencil:X:21079297:21084039:GENSCAN	---	---	---
1630629_at	15.3681	Atg8b	Atg8b	CG12334-RA	FBgn0038539			1640242_s_at	0.168372	AF222049 transposon Transpac	---	---	---
1623613_at	11.1584	brv3	brv3	CG13762-RA	FBgn0040333			1624819_s_at	0.172164	M12927 transposon gypsy DMGYPF1A	---	---	---
1624856_at	2.30746	c(2)M	c(2)M	CG4249-RA	FBgn0028525			1640195_at	0.173998	HDC15735	---	---	---
1625185_at	3.03866	CAH2	CAH2	CG6906-RA	FBgn0036261			1625195_s_at	0.175013	X59545 transposon mdg1 DMRTMGD1	---	---	---
1633153_at	2.58214	cdc14	cdc14	CG7134-RA	FBgn0031952			1627936_s_at	0.177933	NO_REP_ID transposon invader3	---	---	---
1632537_at	5.71972	CdGAPr	CdGAPr	CG10538-RA	FBgn0032821			1635886_s_at	0.183328	AY180916 transposon blood	---	---	---
1640965_at	3.27018	CG10050	CG10050	CG10050-RA	FBgn0037492			1631284_at	0.196089	S.CX000354	---	---	---
1630778_at	2.67245	CG10116	CG10116	CG10116-RA	FBgn0036367			1637912_at	0.203507	HDC18571	---	---	---
1627073_a_at	2.17936	CG10126	CG10126	CG10126-RB	FBgn0038088			1627361_at	0.207539	HDC06390	---	---	---
1641548_at	2.7033	CG10289	CG10289	CG10289-RA	FBgn0035688			1641421_s_at	0.209574	NO_REP_ID transpson diver2	---	---	---
1629121_at	2.76778	CG10337	CG10337	CG10337-RA	FBgn0032805			1626493_at	0.215079	HDC02997	---	---	---
1638075_a_at	2.73202	CG10494	CG10494	CG10494-RB	FBgn0034634			1623136_at	0.22758	HDC04026	---	---	---
1624981_a_at	2.2337	CG10576	CG10576	CG10576-RB	FBgn0035630			1639018_at	0.228347	CT33180	---	---	---
1626909_at	14.1248	CG10931	CG10931	CG10931-RA	FBgn0034274			1635869_at	0.242205	HDC19217	---	---	---
1638717_at	2.28735	CG10932	CG10932	CG10932-RA	FBgn0029969			1634610_at	0.247844	GH04518	---	---	---
1629469_s_at	2.50521	CG10960	CG10960	CG10960-RC	FBgn0036316			1628045_s_at	0.253551	S.C3L002551	---	---	---
1640379_s_at	2.08133	CG11079	CG11079	CG11079-RA	FBgn0034851			1630770_at	0.257127	HDC20591	---	---	---
1625769_at	2.05645	CG1113	CG1113	CG1113-RA	FBgn0037304			1639231_at	0.259186	Stencil:U:5709581:5711388:GENSCAN	---	---	---
1641420_s_at	2.3592	CG1116	CG1116	CG1116-RB	FBgn0037297			1633052_at	0.264006	HDC06489	---	---	---
1628611_at	3.0349	CG11241	CG11241	CG11241-RA	FBgn0037186			1628444_at	0.272546	HDC18647	---	---	---
1635200_at	6.27324	CG11261	CG11261	CG11261-RA	FBgn0036332			1638152_s_at	0.276937	HDC02648	---	---	---
1641299_s_at	2.71861	CG11353	CG11353	CG11353-RA	FBgn0035557			1632572_at	0.277108	HDC04542	---	---	---
1637360_at	4.36157	CG11382	CG11382	CG11382-RB	FBgn0040367			1638533_at	0.285469	CT34517	---	---	---
1632387_at	4.48964	CG11983	CG11983	CG11983-RA	FBgn0037654			1629442_at	0.297666	S.C2R000679	---	---	---
1640829_at	3.47166	CG12075	CG12075	CG12075-RA	FBgn0030065			1626274_at	0.300855	AM01168	---	---	---
1629280_at	3.3459	CG12344	CG12344	CG12344-RA	FBgn0033558			1638650_at	0.311908	HDC11583	---	---	---
1625652_s_at	2.75861	CG12428	CG12428	CG12428-RB	FBgn0039543			1632902_s_at	0.314904	NO_REP_ID transposon G3	---	---	---
1627867_at	6.38769	CG12438	CG12438	CG12438-RA	FBgn0032065			1641468_at	0.315828	HDC17875	---	---	---
1637338_at	2.01288	CG12517	CG12517	CG12517-RA	FBgn0032311			1638393_at	0.316422	HDC12224	---	---	---
1633150_a_at	2.4521	CG12677	CG12677	CG12677-RA	FBgn0040706			1624646_at	0.320133	Stencil:3L:5941245:5946976:GENSCAN	---	---	---
1636335_at	2.29957	CG12923	CG12923	CG12923-RA	FBgn0033461			1625419_at	0.324243	HL08112	---	---	---
1631084_at	11.5028	CG12976	CG12976	CG12976-RA	FBgn0037053			1638540_at	0.331149	HDC20280	---	---	---
1626166_at	2.53749	CG13082	CG13082	CG13082-RA	FBgn0032803			1633529_s_at	0.339996	HDC09600	---	---	---
1641113_at	24.3766	CG13083	CG13083	CG13083-RA	FBgn0032789			1628387_s_at	0.356923	CT32157	---	---	---
1636168_s_at	2.33376	CG13101	CG13101	CG13101-RA	FBgn0032084			1637948_at	0.362315	S.C2R001366	---	---	---
1633424_at	2.0334	CG13112	CG13112	CG13112-RA	FBgn0032120			1630525_at	0.363848	S.CX001291	---	---	---
1626559_s_at	6.24626	CG13148	CG13148	CG13148-RB	FBgn0033767			1641010_at	0.364082	HDC05732	---	---	---
1627182_at	23.1421	CG13299	CG13299	CG13299-RA	FBgn0035694			1624973_at	0.364554	HDC00912	---	---	---
1629828_at	2.64466	CG13375	CG13375	CG13375-RA	FBgn0040370			1631528_at	0.367941	HDC07639	---	---	---
1626491_at	2.58579	CG13380	CG13380	CG13380-RA	FBgn0036799			1623413_at	0.374057	HDC02460	---	---	---
1634468_at	2.50701	CG13397	CG13397	CG13397-RA	FBgn0014417			1629181_at	0.377724	LP10657	CG33494	---	FBgn0053494
1639758_at	2.8963	CG13409	CG13409	CG13409-RA	FBgn0038926			1636768_s_at	0.379577	HDC03427	---	---	---
1633645_at	2.16896	CG13512	CG13512	CG13512-RA	FBgn0034760			1625971_at	0.380647	HDC19161	---	---	---
1633162_at	5.80841	CG13532	CG13532	CG13532-RA	FBgn0034788			1641641_at	0.385455	HDC13906	---	---	---
1626573_at	3.68863	CG13579	CG13579	CG13579-RA	FBgn0035010			1637146_at	0.389528	S.C2R002534	---	---	---
1636105_at	2.22825	CG13675	CG13675	CG13675-RA	FBgn0035845			1634873_at	0.391088	LD33458	MRE22	---	FBgn0086553
1632527_at	2.59517	CG13705	CG13705	CG13705-RA	FBgn0035582			1639997_s_at	0.3979	CT39116	---	---	---
1631671_at	2.02574	CG13827	CG13827	CG13827-RA	FBgn0039068			1624317_at	0.400351	Stencil:3R:4105085:4110237:GENSCAN	---	---	---
1625810_s_at	25.8858	CG13937	CG13937	CG13937-RA	FBgn0035287			1638228_s_at	0.40241	NO_REP_ID transposon rooA	---	---	---
1635232_at	3.9916	CG13983	CG13983	CG13983-RA	FBgn0031792			1626711_at	0.405991	HDC12192	---	---	---
1626605_at	5.50664	CG14075	CG14075	CG14075-RA	FBgn0036835			1624995_at	0.412287	CT23766	---	---	---
1637930_at	3.04641	CG14089	CG14089	CG14089-RA	FBgn0036861			1624093_at	0.412846	HDC20355	---	---	---
1634891_at	2.15727	CG14200	CG14200	CG14200-RA	FBgn0031023			1636370_at	0.415499	S.C3L002314	---	---	---
1629934_at	2.43596	CG14219	CG14219	CG14219-RA	FBgn0031033			1625327_at	0.415723	HDC01521	---	---	---
1639733_s_at	3.06522	CG14275	CG14275	CG14275-RA	FBgn0032022			1635510_at	0.417666	AM01469_revcomp	---	---	---
1641307_at	3.34245	CG14419	CG14419	CG14419-RA	FBgn0029639			1640778_at	0.419992	LP09838	CR43242	---	FBgn0262887
1627293_at	5.43215	CG14439	CG14439	CG14439-RA	FBgn0029898			1639054_s_at	0.424043	X59837 transposon pogo	---	---	---
1628641_at	2.52386	CG14470	CG14470	CG14470-RA	FBgn0033046			1641085_at	0.42721	HDC14627	---	---	---
1636480_at	5.18027	CG14532	CG14532	CG14532-RA	FBgn0031966			1629405_s_at	0.432923	GM03003	tyf	---	FBgn0026083
1637008_at	2.19923	CG14687	CG14687	CG14687-RA	FBgn0037835			1623255_at	0.435145	Stencil:2L:4629889:4627027:GENSCAN	---	---	---
1635321_at	2.29892	CG14688	CG14688	CG14688-RA	FBgn0037819			1632295_s_at	0.444113	NO_REP_ID transposon Doc2-element	---	---	---
1625141_at	34.0075	CG14715	CG14715	CG14715-RA	FBgn0037930			1626982_at	0.444179	HDC06258	---	---	---
1637753_at	5.57248	CG14748	CG14748	CG14748-RA	FBgn0033305			1627011_at	0.448943	HDC09514	---	---	---
1636357_at	3.69965	CG14834	CG14834	CG14834-RA	FBgn0035768			1624588_at	0.450294	HDC09852	---	---	---
1636928_s_at	2.00855	CG1486	CG1486	CG1486-RA	FBgn0031174			1641054_at	0.450415	HDC07528	---	---	---
1626108_at	6.47932	CG15177	CG15177	CG15177-RA	FBgn0037461			1626547_at	0.456274	HDC01229	---	---	---
1628095_at	2.14572	CG15370	CG15370	CG15370-RA	FBgn0030107			1632788_at	0.458189	S.CX001156	---	---	---
1629802_at	2.36784	CG15484	CG15484	CG15484-RA	FBgn0032452			1623443_at	0.461135	S.C3R003251	---	---	---
1624213_at	3.42122	CG15535	CG15535	CG15535-RA	FBgn0039764			1631423_at	0.46493	Stencil:3R:1715971:1717436:GENSCAN	---	---	---
1627556_at	2.14237	CG15639	CG15639	CG15639-RA	FBgn0032502			1638280_at	0.465636	CT22789	---	---	---
1633928_at	3.83887	CG15721	CG15721	CG15721-RA	FBgn0030438			1635176_at	0.477336	S.CX000787	---	---	---
1640884_at	2.08317	CG15784	CG15784	CG15784-RA	FBgn0029766			1628849_at	0.478558	HDC07332	---	---	---
1623022_at	2.94392	CG15820	CG15820	CG15820-RA	FBgn0035312			1627145_at	0.481964	S.C3L002844	---	---	---
1636835_at	2.71297	CG16700	CG16700	CG16700-RA	FBgn0030816			1635105_at	0.483203	HDC13074	---	---	---
1629083_at	11.5101	CG16704	CG16704	CG16704-RA	FBgn0031558			1637157_at	0.485837	Stencil:3R:2573686:2572814:GENSCAN	---	---	---
1624186_at	2.14456	CG16717	CG16717	CG16717-RA	FBgn0036028			1631559_s_at	0.4867	HDC09397	---	---	---
1633833_at	4.86336	CG18213	CG18213	CG18213-RA	FBgn0038470			1638504_s_at	0.495096	CT38759	---	---	---
1627460_at	3.23636	CG18343	CG18343	CG18343-RA	FBgn0033683			1627483_at	0.495404	CT35609	---	---	---
1638724_at	3.24345	CG18507	CG18507	CG18507-RA	FBgn0028527			1639896_at	0.495824	HDC10707	---	---	---
1623713_at	2.08488	CG18581	CG18581	CG18581-RA	FBgn0036466			1623263_at	0.495936	HDC08642	---	---	---
1626094_at	4.11038	CG1941	CG1941	CG1941-RA	FBgn0033214			1639466_s_at	0.498124	CT34188	---	---	---
1634019_at	3.24109	CG2064	CG2064	CG2064-RA	FBgn0033205			1630305_at	0.462726	fkh	fkh	CG10002-RA	FBgn0000659
1630896_at	9.03716	CG2267	CG2267	CG2267-RA	FBgn0039792			1627100_s_at	0.303211	drm	drm	CG10016-RB	FBgn0024244
1625644_at	12.3684	CG2641	CG2641	CG2641-RA	FBgn0037518			1635803_s_at	0.430794	bowl	bowl	CG10021-RB	FBgn0004893
1638377_x_at	2.08386	CG30025	CG30025	CG30025-RA	FBgn0050025			1636782_at	0.219992	CG10035	CG10035	CG10035-RA	FBgn0038028
1634388_at	2.76399	CG30197	CG30197	CG30197-RA	FBgn0050197			1635462_at	0.390045	rho	rho	CG1004-RA	FBgn0004635
1625559_a_at	2.02689	CG30217	CG30217	CG30217-RA	FBgn0050217			1638060_at	0.481544	CG10077	CG10077	CG10077-RB	FBgn0035720
1634124_at	2.8595	CG30428	CG30428	CG30428-RA	FBgn0050428			1633800_s_at	0.126347	CG10089	CG10089	CG10089-RB	FBgn0036369
1636217_at	2.92514	CG30503	CG30503	CG30503-RA	FBgn0050503			1624262_at	0.303075	phyl	phyl	CG10108-RA	FBgn0013725
1632982_at	2.49608	CG31021	CG31021	CG31021-RA	FBgn0051021			1638869_at	0.0243201	Cpr51A	Cpr51A	CG10112-RA	FBgn0033942
1638331_s_at	4.5118	CG31054	CG31054	CG31054-RA	FBgn0051054			1636650_at	0.482596	grnd	grnd	CG10176-RA	FBgn0032682
1640854_at	7.99469	CG31248	CG31248	CG31248-RA	FBgn0051248			1638132_at	0.495058	CG10184	CG10184	CG10184-RA	FBgn0039094
1629331_at	5.19217	CG31468	CG31468	CG31468-RA	FBgn0047351			1639980_s_at	0.442526	Mlp84B	Mlp84B	CG1019-RA	FBgn0014863
1623254_s_at	3.3193	CG31531	CG31531	CG31531-RA	FBgn0051531			1623036_a_at	0.151042	Kank	Kank	CG10249-RC	FBgn0027596
1624481_a_at	2.47125	CG31534	CG31534	CG31534-RA	FBgn0051534			1626893_at	0.255754	Gasp	Gasp	CG10287-RA	FBgn0026077
1638621_at	2.29203	CG31648	CG31648	CG31648-RA	FBgn0051648			1623885_at	0.393253	alpha-Est1	alpha-Est1	CG1031-RA	FBgn0015568
1641320_s_at	2.80371	CG3168	CG3168	CG3168-RC	FBgn0029896			1623066_at	0.45132	Irk3	Irk3	CG10369-RA	FBgn0032706
1635374_at	3.04842	CG31728	CG31728	CG31728-RA	FBgn0051728			1636062_at	0.257138	amos	amos	CG10393-RA	FBgn0003270
1637904_at	4.41511	CG31787	CG31787	CG31787-RA	FBgn0051787			1637961_at	0.250159	zen	zen	CG1046-RA	FBgn0004053
1638924_at	5.38269	CG31845	CG31845	CG31845-RA	FBgn0051845			1630133_at	0.275199	zen2	zen2	CG1048-RA	FBgn0004054
1632694_at	5.61727	CG31918	CG31918	CG31918-RA	FBgn0051918			1634520_at	0.44636	vn	vn	CG10491-RA	FBgn0003984
1633712_at	3.26539	CG31997	CG31997	CG31997-RA	FBgn0051997			1639368_at	0.470321	CG10505	CG10505	CG10505-RA	FBgn0034612
1640702_at	86.7802	CG32010	CG32010	CG32010-RA	FBgn0052010			1636954_at	0.485629	NetB	NetB	CG10521-RA	FBgn0015774
1631145_at	2.26758	CG32073	CG32073	CG32073-RA	FBgn0052073			1640975_at	0.0723734	Lcp65Ag2	Lcp65Ag2	CG10534-RA	FBgn0020637
1634838_at	4.03997	CG32101	CG32101	CG32101-RA	FBgn0052101			1639660_s_at	0.435739	CG10550	CG10550	CG10550-RB	FBgn0039321
1641693_s_at	3.00811	CG32158	CG32158	CG32158-RA	FBgn0052158			1628412_at	0.300198	Ac78C	Ac78C	CG10564-RA	FBgn0024150
1630720_at	11.1989	CG32249	CG32249	CG32249-RA	FBgn0052249			1633198_a_at	0.42901	5-HT2A	5-HT2A	CG1056-RA	FBgn0087012
1624462_at	3.8306	CG32331	CG32331	CG32331-RA	FBgn0046769			1636820_s_at	0.305077	Cyp307a1	Cyp307a1	CG10594-RA	FBgn0035618
1636247_at	2.23841	CG32354	CG32354	CG32354-RA	FBgn0052354			1627637_at	0.49561	d	d	CG10595-RA	FBgn0000410
1635285_at	4.45522	CG32461	CG32461	CG32461-RA	FBgn0052461			1633409_a_at	0.350229	CG10598	CG10598	CG10598-RB	FBgn0003057
1626724_at	6.23991	CG32687	CG32687	CG32687-RA	FBgn0052687			1626606_at	0.496758	blanks	blanks	CG10630-RA	FBgn0035608
1639237_at	2.48112	CG32814	CG32814	CG32814-RA	FBgn0052814			1631040_at	0.487023	sowah	sowah	CG10632-RA	FBgn0036302
1623949_s_at	2.58543	CG32816	CG32816	CG32816-RB	FBgn0052816			1630584_at	0.463117	CG10657	CG10657	CG10657-RA	FBgn0036289
1630807_at	2.03919	CG33111	CG33111	CG33111-RA	FBgn0053111			1626431_at	0.398952	CG10681	CG10681	CG10681-RA	FBgn0036291
1624658_at	3.32844	CG33158	CG33158	CG33158-RB	FBgn0053158			1625108_a_at	0.176988	Lim3	Lim3	CG10699-RB	FBgn0002023
1640719_at	2.61379	CG33218	CG33218	CG33218-RA	FBgn0053218			1638053_at	0.154278	Cyp4p1	Cyp4p1	CG10842-RA	FBgn0015037
1634514_at	6.13473	CG33258	CR33258	CR33258-RA	FBgn0053258			1633821_at	0.368006	B52	B52	CG10851-RB	FBgn0004587
1623345_at	3.35644	CG33474	CG33474	CG33474-RA	FBgn0053474			1641650_at	0.41848	alpha-Est5	alpha-Est5	CG1089-RA	FBgn0261393
1627850_at	2.09809	CG3689	CG3689	CG3689-RB	FBgn0035987			1638211_at	0.467975	CG10933	CG10933	CG10933-RA	FBgn0034264
1624788_at	2.20031	CG3773	CG3773	CG3773-RA	FBgn0038692			1640912_s_at	0.457738	scaf	scaf	CG11066-RB	FBgn0033033
1637077_s_at	2.31365	CG3777	CG3777	CG3777-RB	FBgn0067526			1634195_at	0.474692	fuss	fuss	CG11093-RA	FBgn0039932
1623597_s_at	41.7964	CG40072	CG40072	CG40072-RC	FBgn0058072			1635357_at	0.0813233	CG43921	CG11146	CG11146-RA	FBgn0030397
1640120_at	51.8002	CG40088	CG40088	CG40088-RA	FBgn0058088			1632922_at	0.297525	NFAT	NFAT	CG11172-RA	FBgn0030505
1628847_a_at	2.46279	CG40146	CG40146	CG40146-RA	FBgn0058146			1633094_a_at	0.472633	toy	toy	CG11186-RB	FBgn0019650
1634671_a_at	2.44197	CG40386	CG40386	CG40386-RB	FBgn0058386			1636728_at	0.222559	Ptr	Ptr	CG11212-RA	FBgn0033068
1635767_at	2.03803	CG4313	CG4313	CG4313-RA	FBgn0025632			1625713_at	0.214506	CG11263	CG11263	CG11263-RA	FBgn0036330
1632975_at	2.04224	CG4398	CG4398	CG4398-RA	FBgn0034126			1639235_at	0.473626	trn	trn	CG11280-RA	FBgn0010452
1630049_at	8.46357	CG4461	CG4461	CG4461-RA	FBgn0035982			1628865_at	0.176218	opa	opa	CG1133-RA	FBgn0003002
1637691_at	4.22026	CG4570	CG4570	CG4570-RA	FBgn0037844			1623536_s_at	0.185209	DOR	DOR	CG11347-RD	FBgn0035542
1627023_at	4.67825	CG4884	CG4884	CG4884-RA	FBgn0039565			1636080_a_at	0.205824	jim	jim	CG11352-RB	FBgn0027339
1625388_at	2.05735	CG4893	CG4893	CG4893-RA	FBgn0036616			1636911_at	0.338874	jim	jim	CG11352-RC	FBgn0027339
1627688_at	18.8579	CG4989	CG4989	CG4989-RA	FBgn0034268			1629733_at	0.42794	Lim1	Lim1	CG11354-RA	FBgn0026411
1624573_at	8.01513	CG4998	CG4998	CG4998-RA	FBgn0036612			1638669_at	0.0770881	Gbp2	Gbp2	CG11395-RA	FBgn0034200
1629948_at	2.01596	CG5194	CG5194	CG5194-RA	FBgn0035955			1626767_at	0.409186	Tsp2A	Tsp2A	CG11415-RA	FBgn0024361
1632675_s_at	2.78973	CG5455	CG5455	CG5455-RA	FBgn0039430			1627478_at	0.431763	CG1141	CG1141	CG1141-RA	FBgn0035347
1623330_at	68.7898	CG5568	CG5568	CG5568-RA	FBgn0035641			1627446_at	0.272939	net	net	CG11450-RA	FBgn0002931
1639302_at	2.61619	CG5645	CG5645	CG5645-RA	FBgn0036254			1638376_at	0.138847	Osi15	Osi15	CG1157-RA	FBgn0037424
1628168_at	2.56049	CG5665	CG5665	CG5665-RA	FBgn0036977			1628780_at	0.296107	srw	srw	CG11582-RA	FBgn0035525
1639256_at	3.27499	CG5676	CG5676	CG5676-RA	FBgn0032200			1630361_at	0.275185	nkd	nkd	CG11614-RA	FBgn0002945
1627354_at	2.55341	CG5835	CG5835	CG5835-RA	FBgn0038682			1623522_at	0.413298	CG11668	CG11668	CG11668-RA	FBgn0038113
1639914_at	11.0418	CG5961	CG5961	CG5961-RA	FBgn0038056			1640774_a_at	0.268957	Mob2	Mob2	CG11711-RC	FBgn0036172
1629888_at	2.27414	CG6220	CG6220	CG6220-RA	FBgn0033865			1639221_at	0.357471	dan	dan	CG11849-RA	FBgn0039286
1628525_at	2.21196	CG6405	CG6405	CG6405-RA	FBgn0032428			1629996_at	0.142152	alrm	alrm	CG11910-RA	FBgn0039332
1634636_at	11.2342	CG6426	CG6426	CG6426-RA	FBgn0034162			1625930_at	0.129132	amn	amn	CG11937-RA	FBgn0000076
1632574_at	2.70528	CG6574	CG6574	CG6574-RA	FBgn0037846			1627454_a_at	0.48376	cora	cora	CG11949-RC	FBgn0010434
1632874_at	2.555	CG6602	CG6602	CG6602-RA	FBgn0035673			1637042_a_at	0.227561	CG11961	CG11961	CG11961-RB	FBgn0034436
1631853_at	3.09118	CG6610	CG6610	CG6610-RA	FBgn0035675			1639570_at	0.398307	CG11966	CG11966	CG11966-RA	FBgn0037645
1635996_at	2.38631	CG6638	CG6638	CG6638-RA	FBgn0035911			1634768_at	0.285702	CG12009	CG12009	CG12009-RA	FBgn0035430
1630752_at	2.09771	CG6982	CG6982	CG6982-RA	FBgn0039014			1630019_s_at	0.444424	Tmhs	Tmhs	CG12026-RB	FBgn0035289
1631098_at	4.65317	CG7194	CG7194	CG7194-RA	FBgn0035868			1629919_at	0.0593804	Cpr100A	Cpr100A	CG12045-RA	FBgn0039805
1623769_at	2.45814	CG7322	CG7322	CG7322-RA	FBgn0030968			1628946_at	0.493815	lola	lola	CG12052-RF	FBgn0005630
1630997_at	2.10605	CG7429	CG7429	CG7429-RA	FBgn0031979			1627324_at	0.392035	lola	lola	CG12052-RH	FBgn0005630
1639727_at	2.45569	CG7601	CG7601	CG7601-RA	FBgn0027583			1635096_at	0.412064	lola	lola	CG12052-RK	FBgn0005630
1626684_at	3.23277	CG7607	CG7607	CG7607-RA	FBgn0036145			1640945_at	0.406643	lola	lola	CG12052-RP	FBgn0005630
1641539_a_at	4.779	CG7829	CG7829	CG7829-RB	FBgn0039703			1627946_at	0.4058	sro	sro	CG12068-RA	FBgn0039695
1630917_at	2.17796	CG7889	CG7889	CG7889-RA	FBgn0031003			1632207_a_at	0.46411	p130CAS	p130CAS	CG1212-RA	FBgn0035101
1638244_s_at	2.8676	CG8177	CG8177	CG8177-RC	FBgn0036043			1626946_at	0.299313	oc	oc	CG12154-RA	FBgn0004102
1639633_at	2.21976	CG8272	CG8272	CG8272-RA	FBgn0033337			1636635_at	0.095988	CG12164	CG12164	CG12164-RA	FBgn0033158
1632519_at	2.07707	CG8366	CG8366	CG8366-RA	FBgn0034054			1637632_at	0.284059	CG12194	CG12194	CG12194-RA	FBgn0031636
1623342_at	2.25211	CG8369	CG8369	CG8369-RA	FBgn0040532			1625292_at	0.00682965	CG12200	CG12200	CG12200-RA	FBgn0031018
1636431_at	29.5668	CG8768	CG8768	CG8768-RA	FBgn0033769			1623892_at	0.29119	Bsg25A	Bsg25A	CG12205-RA	FBgn0000227
1636662_at	2.18294	CG8945	CG8945	CG8945-RC	FBgn0030815			1626667_at	0.366202	miple	miple	CG1221-RA	FBgn0027111
1629007_at	2.96483	CG8952	CG8952	CG8952-RA	FBgn0030688			1634152_at	0.454652	GstD5	GstD5	CG12242-RA	FBgn0010041
1624591_at	10.1472	CG9222	CG9222	CG9222-RA	FBgn0031784			1639183_a_at	0.331706	mira	mira	CG12249-RA	FBgn0021776
1639529_at	3.08597	CG9380	CG9380	CG9380-RA	FBgn0035094			1626756_a_at	0.334805	RhoGEF3	RhoGEF3	CG1225-RA	FBgn0035128
1629434_at	2.86141	CG9380	CG9380	CG9380-RB	FBgn0035094			1634071_at	0.417846	kek1	kek1	CG12283-RA	FBgn0015399
1637142_at	2.05055	CG9547	CG9547	CG9547-RA	FBgn0031824			1629035_at	0.163134	CG12290	CG12290	CG12290-RA	FBgn0039419
1632432_at	2.09164	CG9850	CG9850	CG9850-RA	FBgn0034903			1627533_at	0.102722	stj	stj	CG12295-RB	FBgn0033870
1636932_at	2.28654	CG9886	CG9886	CG9886-RA	FBgn0031428			1634709_at	0.303382	CG12402	CG12402	CG12402-RA	FBgn0038202
1630411_at	5.60973	CG9945	CG9945	CG9945-RB	FBgn0034527			1627350_at	0.268658	CG12420	CG12420	CG12420-RA	FBgn0037797
1638121_at	2.75835	CG9961	CG9961	CG9961-RA	FBgn0031451			1641657_s_at	0.298711	ckn	ckn	CG12424-RC	FBgn0033987
1626417_at	5.09168	Cht3	Cht3	CG18140-RA	FBgn0022701			1624056_a_at	0.0310552	CG42818	CG12455	CG12455-RB	FBgn0262000
1635334_a_at	2.75491	cmb	cmb	CG10732-RB	FBgn0036365			1628084_at	0.403808	BobA	BobA	CG12487-RA	FBgn0040808
1631012_at	2.55825	cn	cn	CG1555-RA	FBgn0000337			1624501_at	0.0861777	CG12496	CG12496	CG12496-RA	FBgn0040385
1623544_at	2.94991	comm3	comm3	CG33209-RA	FBgn0053209			1638420_at	0.328558	CG12523	CG12523	CG12523-RA	FBgn0036102
1626186_at	21.1321	COX7AL	COX7AL	CG18193-RA	FBgn0037579			1633280_s_at	0.446964	CG12581	CG12581	CG12581-RB	FBgn0037213
1623044_at	6.53405	Cp15	Cp15	CG6519-RA	FBgn0000355			1630307_at	0.0446297	Cpr64Ad	Cpr64Ad	CG1259-RB	FBgn0035513
1629380_at	125.133	Cp16	Cp16	CG6533-RA	FBgn0000356			1635112_at	0.119943	Ir10a	Ir10a	CG12623-RA	FBgn0030285
1631556_at	10.6047	Cp18	Cp18	CG6517-RA	FBgn0000357			1635076_at	0.109691	CG12674	CG12674	CG12674-RA	FBgn0031388
1634091_at	21.9595	Cp19	Cp19	CG6524-RA	FBgn0000358			1635300_at	0.202945	VhaM9.7-a	VhaM9.7-a	CG1268-RA	FBgn0035521
1636228_at	17.5455	Cp36	Cp36	CG1478-RA	FBgn0000359			1623154_a_at	0.471997	CG1271	CG1271	CG1271-RB	FBgn0035392
1626103_at	6.68296	Cp38	Cp38	CG11213-RA	FBgn0000360			1631315_at	0.415338	CG12730	CG12730	CG12730-RA	FBgn0029771
1641211_at	58.5245	Cp7Fb	Cp7Fb	CG15350-RA	FBgn0030044			1633905_at	0.252364	RpL28	RpL28	CG12740-RC	FBgn0035422
1637261_at	67.2614	Cp7Fc	Cp7Fc	CG15351-RA	FBgn0030045			1627971_s_at	0.498038	sano	sano	CG12758-RB	FBgn0034408
1631291_at	6.54286	CR_tc_GM24362 ncRNA	---	---	---			1638198_at	0.381262	CG12768	CG12768	CG12768-RA	FBgn0037206
1628918_at	3.3077	CR45923	CR45923	CG17478-RA	FBgn0058280			1630476_s_at	0.494966	nahoda	nahoda	CG12781-RA	FBgn0034797
1627875_at	5.51759	CT31943	---	---	---			1630802_at	0.404184	Cyp6d4	Cyp6d4	CG12800-RA	FBgn0039006
1636500_at	2.86187	CT32503	---	---	---			1638311_at	0.469061	CG12817	CG12817	CG12817-RA	FBgn0037798
1633173_s_at	2.91946	CT34900	---	---	---			1639671_at	0.433751	eiger	eiger	CG12919-RA	FBgn0033483
1624574_at	2.55985	ctrip	ctrip	CG14656-RA	FBgn0037278			1626753_at	0.335174	CG12947	CG12947	CG12947-RA	FBgn0037753
1634664_at	12.9735	Cyp309a2	Cyp309a2	CG18559-RA	FBgn0041337			1632824_at	0.0848995	Fs	Fs	CG12956-RA	FBgn0034004
1634623_a_at	2.5493	Cyp6a14	Cyp6a14	CG8687-RA	FBgn0033302			1626364_at	0.230389	CG13000	CG13000	CG13000-RA	FBgn0030807
1628052_at	16.7834	Cyp6a17	Cyp6a17	CG10241-RA	FBgn0015714			1632690_a_at	0.156797	CG13049	CG13049	CG13049-RB	FBgn0036592
1634143_at	16.0216	Cyp6w1	Cyp6w1	CG8345-RA	FBgn0033065			1640222_s_at	0.489134	CG13124	CG13124	CG13124-RA	FBgn0032156
1633556_s_at	3.42063	Dad	Dad	CG5201-RA	FBgn0020493			1630633_at	0.148536	CR13130	CR13130	CG13130-RA	FBgn0040965
1641158_a_at	25.6759	defective chorion 1	defective chorion 1	CG2175-RA	FBgn0000427			1634213_at	0.4584	lft	lft	CG13139-RA	FBgn0032230
1631164_a_at	32.3416	Dh44-R2	Dh44-R2	CG12370-RA	FBgn0033744			1631552_at	0.138992	pyr	pyr	CG13194-RA	FBgn0033649
1635189_at	4.86041	Drs	Drs	CG10810-RA	FBgn0010381			1623464_at	0.0865509	CG13217	CG13217	CG13217-RA	FBgn0033590
1633291_at	4.90115	dy	dy	CG9355-RA	FBgn0004511			1632238_at	0.131055	CG13248	CG13248	CG13248-RA	FBgn0036984
1625064_at	8.49501	dysc	dysc	CG8760-RA	FBgn0036383			1634002_at	0.373394	CG13315	CG13315	CG13315-RA	FBgn0040827
1626696_at	2.12781	E(z)	E(z)	CG6502-RA	FBgn0000629			1631154_at	0.483612	CG13321	CG13321	CG13321-RA	FBgn0033787
1641303_at	2.00217	egl	egl	CG4051-RA	FBgn0000562			1639427_at	0.258657	link	link	CG13333-RA	FBgn0033855
1629371_at	2.29943	Elo68beta	Elo68beta	CG11801-RA	FBgn0036128			1623431_at	0.37485	CG13423	CG13423	CG13423-RA	FBgn0034513
1639210_at	3.10849	Fcp3C	Fcp3C	CG4015-RA	FBgn0000644			1627159_at	0.252714	CG13427	CG13427	CG13427-RA	FBgn0034514
1632351_at	5.10706	Femcoat	Femcoat	CG15573-RB	FBgn0041252			1629829_at	0.0829035	CG13454	CG13454	CG13454-RA	FBgn0036503
1632580_at	2.73825	fsd	fsd	CG12765-RA	FBgn0033813			1625953_at	0.396879	EAChm	EAChm	CG13463-RA	FBgn0036470
1637643_at	2.03005	FucTB	FucTB	CG4435-RA	FBgn0032117			1637569_s_at	0.38215	CG13465	CG13465	CG13465-RA	FBgn0040809
1638409_at	2.08946	Gale	Gale	CG12030-RA	FBgn0035147			1626774_s_at	0.443175	robo	robo	CG13521-RA	FBgn0005631
1627915_a_at	2.00975	Gapdh2	Gapdh2	CG8893-RA	FBgn0001092			1639443_at	0.458969	CG13631	CG13631	CG13631-RA	FBgn0040600
1640397_at	6.91118	Glut4EF	Glut4EF	CG32469-RA	FBgn0052469			1624225_at	0.223391	danr	danr	CG13651-RA	FBgn0039283
1632677_a_at	4.08097	GM130	GM130	CG11061-RB	FBgn0034697			1637824_at	0.422338	CG13653	CG13653	CG13653-RA	FBgn0039288
1624124_at	2.16399	GNBP1	GNBP1	CG6895-RA	FBgn0040323			1631354_x_at	0.264469	CG13679	CG13679	CG13679-RB	FBgn0035856
1626255_at	3.30377	Gr61a	Gr61a	CG13888-RA	FBgn0035167			1630670_at	0.311786	CG1368	CG1368	CG1368-RA	FBgn0030539
1626979_at	2.0083	Gr92a	Gr92a	CG31208-RA	FBgn0045471			1634113_at	0.425881	gk	gk	CG13695-RB	FBgn0020300
1635442_a_at	11.4484	GRHR	GRHR	CG11325-RB	FBgn0025595			1639225_at	0.398677	CG13711	CG13711	CG13711-RA	FBgn0035572
1639106_at	2.08327	Grip	Grip	CG14447-RA	FBgn0040917			1636642_at	0.204903	CG13712	CG13712	CG13712-RA	FBgn0035570
1623256_at	49.0571	GstE1	GstE1	CG5164-RA	FBgn0034335			1631864_at	0.252207	CG13713	CG13713	CG13713-RA	FBgn0042199
1637129_at	3.07434	GstE3	GstE3	CG17524-RA	FBgn0034337			1636519_at	0.300448	CG13716	CG13716	CG13716-RA	FBgn0035563
1633238_at	26.5743	GstE8	GstE8	CG17533-RA	FBgn0063492			1626150_at	0.419688	tsh	tsh	CG1374-RA	FBgn0003866
1624417_a_at	2.57941	Hasp	Hasp	CG10186-RA	FBgn0032797			1634825_at	0.179191	RapGAP1	RapGAP1	CG13789-RA	FBgn0031922
1640521_at	3.37204	Hayan	Hayan	CG6361-RA	FBgn0030925			1635993_at	0.251291	tll	tll	CG1378-RA	FBgn0003720
1635142_at	9.79529	HDC00244	---	---	---			1638183_at	0.394553	CG13868	CG13868	CG13868-RA	FBgn0034501
1631589_at	9.07166	HDC02165	---	---	---			1629940_at	0.414197	CG13895	CG13895	CG13895-RA	FBgn0035158
1637382_at	5.19258	HDC02543	---	---	---			1628614_at	0.225142	CG14014	CG14014	CG14014-RA	FBgn0031718
1638212_at	4.26485	HDC02911	---	---	---			1639996_at	0.464901	tomb	tomb	CG14016-RA	FBgn0031715
1629724_at	2.44873	HDC03004	---	---	---			1631869_at	0.278492	CG14053	CG14053	CG14053-RA	FBgn0029603
1623042_at	5.65673	HDC06541	---	---	---			1634752_a_at	0.173135	CG14085	CG14085	CG14085-RA	FBgn0036859
1629335_at	2.5312	HDC06599	---	---	---			1627407_at	0.212454	SNCF	SNCF	CG14112-RA	FBgn0036349
1638071_at	2.8218	HDC07405	---	---	---			1625133_at	0.195054	CG14131	CG14131	CG14131-RA	FBgn0036205
1638102_s_at	2.60282	HDC07405	---	---	---			1637963_at	0.243145	CG14191	CG14191	CG14191-RA	FBgn0030981
1632601_at	10.9453	HDC09424	---	---	---			1638003_at	0.450457	CG14204	CG14204	CG14204-RA	FBgn0031032
1624094_at	5.47022	HDC10342	---	---	---			1629588_at	0.190116	TwdlR	TwdlR	CG14240-RA	FBgn0039435
1626121_at	2.35248	HDC10502	---	---	---			1636097_at	0.0389671	TwdlD	TwdlD	CG14243-RA	FBgn0039444
1624217_at	5.36516	HDC11537	---	---	---			1632878_at	0.396806	CG14252	CG14252	CG14252-RA	FBgn0039462
1630625_s_at	4.3534	HDC11543	---	---	---			1634452_s_at	0.467453	endoA	endoA	CG14296-RA	FBgn0038659
1634932_at	5.40885	HDC11547	---	---	---			1639842_at	0.241919	CG14314	CG14314	CG14314-RA	FBgn0038581
1624209_at	2.90488	HDC11681	---	---	---			1630571_at	0.284425	CG14317	CG14317	CG14317-RA	FBgn0038566
1632668_at	2.34021	HDC11863	---	---	---			1625474_s_at	0.127347	CG1441	CG1441	CG1441-RA	FBgn0033464
1623477_at	5.81421	HDC12755	---	---	---			1630890_at	0.257734	nullo	nullo	CG14426-RA	FBgn0004143
1623639_at	3.6155	HDC12883	---	---	---			1627411_at	0.198943	CG14427	CG14427	CG14427-RA	FBgn0029931
1624066_at	5.76296	HDC13904	---	---	---			1633411_s_at	0.191666	CG14452	CG14452	CG14452-RA	FBgn0037180
1623417_at	13.5419	HDC14431	---	---	---			1628363_at	0.453177	inx3	inx3	CG1448-RA	FBgn0028373
1631661_at	16.5075	HDC14726	---	---	---			1639638_a_at	0.331473	CG14502	CG14502	CG14502-RA	FBgn0034321
1625786_at	2.53963	HDC15395	---	---	---			1628835_at	0.216103	TwdlE	TwdlE	CG14534-RA	FBgn0031957
1625206_at	3.79692	HDC15952	---	---	---			1640887_at	0.457871	CG14628	CG14628	CG14628-RA	FBgn0040365
1628165_at	2.01749	HDC16123	---	---	---			1627636_at	0.19171	CG14636	CG14636	CG14636-RA	FBgn0037217
1634328_at	2.77659	HDC16128	---	---	---			1634284_at	0.148689	TwdlF	TwdlF	CG14639-RA	FBgn0037224
1635061_at	15.5445	HDC17346	---	---	---			1630596_at	0.168446	TwdlG	TwdlG	CG14643-RA	FBgn0037225
1631748_at	3.59953	HDC17718	---	---	---			1627852_at	0.460728	CG14655	CG14655	CG14655-RA	FBgn0037275
1628378_at	11.3378	HDC19177	---	---	---			1626655_at	0.194266	bnk	bnk	CG1480-RA	FBgn0004389
1624626_at	2.46594	HDC19956	---	---	---			1629863_at	0.420859	Cad89D	Cad89D	CG14900-RA	FBgn0038439
1636899_s_at	5.75471	hebe	hebe	CG1623-RB	FBgn0033448			1629812_at	0.102442	CG14915	CG14915	CG14915-RA	FBgn0032335
1628292_s_at	2.17409	HLH106	HLH106	CG8522-RA	FBgn0015234			1634436_at	0.206658	Ast2	Ast2	CG14919-RA	FBgn0032336
1641084_at	7.00833	hng3	hng3	CG13897-RA	FBgn0035160			1623900_a_at	0.26956	Mal-B2	Mal-B2	CG14935-RA	FBgn0032382
1636055_at	9.66553	Hsc70-2	Hsc70-2	CG7756-RA	FBgn0001217			1625749_at	0.345485	CG14937	CG14937	CG14937-RA	FBgn0032377
1630487_s_at	2.69675	Hsp22	Hsp22	CG32041-RA	FBgn0052041			1641389_at	0.124116	ckd	ckd	CG14959-RA	FBgn0035427
1641055_at	3.12265	Hsp23	Hsp23	CG4463-RA	FBgn0001224			1627818_s_at	0.483696	Gad1	Gad1	CG14994-RB	FBgn0004516
1638730_at	3.52735	Hsp67Ba	Hsp67Ba	CG4167-RA	FBgn0001227			1636202_s_at	0.332507	ImpL2	ImpL2	CG15009-RA	FBgn0001257
1638872_at	2.02001	Hsp68	Hsp68	CG5436-RA	FBgn0001230			1634956_at	0.327352	CG15022	CG15022	CG15022-RA	FBgn0035547
1639571_s_at	9.16598	Hsp70Ab	Hsp70Ab	CG18743-RA	FBgn0013276			1640861_at	0.273473	tsg	tsg	CG1502-RA	FBgn0003865
1632841_x_at	12.4887	Hsp70Bc	Hsp70Bc	CG6489-RA	FBgn0013279			1626129_at	0.0346751	5-HT1B	5-HT1B	CG15113-RA	FBgn0263116
1628474_at	5.25687	IM33	IM33	CG16712-RA	FBgn0031561			1630601_at	0.3678	CG15128	CG15128	CG15128-RA	FBgn0034467
1626345_at	2.27861	IM4	IM4	CG15231-RA	FBgn0040653			1633927_a_at	0.362954	beat-IIIc	beat-IIIc	CG15138-RB	FBgn0032629
1625035_at	2.03208	insc	insc	CG11312-RA	FBgn0011674			1641222_at	0.430496	CG15142	CG15142	CG15142-RA	FBgn0032645
1636921_at	3.86767	l(2)06496	l(2)06496	CG9893-RA	FBgn0010622			1637703_a_at	0.211849	Socs36E	Socs36E	CG15154-RA	FBgn0041184
1641556_a_at	2.07678	l(2)k05819	l(2)k05819	CG3054-RA	FBgn0022153			1627267_at	0.499492	MESR3	MESR3	CG15162-RA	FBgn0032694
1632983_s_at	2.619	l(3)82Fd	l(3)82Fd	CG32464-RD	FBgn0013576			1627081_at	0.486601	robl37BC	robl37BC	CG15171-RA	FBgn0028569
1627171_at	2.00222	l(3)87Df	l(3)87Df	CG7620-RA	FBgn0002354			1633077_at	0.19087	Osi20	Osi20	CG15188-RA	FBgn0037430
1637561_at	22.8084	lectin-33A	lectin-33A	CG16834-RA	FBgn0040096			1628555_at	0.191624	Osi19	Osi19	CG15189-RA	FBgn0037429
1623411_at	2.2193	lola	lola	CG12052-RN	FBgn0005630			1630621_at	0.130638	CG15212	CG15212	CG15212-RA	FBgn0040842
1639611_at	2.55905	Lpin	Lpin	CG8709-RA	FBgn0033269			1626356_s_at	0.240717	mgl	mgl	CG15316-RB	FBgn0030133
1623559_s_at	2.91861	M69216 transposon H-element DMHFL1	---	---	---			1622987_at	0.447716	Ir7g	Ir7g	CG15325-RA	FBgn0029968
1626590_a_at	2.39387	MCPH1	MCPH1	CG8981-RA	FBgn0033664			1637594_at	0.139846	Nost	Nost	CG15364-RA	FBgn0030075
1637202_a_at	2.54402	Med	Med	CG1775-RA	FBgn0011655			1639829_at	0.227802	CG15382	CG15382	CG15382-RA	FBgn0031393
1626900_a_at	2.07966	Mef2	Mef2	CG1429-RE	FBgn0011656			1639004_at	0.128217	tutl	tutl	CG15427-RA	FBgn0010473
1633850_at	2.48817	Mis12	Mis12	CG18156-RA	FBgn0035725			1627041_s_at	0.225069	ine	ine	CG15444-RB	FBgn0011603
1631994_a_at	4.59592	Mocs1	Mocs1	CG33048-RA	FBgn0036122			1623474_at	0.196605	Mabi	Mabi	CG15479-RA	FBgn0032493
1638041_at	5.03254	mod(mdg4)	mod(mdg4)	CG32491-RH	FBgn0002781			1631065_at	0.348404	CG15480	CG15480	CG15480-RA	FBgn0032489
1637929_a_at	3.89518	Muc12Ea	Muc12Ea	CG32602-RA	FBgn0052602			1629822_a_at	0.454064	CG15506	CG15506	CG15506-RA	FBgn0039686
1638278_s_at	3.84648	Myo61F	Myo61F	CG9155-RC	FBgn0010246			1628635_at	0.180939	Osi9	Osi9	CG15592-RA	FBgn0037416
1630840_at	2.23988	NfI	NfI	CG2380-RA	FBgn0039899			1636248_at	0.248392	CG15628	CG15628	CG15628-RA	FBgn0031632
1640167_s_at	2.04088	NO_REP_ID transposon 412	---	---	---			1623696_at	0.257209	Elba3	Elba3	CG15634-RA	FBgn0031621
1636015_s_at	2.20766	NO_REP_ID transposon Stalker2	---	---	---			1635655_at	0.251125	cv-2	cv-2	CG15671-RA	FBgn0000395
1635983_a_at	2.47826	nompB	nompB	CG12548-RB	FBgn0016919			1640910_at	0.141381	CG15731	CG15731	CG15731-RA	FBgn0030390
1626467_a_at	10.8363	Obp19c	Obp19c	CG15457-RA	FBgn0031111			1632086_at	0.287612	CG15740	CG15740	CG15740-RA	FBgn0030340
1634394_at	2.19755	Or67d	Or67d	CG14157-RA	FBgn0036080			1630173_a_at	0.237773	IP3K2	IP3K2	CG15745-RB	FBgn0030469
1636001_at	2.08085	Oxp	Oxp	CG18186-RA	FBgn0034255			1636553_at	0.369632	CG15766	CG15766	CG15766-RA	FBgn0029813
1633304_at	2.29673	p24-1	p24-1	CG1967-RA	FBgn0030341			1626473_a_at	0.414402	fon	fon	CG15825-RB	FBgn0032773
1640075_a_at	4.2475	path	path	CG3424-RA	FBgn0036007			1626268_at	0.419959	Klp54D	Klp54D	CG15844-RA	FBgn0004377
1626624_s_at	2.46185	Pax	Pax	CG31794-RC	FBgn0041789			1641479_at	0.0631201	CG15870	CG15870	CG15870-RA	FBgn0033798
1633523_at	2.30178	Pbgs	Pbgs	CG10335-RA	FBgn0036271			1634128_at	0.167107	CG15876	CG15876	CG15876-RA	FBgn0035569
1637933_a_at	14.3315	Pdi	Pdi	CG6988-RA	FBgn0014002			1623391_at	0.311824	sisA	sisA	CG1641-RA	FBgn0003411
1627926_at	2.0201	Pex11	Pex11	CG8315-RA	FBgn0034058			1640129_at	0.288035	slp1	slp1	CG16738-RA	FBgn0003430
1636490_at	3.23746	PGRP-SB1	PGRP-SB1	CG9681-RA	FBgn0043578			1627096_s_at	0.344755	Tkr	Tkr	CG16778-RA	FBgn0003715
1630728_a_at	2.38003	phr	phr	CG11205-RA	FBgn0003082			1638825_at	0.367481	CG16813	CG16813	CG16813-RA	FBgn0032490
1636758_s_at	2.03105	phr	phr	CG11205-RA	FBgn0003082			1631443_at	0.24179	CG16815	CG16815	CG16815-RA	FBgn0032491
1632964_at	35.5456	pirk	pirk	CG15678-RA	FBgn0034647			1636007_at	0.0844814	Ance-2	Ance-2	CG16869-RA	FBgn0032535
1641220_at	3.0772	prom	prom	CG30165-RA	FBgn0050165			1625053_at	0.409581	CG16898	CG16898	CG16898-RA	FBgn0034480
1633471_at	42.7599	Prx2540-2	Prx2540-2	CG11765-RA	FBgn0033518			1639275_at	0.412529	in	in	CG16993-RA	FBgn0001259
1623586_a_at	2.74489	pyx	pyx	CG17142-RA	FBgn0035113			1633637_at	0.43969	CG17026	CG17026	CG17026-RA	FBgn0036550
1625415_at	2.81762	qin	qin	CG14306-RA	FBgn0038628			1630540_at	0.492503	yellow-e3	yellow-e3	CG17045-RA	FBgn0038150
1624015_at	13.3482	qjt	qjt	CG13732-RA	FBgn0036730			1632177_at	0.352928	hth	hth	CG17117-RD	FBgn0001235
1637957_s_at	2.42961	Rbp9	Rbp9	CG3151-RA	FBgn0010263			1624420_at	0.173922	CG17118	CG17118	CG17118-RA	FBgn0032291
1633480_at	5.60424	Reck	Reck	CG5392-RA	FBgn0036463			1635175_at	0.464887	CG17121	CG17121	CG17121-RA	FBgn0039043
1637819_at	2.03867	Reps	Reps	CG6192-RA	FBgn0032341			1638486_at	0.365556	Rbp1	Rbp1	CG17136-RD	FBgn0010252
1637166_at	2.09502	RfC3	RfC3	CG5313-RA	FBgn0032244			1623412_a_at	0.416282	Dnah3	Dnah3	CG17150-RC	FBgn0035581
1624560_at	2.50302	rhea	rhea	CG6822-RB	FBgn0020254			1639894_at	0.367893	KP78b	KP78b	CG17216-RA	FBgn0026063
1636308_at	2.29975	Rint1	Rint1	CG8605-RA	FBgn0035762			1635382_at	0.228195	dlg1	dlg1	CG1725-RF	FBgn0001624
1627655_at	2.38266	Rpi	Rpi	CG30410-RA	FBgn0050410			1623810_at	0.413594	CG17265	CG17265	CG17265-RA	FBgn0031488
1623904_a_at	2.66713	Rpt3R	Rpt3R	CG9475-RA	FBgn0037742			1625558_a_at	0.155928	CG17290	CG17290	CG17290-RA	FBgn0034201
1638882_at	3.45796	ry	ry	CG7642-RA	FBgn0003308			1624297_at	0.491056	drl	drl	CG17348-RA	FBgn0015380
1639156_at	6.0633	S.C2R000396	---	---	---			1629355_at	0.260915	FASN3	FASN3	CG17374-RA	FBgn0040001
1637181_at	2.72444	S.C2R000792	---	---	---			1636394_a_at	0.229618	CG41520	CG17443	CG17443-RB	FBgn0039962
1628188_at	2.24141	S.C2R002789	---	---	---			1628328_at	0.0624003	GstE10	GstE10	CG17522-RA	FBgn0034334
1623382_at	22.0402	S.C3L001813	---	---	---			1633936_a_at	0.471416	sca	sca	CG17579-RA	FBgn0003326
1635629_at	38.7296	S.C3R001604	---	---	---			1636998_at	0.362678	sca	sca	CG17579-RB	FBgn0003326
1637372_at	5.37414	S.C3R002387	---	---	---			1625152_s_at	0.351143	CG17612	CG17612	CG17612-RB	FBgn0031597
1627722_at	10.8837	S.C3R002845	---	---	---			1631081_a_at	0.410904	CG17666	CG17666	CG17666-RA	FBgn0036311
1623230_s_at	2.3533	S.CX000096	---	---	---			1633599_a_at	0.455064	Pepck	Pepck	CG17725-RB	FBgn0003067
1629764_at	10.3442	S.CX001945	---	---	---			1625262_at	0.496223	CG17786	CG17786	CG17786-RA	FBgn0039167
1632185_s_at	6.16998	scpr-A	scpr-A	CG5207-RA	FBgn0037889			1638984_s_at	0.484799	CG17816	CG17816	CG17816-RA	FBgn0037525
1637873_at	4.52978	scpr-C	scpr-C	CG5106-RA	FBgn0037879			1625148_s_at	0.21363	14-3-3zeta	14-3-3zeta	CG17870-RB	FBgn0004907
1641365_s_at	2.65337	SD27140	---	---	---			1640957_at	0.218424	Hexo2	Hexo2	CG1787-RA	FBgn0041629
1631477_a_at	3.43099	Sdic	Sdic	CG9580-RA	FBgn0025801			1633379_s_at	0.479161	cnc	cnc	CG17894-RC	FBgn0000338
1636591_at	2.69746	skpB	skpB	CG8881-RA	FBgn0026176			1635460_a_at	0.349393	Mhc	Mhc	CG17927-RG	FBgn0002741
1634504_a_at	2.56399	sol	sol	CG1391-RA	FBgn0003464			1641108_at	0.243843	CG17928	CG17928	CG17928-RA	FBgn0032603
1625840_at	3.22198	spartin	spartin	CG12001-RA	FBgn0037265			1641191_s_at	0.390122	Ugt36Bc	Ugt36Bc	CG17932-RA	FBgn0040260
1637872_at	2.16829	Spat	Spat	CG3926-RA	FBgn0014031			1636089_at	0.414538	comm	comm	CG17943-RA	FBgn0010105
1629926_at	2.72111	Spn100A	Spn100A	CG1342-RA	FBgn0039795			1641398_s_at	0.413973	LBR	LBR	CG17952-RB	FBgn0034657
1627037_s_at	2.1685	spri	spri	CG33175-RH	FBgn0030216			1632798_at	0.282244	Sry-alpha	Sry-alpha	CG17957-RA	FBgn0003510
1637009_at	2.10837	Spt20	Spt20	CG17689-RA	FBgn0036374			1638943_at	0.214457	Z600	Z600	CG17962-RA	FBgn0004052
1628568_at	8.90953	Stencil:2L:10118448:10120480:GENSCAN	---	---	---			1624042_at	0.420903	Gprk2	Gprk2	CG17998-RA	FBgn0004834
1625703_at	2.06257	Stencil:2L:8782528:8800347:GENSCAN	---	---	---			1629825_a_at	0.394044	CG1801	CG1801	CG1801-RA	FBgn0031171
1627386_at	7.17943	Stencil:3L:12779432:12780102:GENSCAN	---	---	---			1631408_at	0.326911	SoxN	SoxN	CG18024-RA	FBgn0029123
1626212_at	2.38039	Stencil:X:20415813:20410032:GENSCAN	---	---	---			1638462_at	0.464568	CG18088	CG18088	CG18088-RA	FBgn0032082
1641652_a_at	414.528	stet	stet	CG33166-RB	FBgn0020248			1634391_at	0.296465	CG18109	CG18109	CG18109-RA	FBgn0028901
1634620_a_at	2.30527	stl	stl	CG3622-RB	FBgn0034778			1635047_s_at	0.151833	trio	trio	CG18214-RA	FBgn0024277
1628451_at	2.31391	SuUR	SuUR	CG7869-RA	FBgn0025355			1623548_at	0.183817	CG18269	CG18269	CG18269-RA	FBgn0031719
1639431_at	6.5637	synaptogyrin	synaptogyrin	CG10808-RA	FBgn0033876			1628745_at	0.140389	betaNACtes4	betaNACtes4	CG18313-RA	FBgn0030566
1624269_at	5.93463	Tdp1	Tdp1	CG8825-RA	FBgn0031506			1633232_at	0.478731	CG34325	CG18358	CG18358-RA	FBgn0030782
1634552_at	4.45273	TepIV	TepIV	CG10363-RA	FBgn0041180			1631216_a_at	0.274832	ASPP	ASPP	CG18375-RA	FBgn0034606
1629218_at	2.95634	Top3beta	Top3beta	CG3458-RA	FBgn0026015			1624441_at	0.0429278	Eip93F	Eip93F	CG18389-RA	FBgn0013948
1627105_at	6.18167	TrxT	TrxT	CG3315-RA	FBgn0029752			1637161_s_at	0.0665831	myoglianin	myoglianin	CG1838-RA	FBgn0026199
1627225_at	2.96548	Tsp26A	Tsp26A	CG9093-RA	FBgn0031760			1634588_at	0.48694	Sema-1a	Sema-1a	CG18405-RA	FBgn0011259
1641508_s_at	10.9698	Tsp42Eh	Tsp42Eh	CG12844-RA	FBgn0033129			1623080_at	0.472682	Ude	Ude	CG18410-RA	FBgn0039226
1633959_s_at	2.58934	U89994 transposon Burdock DMU89994	---	---	---			1623441_at	0.421058	ph-p	ph-p	CG18412-RA	FBgn0004861
1639299_at	6.03414	Ugt37c1	Ugt37c1	CG8652-RA	FBgn0026754			1640442_at	0.328077	Dhc98D	Dhc98D	CG1842-RA	FBgn0013813
1638259_s_at	2.24686	ValRS	ValRS	CG4062-RB	FBgn0027079			1639575_at	0.199545	CG18446	CG18446	CG18446-RA	FBgn0033458
1625012_s_at	12.0375	vir-1	vir-1	CG31764-RB	FBgn0051764			1623903_at	0.267135	CG18473	CG18473	CG18473-RA	FBgn0037683
1635847_at	25.6058	Vm26Aa	Vm26Aa	CG9048-RA	FBgn0003979			1640344_at	0.452332	CG18480	CG18480	CG18480-RA	FBgn0028518
1641651_at	85.5419	Vm26Ab	Vm26Ab	CG9046-RA	FBgn0003980			1634413_at	0.338646	run	run	CG1849-RA	FBgn0003300
1624061_at	3.12148	Vm32E	Vm32E	CG16874-RA	FBgn0014076			1641062_at	0.330034	Ady43A	Ady43A	CG1851-RA	FBgn0026602
1635503_at	44.2781	Vm34Ca	Vm34Ca	CG9271-RA	FBgn0003983			1628035_at	0.194818	CG18536	CG18536	CG18536-RA	FBgn0034322
1639273_s_at	3.42427	vri	vri	CG14029-RC	FBgn0016076			1637746_at	0.477084	CG18545	CG18545	CG18545-RA	FBgn0037812
1628989_at	9.42747	X06779 P-element PPI251	---	---	---			1626248_at	0.155062	CG18547	CG18547	CG18547-RA	FBgn0037973
1641450_s_at	2.81471	X14037 transposon micropia DMDM11	---	---	---			1623871_at	0.441637	CG18563	CG18563	CG18563-RA	FBgn0032639
1633970_at	4.3615	X15469 transposon NOF	---	---	---			1629834_at	0.306459	CG18628	CG18628	CG18628-RA	FBgn0036091
1630934_at	6.40103	X51967 transposon R2-element DMRER2DM	---	---	---			1624098_s_at	0.0935235	CG18675	CG18675	CG18675-RA	FBgn0040696
1623485_at	2.11345	Xpac	Xpac	CG6358-RA	FBgn0004832			1627388_at	0.136504	Lcp65Ag3	Lcp65Ag3	CG18779-RA	FBgn0042120
1633285_at	6.83289	y	y	CG3757-RA	FBgn0004034			1633135_s_at	0.390291	CR18854	CR18854	CG18854-RA	FBgn0042174
1625405_at	4.47119	yellow-c	yellow-c	CG4182-RA	FBgn0041713			1638896_at	0.432547	Cpr62Bc	Cpr62Bc	CG1919-RA	FBgn0035281
1638661_at	2.43941	yip7	yip7	CG6457-RA	FBgn0040060			1639083_at	0.25379	faf	faf	CG1945-RC	FBgn0005632
1640976_at	3.77727	Ykt6	Ykt6	CG1515-RA	FBgn0029978			1640714_at	0.412499	CG1979	CG1979	CG1979-RA	FBgn0026563
1629545_at	6.33602	Yp1	Yp1	CG2985-RA	FBgn0004045			1637204_at	0.367293	Ptp99A	Ptp99A	CG2005-RA	FBgn0004369
1623655_at	17.258	Yp2	Yp2	CG2979-RA	FBgn0005391			1623151_a_at	0.145732	CG2010	CG2010	CG2010-RB	FBgn0039667
1631419_at	12.1736	Yp3	Yp3	CG11129-RA	FBgn0004047			1637677_at	0.218279	ftz	ftz	CG2047-RA	FBgn0001077
1638821_a_at	2.77844	yuri	yuri	CG31732-RA	FBgn0045842			1631650_a_at	0.0215348	spirit	spirit	CG2056-RB	FBgn0030051
								1627844_at	0.285395	Cyp4e2	Cyp4e2	CG2060-RA	FBgn0014469
								1623144_at	0.425536	ci	ci	CG2125-RA	FBgn0004859
								1636676_at	0.340587	CG2150	CG2150	CG2150-RA	FBgn0003065
								1626088_at	0.405697	Zip102B	Zip102B	CG2177-RA	FBgn0039902
								1633869_at	0.320243	Dfd	Dfd	CG2189-RA	FBgn0000439
								1623950_s_at	0.395822	Ama	Ama	CG2198-RB	FBgn0000071
								1635579_at	0.342741	CG2209	CG2209	CG2209-RA	FBgn0030441
								1623102_at	0.33384	Gip	Gip	CG2227-RA	FBgn0011770
								1629106_at	0.176903	CG2233	CG2233	CG2233-RA	FBgn0029990
								1636323_at	0.235138	COX7C	COX7C	CG2249-RA	FBgn0040773
								1622897_at	0.238183	eve	eve	CG2328-RA	FBgn0000606
								1635110_at	0.205782	Cyp6a13	Cyp6a13	CG2397-RA	FBgn0033304
								1633646_at	0.197425	inaF	inaF	CG2457-RA	FBgn0023077
								1626933_s_at	0.444085	CG2469	CG2469	CG2469-RB	FBgn0035205
								1637412_a_at	0.486789	sas	sas	CG2507-RB	FBgn0002306
								1633624_s_at	0.275718	alphaTub84D	alphaTub84D	CG2512-RA	FBgn0003885
								1636991_s_at	0.480994	emp	emp	CG2727-RC	FBgn0010435
								1632698_at	0.464028	ush	ush	CG2762-RA	FBgn0003963
								1640377_s_at	0.00822073	Rala	Rala	CG2849-RB	FBgn0015286
								1630801_at	0.376493	Gsc	Gsc	CG2851-RA	FBgn0010323
								1624997_s_at	0.478922	Sep5	Sep5	CG2916-RB	FBgn0026361
								1627005_at	0.428958	Reg-5	Reg-5	CG2928-RA	FBgn0015801
								1627053_at	0.279185	slp2	slp2	CG2939-RA	FBgn0004567
								1631682_at	0.443874	twi	twi	CG2956-RA	FBgn0003900
								1625123_at	0.223388	CG2962	CG2962	CG2962-RA	FBgn0030186
								1630043_a_at	0.405265	alpha-catenin-related	alpha-catenin-related	CG2987-RA	FBgn0029105
								1628289_at	0.205826	ems	ems	CG2988-RA	FBgn0000576
								1633303_at	0.317869	Cht6	Cht6	CG2989-RA	FBgn0030171
								1632974_s_at	0.430733	CG30015	CG30015	CG30015-RA	FBgn0050015
								1633295_a_at	0.145063	mthl13	mthl13	CG30018-RB	FBgn0050018
								1628232_at	0.194922	CG30046	CG30046	CG30046-RB	FBgn0050046
								1626953_at	0.40941	Fmo-1	Fmo-1	CG3006-RA	FBgn0034943
								1623720_at	0.321557	CG34443	CG30070	CG30070-RA	FBgn0050070
								1627759_at	0.40282	CG30080	CG30080	CG30080-RA	FBgn0050080
								1639928_a_at	0.47708	Zasp52	Zasp52	CG30084-RA	FBgn0050084
								1633144_at	0.202134	jbug	jbug	CG30092-RD	FBgn0028371
								1633134_at	0.429089	CG30099	CG30099	CG30099-RA	FBgn0050099
								1633217_at	0.0478368	CG30101	CG30101	CG30101-RA	FBgn0050101
								1629312_at	0.36569	Obp57e	Obp57e	CG30145-RA	FBgn0050145
								1637652_a_at	0.309521	CG30222	CG30222	CG30222-RD	FBgn0050222
								1625760_at	0.356767	MFS1	MFS1	CG30272-RA	FBgn0050272
								1630038_at	0.137657	pyd3	pyd3	CG3027-RA	FBgn0037513
								1622900_at	0.489683	Gr59d	Gr59d	CG30330-RA	FBgn0041236
								1625200_at	0.311824	CG42672	CG30386	CG30386-RA	FBgn0050386
								1635380_at	0.325789	CG30413	CG30413	CG30413-RA	FBgn0050413
								1636451_a_at	0.407961	Atf-2	Atf-2	CG30420-RA	FBgn0050420
								1635524_at	0.155105	CG30427	CG30427	CG30427-RC	FBgn0050427
								1627704_a_at	0.364851	Traf1	Traf1	CG3048-RA	FBgn0026319
								1626272_s_at	0.130907	Sp7	Sp7	CG3066-RA	FBgn0037515
								1630447_at	0.167654	CG3078	CG3078	CG3078-RA	FBgn0023524
								1627537_at	0.305433	CG3085	CG3085	CG3085-RA	FBgn0034816
								1636672_at	0.30457	Brd	Brd	CG3096-RA	FBgn0000216
								1633741_at	0.298473	CR31032	CR31032	CG31032-RA	FBgn0051032
								1623547_at	0.0935828	side	side	CG31062-RA	FBgn0016061
								1624088_at	0.480342	CG3108	CG3108	CG3108-RA	FBgn0029807
								1630314_at	0.480973	CG31141	CG31141	CG31141-RA	FBgn0051141
								1630366_at	0.131754	CG42613	CG31149	CG31149-RA	FBgn0051149
								1633893_at	0.103941	modSP	modSP	CG31217-RA	FBgn0051217
								1627865_a_at	0.355781	CG31236	CG31236	CG31236-RB	FBgn0051236
								1637974_at	0.378339	tinc	tinc	CG31246-RA	FBgn0051246
								1632529_at	0.439393	tinc		CG31247-RC	FBgn0038554
								1639934_at	0.462501	CG31272	CG31272	CG31272-RA	FBgn0051272
								1627649_at	0.314752	Meltrin	Meltrin	CG31314-RA	FBgn0051314
								1635725_a_at	0.133351	Unc-115b	Unc-115b	CG31332-RC	FBgn0260463
								1637322_at	0.287748	pyd	pyd	CG31349-RE	FBgn0003177
								1633807_at	0.481942	l(3)neo38	l(3)neo38	CG31364-RA	FBgn0051364
								1627176_at	0.132049	CG31431	CG31431	CG31431-RA	FBgn0051431
								1632030_at	0.456579	CG31454	CG31454	CG31454-RA	FBgn0051454
								1634114_at	0.0205501	CG31517	CG31517	CG31517-RA	FBgn0047199
								1624109_s_at	0.211347	CG31522	CG31522	CG31522-RB	FBgn0051522
								1630100_at	0.133673	CG31607	CG31607	CG31607-RA	FBgn0051607
								1629492_s_at	0.189838	CG31626	CG31626	CG31626-RA	FBgn0051626
								1636756_at	0.418688	CG31627	CG31627	CG31627-RA	FBgn0051627
								1633182_at	0.483234	CG31661	CG31661	CG31661-RA	FBgn0051661
								1627328_at	0.261228	scw	scw	CG31695-RA	FBgn0005590
								1627302_at	0.23793	Fmo-2	Fmo-2	CG3174-RA	FBgn0033079
								1634409_at	0.427208	CG31775	CG31775	CG31775-RA	FBgn0051775
								1634126_at	0.180704	CG31788	CG31788	CG31788-RA	FBgn0051788
								1641162_at	0.180331	CG31859	CG31859	CG31859-RA	FBgn0051859
								1627870_at	0.246403	CG31900	CG31900	CG31900-RA	FBgn0051900
								1624868_at	0.262206	Cap-D3	Cap-D3	CG31989-RA	FBgn0051989
								1625927_at	0.438004	CG3198	CG3198	CG3198-RA	FBgn0029887
								1625972_at	0.235578	CG31999	CG31999	CG31999-RA	FBgn0051999
								1629080_at	0.0986884	CG32013	CG32013	CG32013-RA	FBgn0052013
								1627216_s_at	0.412741	Zyx	Zyx	CG32018-RA	FBgn0052018
								1626397_at	0.319569	bt	bt	CG32019-RA	FBgn0005666
								1631400_at	0.0652606	Cpr66D	Cpr66D	CG32029-RA	FBgn0052029
								1633983_a_at	0.270641	CG42268	CG32046	CG32046-RB	FBgn0052046
								1638906_at	0.334815	CG32052	CG32052	CG32052-RA	FBgn0052052
								1634185_at	0.408316	CG32053	CG32053	CG32053-RA	FBgn0052053
								1626143_a_at	0.433365	Frl	Frl	CG32138-RB	FBgn0052138
								1634973_s_at	0.336092	nuf	nuf	CG32140-RA	FBgn0052140
								1630456_at	0.184833	Mbs	Mbs	CG32156-RE	FBgn0005536
								1640308_a_at	0.442268	CG3216	CG3216	CG3216-RB	FBgn0034568
								1635343_a_at	0.476821	CkIIalpha-i3	CkIIalpha-i3	CG3217-RA	FBgn0025676
								1625375_at	0.00519057	CG32201	CG32201	CG32201-RA	FBgn0052201
								1632978_at	0.345099	CR32207	CR32207	CG32207-RA	FBgn0052207
								1633138_at	0.225044	Claspin	Claspin	CG32251-RA	FBgn0052251
								1626328_at	0.447854	CG32259	CG32259	CG32259-RB	FBgn0052259
								1622917_a_at	0.391423	CG42356	CG32308	CG32308-RA	FBgn0052308
								1632870_at	0.126507	tut	tut	CG32364-RA	FBgn0052364
								1629799_at	0.467622	sphinx2	sphinx2	CG32382-RA	FBgn0052382
								1639821_at	0.342578	CG3238	CG3238	CG3238-RA	FBgn0031540
								1632199_at	0.27695	corn	corn	CG32390-RA	FBgn0052390
								1638087_at	0.0581472	CG33523	CG33523	CG32410-RA	FBgn0052410
								1635840_s_at	0.21714	msl-2	msl-2	CG3241-RB	FBgn0005616
								1634350_at	0.437904	sob	sob	CG3242-RA	FBgn0004892
								1626842_a_at	0.477314	l(3)82Fd	l(3)82Fd	CG32464-RD	FBgn0013576
								1637422_at	0.490855	CG3246	CG3246	CG3246-RA	FBgn0031538
								1629362_at	0.299165	mthl8	mthl8	CG32475-RA	FBgn0052475
								1633152_at	0.162501	mod(mdg4)	mod(mdg4)	CG32491-RA	FBgn0002781
								1636046_at	0.146215	Cda4	Cda4	CG32499-RA	FBgn0052499
								1639408_a_at	0.400561	shakB	shakB	CG32508-RC	FBgn0003037
								1637681_at	0.323316	CG3253	CG3253	CG3253-RA	FBgn0041706
								1638199_s_at	0.382621	RhoGAPp190	RhoGAPp190	CG32555-RB	FBgn0026375
								1634079_at	0.14313	CG32568	CG32568	CG32568-RA	FBgn0052568
								1638571_at	0.0951063	CG32588	CG32588	CG32588-RA	FBgn0052588
								1638519_at	0.405925	CG32599	CG32599	CG32599-RA	FBgn0052599
								1626007_at	0.438804	CG32650	CG32650	CG32650-RA	FBgn0052650
								1623755_at	0.423585	Ten-a	Ten-a	CG32659-RA	FBgn0267001
								1629460_at	0.284796	CG32679	CG32679	CG32679-RA	FBgn0052679
								1626771_at	0.352984	spri	spri	CG32680-RB	FBgn0052680
								1625446_at	0.411904	l(1)G0045	l(1)G0045	CG32763-RA	FBgn0026702
								1625774_at	0.098532	laccase2	laccase2	CG32838-RA	FBgn0052838
								1629687_s_at	0.27384	CG15891	CG15891	CG32918-RA	FBgn0052918
								1634315_a_at	0.41845	CG32982	CG32982	CG32982-RA	FBgn0052982
								1634406_at	0.455311	CG32982	CG32982	CG32982-RB	FBgn0052982
								1636897_at	0.412188	CG33003	CG33003	CG33003-RA	FBgn0053003
								1634337_s_at	0.371986	Sxl	Sxl	CG33070-RA	FBgn0053070
								1625153_at	0.198449	p24-2	p24-2	CG33105-RA	FBgn0053105
								1638421_at	0.0846204	CG33124	CG33124	CG33124-RA	FBgn0053124
								1638818_at	0.174622	Mlp60A	Mlp60A	CG33149-RA	FBgn0011643
								1631962_at	0.372041	MtnD	MtnD	CG33192-RA	FBgn0053192
								1630400_at	0.30731	pxb	pxb	CG33207-RB	FBgn0053207
								1625469_at	0.383951	CG3323	CG3323	CG3323-RA	FBgn0029750
								1629753_at	0.412156	Kr	Kr	CG3340-RA	FBgn0001325
								1638429_at	0.371567	CG33475	CG33475	CG33475-RA	FBgn0053475
								1625606_at	0.423829	Ocho	Ocho	CG3396-RA	FBgn0040296
								1631805_at	0.11047	CG3397	CG3397	CG3397-RA	FBgn0037975
								1631112_at	0.274028	Epac	Epac	CG3427-RA	FBgn0033102
								1623875_at	0.338214	CG3434	CG3434	CG3434-RA	FBgn0036000
								1626727_at	0.353039	Mct1	Mct1	CG3456-RA	FBgn0023549
								1623025_at	0.48765	CG3457	CG3457	CG3457-RA	FBgn0024984
								1628107_at	0.243014	CG3513	CG3513	CG3513-RA	FBgn0031559
								1627180_at	0.0883739	Cyp4d14	Cyp4d14	CG3540-RA	FBgn0023541
								1634659_at	0.431316	Dl	Dl	CG3619-RA	FBgn0000463
								1636088_at	0.4893	Dll	Dll	CG3629-RA	FBgn0000157
								1633888_s_at	0.476479	kirre	kirre	CG3653-RB	FBgn0028369
								1639915_at	0.482715	Art2	Art2	CG3675-RA	FBgn0031592
								1641639_at	0.430304	esg	esg	CG3758-RA	FBgn0001981
								1625245_at	0.182774	Mco1	Mco1	CG3759-RA	FBgn0032116
								1638596_at	0.263037	ac	ac	CG3796-RA	FBgn0000022
								1623376_s_at	0.306629	Nmda1	Nmda1	CG3798-RF	FBgn0013305
								1625273_at	0.378371	sc	sc	CG3827-RA	FBgn0004170
								1637491_s_at	0.195453	D2hgdh	D2hgdh	CG3835-RB	FBgn0023507
								1627194_at	0.291308	l(1)sc	l(1)sc	CG3839-RA	FBgn0002561
								1625850_at	0.31273	odd	odd	CG3851-RA	FBgn0002985
								1638556_s_at	0.0711632	Oamb	Oamb	CG3856-RA	FBgn0024944
								1640844_s_at	0.413559	Six4	Six4	CG3871-RA	FBgn0027364
								1628659_at	0.338105	Mdr49	Mdr49	CG3879-RA	FBgn0004512
								1624203_s_at	0.347581	Gli	Gli	CG3903-RA	FBgn0001987
								1636646_at	0.399174	sna	sna	CG3956-RA	FBgn0003448
								1641566_s_at	0.47997	Indy	Indy	CG3979-RB	FBgn0036816
								1636378_a_at	0.158718	Syn	Syn	CG3985-RB	FBgn0004575
								1627047_at	0.337862	CG3987	CG3987	CG3987-RA	FBgn0038292
								1629229_a_at	0.32587	srp	srp	CG3992-RA	FBgn0003507
								1630184_at	0.213588	CG40115	CG40115	CG40115-RB	FBgn0058115
								1641245_a_at	0.479699	CG40115	CG40115	CG40115-RB	FBgn0058115
								1628441_at	0.27108	CG40138	CG40138	CG40138-RA	FBgn0058138
								1629527_a_at	0.346548	CG40159	CG40159	CG40159-RB	FBgn0058159
								1635837_at	0.0786201	CG40203	CG40203	CG40203-RA	FBgn0058203
								1625877_s_at	0.19907	CG40271	CG40271	CG40271-RA	FBgn0058271
								1633377_at	0.110549	CG40303	CG40303	CG40303-RA	FBgn0058303
								1638865_x_at	0.476609	CG40329	CG40329	CG40329-RA	FBgn0058329
								1625736_at	0.482933	l(2)41Ab	l(2)41Ab	CG40334-RA	FBgn0058334
								1623723_at	0.49154	CG40400	CG40400	CG40400-RA	FBgn0058400
								1628675_at	0.463186	Cadps	Cadps	CG40477-RA	FBgn0053653
								1634993_at	0.1644	CG40498	CG40498	CG40498-RA	FBgn0069969
								1637568_at	0.051209	TwdlW	TwdlW	CG4060-RA	FBgn0038487
								1629074_a_at	0.397244	nxf2	nxf2	CG4118-RA	FBgn0036640
								1626990_s_at	0.467157	Mipp1	Mipp1	CG4123-RB	FBgn0026061
								1634344_at	0.37631	l(2)35Bg	l(2)35Bg	CG4180-RA	FBgn0001977
								1625473_at	0.371017	Fbxl7	Fbxl7	CG4221-RA	FBgn0038385
								1635827_s_at	0.0159554	Stat92E	Stat92E	CG4257-RD	FBgn0016917
								1627970_at	0.0891196	Hel89B	Hel89B	CG4261-RA	FBgn0022787
								1636615_at	0.486093	elav	elav	CG4262-RA	FBgn0000570
								1624235_at	0.34292	CG42404	CG4285	CG4285-RA	FBgn0038310
								1641597_a_at	0.259608	CG4297	CG4297	CG4297-RA	FBgn0031258
								1630066_at	0.0848455	CG4302	CG4302	CG4302-RA	FBgn0027073
								1635593_at	0.368443	Cyp6d2	Cyp6d2	CG4373-RA	FBgn0034756
								1635701_at	0.216208	GstD3	GstD3	CG4381-RA	FBgn0010039
								1628720_at	0.294607	CG4440	CG4440	CG4440-RA	FBgn0040984
								1627455_at	0.40601	wda	wda	CG4448-RA	FBgn0039067
								1640202_at	0.0811883	Idgf2	Idgf2	CG4475-RA	FBgn0020415
								1625960_at	0.393425	noc	noc	CG4491-RA	FBgn0005771
								1627242_at	0.270277	l(2)efl	l(2)efl	CG4533-RA	FBgn0011296
								1626416_a_at	0.283226	l(2)efl	l(2)efl	CG4533-RB	FBgn0011296
								1632190_at	0.0665302	Atx-1	Atx-1	CG4547-RA	FBgn0029907
								1626301_at	0.131319	Idgf3	Idgf3	CG4559-RA	FBgn0020414
								1623643_s_at	0.141668	Idgf3	Idgf3	CG4559-RA	FBgn0020414
								1625778_at	0.0533828	CG4562	CG4562	CG4562-RA	FBgn0038740
								1632684_s_at	0.250651	CR4575	CR4575	CG4575-RA	FBgn0029920
								1625947_at	0.0689957	GLaz	GLaz	CG4604-RA	FBgn0033799
								1627164_at	0.424936	FLASH	FLASH	CG4616-RA	FBgn0033806
								1633020_at	0.421358	unk	unk	CG4620-RA	FBgn0004395
								1627043_at	0.0885797	Leash	Leash	CG4674-RA	FBgn0037856
								1631165_at	0.243423	GstE14	GstE14	CG4688-RA	FBgn0033817
								1636458_at	0.414472	CG4702	CG4702	CG4702-RA	FBgn0037992
								1629097_at	0.22477	kni	kni	CG4717-RA	FBgn0001320
								1633088_at	0.40631	CG4733	CG4733	CG4733-RA	FBgn0038744
								1626059_at	0.37473	knrl	knrl	CG4761-RA	FBgn0001323
								1641109_at	0.47632	obst-B	obst-B	CG4778-RA	FBgn0027600
								1635447_at	0.197318	veil	veil	CG4827-RA	FBgn0034225
								1641325_s_at	0.390621	Tm2	Tm2	CG4843-RA	FBgn0004117
								1632868_a_at	0.3713	wg	wg	CG4889-RA	FBgn0004009
								1635584_s_at	0.448676	Tm1	Tm1	CG4898-RB	FBgn0003721
								1638000_at	0.272422	sala	sala	CG4922-RA	FBgn0003313
								1623996_at	0.251485	CG5001	CG5001	CG5001-RA	FBgn0031322
								1634012_at	0.167057	CG5002	CG5002	CG5002-RA	FBgn0034275
								1624756_at	0.485718	CG5009	CG5009	CG5009-RA	FBgn0027572
								1625191_at	0.173055	CG5022	CG5022	CG5022-RA	FBgn0032225
								1628083_at	0.434027	Dhit	Dhit	CG5036-RA	FBgn0028743
								1634573_a_at	0.452392	grh	grh	CG5058-RC	FBgn0004586
								1624360_at	0.474188	croc	croc	CG5069-RA	FBgn0014143
								1623305_at	0.466886	gny	gny	CG5091-RA	FBgn0032234
								1631218_at	0.443242	Doc1	Doc1	CG5133-RA	FBgn0028789
								1624476_at	0.496069	Tom	Tom	CG5185-RA	FBgn0026320
								1625310_at	0.38849	CG5235	CG5235	CG5235-RA	FBgn0036565
								1632541_at	0.317051	Blimp-1	Blimp-1	CG5249-RA	FBgn0035625
								1627348_at	0.476352	CG5285	CG5285	CG5285-RA	FBgn0038490
								1637870_a_at	0.0392159	dpr5	dpr5	CG5308-RA	FBgn0037908
								1636719_s_at	0.323077	CG5316	CG5316	CG5316-RA	FBgn0038704
								1641678_at	0.425296	lute	lute	CG5319-RA	FBgn0038501
								1635940_at	0.170894	CG5367	CG5367	CG5367-RA	FBgn0032228
								1627802_s_at	0.285336	Sur-8	Sur-8	CG5407-RA	FBgn0038504
								1632164_at	0.293931	scrib	scrib	CG5462-RC	FBgn0026178
								1639402_a_at	0.312759	scrib	scrib	CG5462-RC	FBgn0026178
								1630473_at	0.0456427	TwdlM	TwdlM	CG5468-RA	FBgn0039434
								1632518_at	0.39047	CG5470	CG5470	CG5470-RA	FBgn0038384
								1625049_at	0.0261662	Tb	Tb	CG5480-RA	FBgn0039446
								1636905_at	0.467319	lea	lea	CG5481-RA	FBgn0002543
								1626446_a_at	0.331216	Mlc1	Mlc1	CG5596-RA	FBgn0002772
								1630203_at	0.418128	Edem2	Edem2	CG5682-RA	FBgn0032480
								1630286_at	0.499391	AnnIX	AnnIX	CG5730-RB	FBgn0000083
								1640400_at	0.431494	CG5773	CG5773	CG5773-RA	FBgn0034290
								1637562_at	0.422286	GCR(ich)	GCR(ich)	CG5812-RA	FBgn0029170
								1631569_s_at	0.470147	Gp150	Gp150	CG5820-RA	FBgn0013272
								1631266_a_at	0.281804	P5cr-2	P5cr-2	CG5840-RA	FBgn0038516
								1629899_at	0.419227	cact	cact	CG5848-RC	FBgn0000250
								1624076_at	0.215926	CG5849	CG5849	CG5849-RA	FBgn0038897
								1635109_at	0.196137	CG5888	CG5888	CG5888-RA	FBgn0028523
								1628604_at	0.207591	D	D	CG5893-RA	FBgn0000411
								1628105_a_at	0.407173	Prm	Prm	CG5939-RA	FBgn0003149
								1632854_s_at	0.215122	Prm	Prm	CG5939-RB	FBgn0003149
								1627287_at	0.432924	CG5966	CG5966	CG5966-RA	FBgn0029831
								1633968_at	0.44068	os	os	CG5993-RA	FBgn0004956
								1640327_at	0.304567	CG6023	CG6023	CG6023-RA	FBgn0030912
								1625475_s_at	0.394473	drk	drk	CG6033-RE	FBgn0004638
								1627432_at	0.487252	CG6041	CG6041	CG6041-RA	FBgn0029826
								1632114_at	0.055014	Cyp12a4	Cyp12a4	CG6042-RA	FBgn0038681
								1629897_a_at	0.266025	CG6044	CG6044	CG6044-RA	FBgn0034725
								1623166_at	0.308057	CG6071	CG6071	CG6071-RA	FBgn0036186
								1639741_at	0.473899	HLHm5	HLHm5	CG6096-RA	FBgn0002631
								1628334_at	0.489874	m4	m4	CG6099-RA	FBgn0002629
								1628793_at	0.0910687	CG6106	CG6106	CG6106-RA	FBgn0030914
								1635928_a_at	0.264269	Pka-C3	Pka-C3	CG6117-RB	FBgn0000489
								1634766_at	0.326165	Ser	Ser	CG6127-RA	FBgn0004197
								1635683_at	0.30368	CG6136	CG6136	CG6136-RA	FBgn0038332
								1628728_at	0.41594	CG6163	CG6163	CG6163-RA	FBgn0036155
								1634158_at	0.469617	Npc2f	Npc2f	CG6164-RA	FBgn0039154
								1635383_at	0.474932	vnd	vnd	CG6172-RA	FBgn0003986
								1631794_at	0.476396	CG6201	CG6201	CG6201-RA	FBgn0032343
								1635125_a_at	0.473488	LManII	LManII	CG6206-RA	FBgn0027611
								1640342_at	0.481356	Dtg	Dtg	CG6234-RA	FBgn0038071
								1630734_at	0.347548	Cpr92A	Cpr92A	CG6240-RA	FBgn0038714
								1641021_a_at	0.48345	JIL-1	JIL-1	CG6297-RB	FBgn0020412
								1633059_at	0.0385457	CG6357	CG6357	CG6357-RA	FBgn0033875
								1639819_at	0.357749	Sardh	Sardh	CG6385-RA	FBgn0034276
								1640329_s_at	0.474087	Aps	Aps	CG6391-RA	FBgn0036111
								1627881_at	0.404192	salm	salm	CG6464-RA	FBgn0004579
								1623246_at	0.405424	CG6475	CG6475	CG6475-RA	FBgn0038886
								1626765_at	0.179511	TwdlB	TwdlB	CG6478-RA	FBgn0039436
								1624839_at	0.352207	h	h	CG6494-RA	FBgn0001168
								1630886_at	0.188073	SelR	SelR	CG6584-RD	FBgn0037847
								1627662_at	0.352771	Ugt35a	Ugt35a	CG6644-RA	FBgn0026315
								1633879_a_at	0.35248	prd	prd	CG6716-RB	FBgn0003145
								1630266_at	0.303426	Ilp4	Ilp4	CG6736-RA	FBgn0036048
								1640901_at	0.420382	CG6753	CG6753	CG6753-RA	FBgn0038070
								1636600_a_at	0.120805	Mf	Mf	CG6803-RA	FBgn0038294
								1635372_a_at	0.294915	Mf	Mf	CG6803-RB	FBgn0038294
								1626429_at	0.345075	Lsp1gamma	Lsp1gamma	CG6821-RA	FBgn0002564
								1633356_s_at	0.324431	nAChRalpha2	nAChRalpha2	CG6844-RA	FBgn0000039
								1641053_s_at	0.480072	tok	tok	CG6863-RB	FBgn0004885
								1624434_at	0.495465	tld	tld	CG6868-RA	FBgn0003719
								1629453_at	0.399097	FucTA	FucTA	CG6869-RA	FBgn0036485
								1634536_at	0.400554	CG6885	CG6885	CG6885-RA	FBgn0036810
								1637481_at	0.475146	Tollo	Tollo	CG6890-RA	FBgn0029114
								1630065_at	0.215228	CG6912	CG6912	CG6912-RA	FBgn0038290
								1635732_at	0.48664	CG43163	CG6915	CG6915-RA	FBgn0035898
								1630554_at	0.459891	l(3)neo38	l(3)neo38	CG6930-RA	FBgn0037947
								1632076_a_at	0.0726454	CG6933	CG6933	CG6933-RA	FBgn0036952
								1631608_at	0.418927	wake	wake	CG6954-RA	FBgn0039000
								1632734_s_at	0.461212	bnb	bnb	CG7088-RB	FBgn0001090
								1624432_at	0.221306	Spz3	Spz3	CG7104-RA	FBgn0031959
								1630261_a_at	0.379078	up	up	CG7107-RA	FBgn0004169
								1641052_at	0.318492	Jon66Cii	Jon66Cii	CG7170-RA	FBgn0035887
								1629235_s_at	0.391946	wupA	wupA	CG7178-RA	FBgn0004028
								1629805_at	0.432614	SAK	SAK	CG7186-RA	FBgn0026371
								1640867_s_at	0.419299	htl	htl	CG7223-RB	FBgn0010389
								1639885_at	0.336764	byn	byn	CG7260-RA	FBgn0011723
								1638461_s_at	0.33435	CG7271	CG7271	CG7271-RA	FBgn0036791
								1636523_at	0.463673	CG7276	CG7276	CG7276-RA	FBgn0036499
								1637706_at	0.492046	CG7330	CG7330	CG7330-RA	FBgn0036780
								1624207_at	0.337148	btsz	btsz	CG7343-RA	FBgn0038263
								1641174_at	0.00829709	RFeSP	RFeSP	CG7361-RA	FBgn0021906
								1635467_a_at	0.163384	CG7381	CG7381	CG7381-RC	FBgn0038098
								1633058_at	0.250253	halo	halo	CG7428-RA	FBgn0031346
								1637669_at	0.372068	SLC22A	SLC22A	CG7442-RA	FBgn0037140
								1626616_at	0.410205	CG7465	CG7465	CG7465-RA	FBgn0035551
								1633545_at	0.39302	PGRP-SD	PGRP-SD	CG7496-RA	FBgn0035806
								1635336_at	0.464737	comm2	comm2	CG7554-RA	FBgn0041160
								1625041_at	0.445808	Oatp74D	Oatp74D	CG7571-RA	FBgn0036732
								1625987_at	0.499675	Eig71Ee	Eig71Ee	CG7604-RA	FBgn0004592
								1637784_at	0.137928	hmw	hmw	CG7669-RA	FBgn0038607
								1632782_a_at	0.483876	CG7675	CG7675	CG7675-RA	FBgn0038610
								1639113_at	0.427563	CG7705	CG7705	CG7705-RA	FBgn0038639
								1628110_s_at	0.208321	E(Pc)	E(Pc)	CG7776-RA	FBgn0000581
								1640898_at	0.422619	DNaseII	DNaseII	CG7780-RA	FBgn0000477
								1637861_at	0.361828	CG7786	CG7786	CG7786-RA	FBgn0034096
								1640037_at	0.405362	CG7798	CG7798	CG7798-RA	FBgn0034092
								1636374_at	0.204147	CAH1	CAH1	CG7820-RA	FBgn0027844
								1624744_a_at	0.408094	nuf	nuf	CG7867-RA	FBgn0013718
								1632353_at	0.233179	CG7884	CG7884	CG7884-RA	FBgn0031001
								1639144_a_at	0.461879	Tace	Tace	CG7908-RB	FBgn0039734
								1623244_at	0.324958	Ect4	Ect4	CG7915-RA	FBgn0035835
								1631217_a_at	0.0311359	TpnC73F	TpnC73F	CG7930-RA	FBgn0010424
								1629953_at	0.226145	gt	gt	CG7952-RB	FBgn0001150
								1626730_s_at	0.362613	tna	tna	CG7958-RA	FBgn0036103
								1630889_at	0.270882	Bro	Bro	CG7960-RA	FBgn0013755
								1634463_at	0.397509	CG7992	CG7992	CG7992-RA	FBgn0031004
								1626908_at	0.150565	CG8066	CG8066	CG8066-RA	FBgn0038243
								1633540_at	0.342955	phu	phu	CG8147-RA	FBgn0037699
								1627136_at	0.389254	Khc-73	Khc-73	CG8183-RB	FBgn0019968
								1633201_at	0.418241	CG8245	CG8245	CG8245-RA	FBgn0033031
								1631474_s_at	0.458324	l(2)k05713	l(2)k05713	CG8256-RC	FBgn0022160
								1627313_at	0.18057	CG8260	CG8260	CG8260-RA	FBgn0030684
								1626834_at	0.411685	eIF4E-5	eIF4E-5	CG8277-RA	FBgn0035823
								1629322_at	0.0424903	Pde6	Pde6	CG8279-RA	FBgn0038237
								1631225_at	0.299998	Lst	Lst	CG8317-RA	FBgn0034140
								1634083_at	0.459083	Nf1	Nf1	CG8318-RB	FBgn0015269
								1624239_at	0.492964	CG8335	CG8335	CG8335-RA	FBgn0033069
								1631534_at	0.481573	sfl	sfl	CG8339-RA	FBgn0020251
								1633205_at	0.0214059	DAT	DAT	CG8380-RA	FBgn0034136
								1637833_at	0.297585	Jhe	Jhe	CG8425-RA	FBgn0010052
								1633082_at	0.0320032	TBC1D5	TBC1D5	CG8449-RA	FBgn0038129
								1628236_at	0.32477	Wnt8	Wnt8	CG8458-RA	FBgn0038134
								1629747_at	0.304658	Cpr49Ag	Cpr49Ag	CG8511-RA	FBgn0033730
								1631004_s_at	0.436665	su(Hw)	su(Hw)	CG8573-RB	FBgn0003567
								1633582_at	0.254683	Ih	Ih	CG8585-RA	FBgn0028428
								1634139_at	0.334629	Cyp301a1	Cyp301a1	CG8587-RA	FBgn0033753
								1626194_at	0.114447	melt	melt	CG8624-RA	FBgn0023001
								1625584_at	0.307622	CG8654	CG8654	CG8654-RA	FBgn0034479
								1640729_s_at	0.120917	nrv3	nrv3	CG8663-RA	FBgn0032946
								1627435_at	0.385626	clumsy	clumsy	CG8681-RA	FBgn0026255
								1639433_at	0.26742	dpn	dpn	CG8704-RA	FBgn0010109
								1641270_at	0.283487	CG8745	CG8745	CG8745-RA	FBgn0036381
								1632530_s_at	0.494241	nemy	nemy	CG8776-RD	FBgn0033764
								1637046_at	0.0576666	l(2)03659	l(2)03659	CG8799-RA	FBgn0010549
								1624663_a_at	0.168028	vis	vis	CG8821-RA	FBgn0033748
								1626027_at	0.298128	Sr-CII	Sr-CII	CG8856-RA	FBgn0020377
								1630252_at	0.468191	RpS11	RpS11	CG8857-RB	FBgn0033699
								1626509_at	0.398007	18w	18w	CG8896-RA	FBgn0004364
								1632625_a_at	0.164571	CG8960	CG8960	CG8960-RA	FBgn0035315
								1626233_at	0.398016	rau	rau	CG8965-RA	FBgn0031745
								1641155_at	0.441353	ssp2	ssp2	CG9028-RB	FBgn0036389
								1631639_at	0.463622	TpnC47D	TpnC47D	CG9073-RA	FBgn0010423
								1634259_at	0.256992	CG9083	CG9083	CG9083-RA	FBgn0035077
								1637098_at	0.0817885	CG9101	CG9101	CG9101-RA	FBgn0030622
								1638227_at	0.40671	SP1070	SP1070	CG9138-RA	FBgn0031879
								1630515_s_at	0.318029	Glt	Glt	CG9280-RC	FBgn0001114
								1629209_at	0.497398	CG9286	CG9286	CG9286-RA	FBgn0038183
								1625511_at	0.329839	CG34383	CG9322	CG9322-RA	FBgn0038178
								1634962_s_at	0.421266	hts	hts	CG9325-RB	FBgn0004873
								1635390_s_at	0.456499	CG9331	CG9331	CG9331-RB	FBgn0032889
								1628275_at	0.284713	Trl	Trl	CG9343-RB	FBgn0013263
								1632591_at	0.205335	Phk-3	Phk-3	CG9358-RA	FBgn0035089
								1626235_at	0.478354	m	m	CG9369-RA	FBgn0002577
								1629458_at	0.4356	CG9411	CG9411	CG9411-RA	FBgn0030569
								1641144_at	0.295065	CG9469	CG9469	CG9469-RA	FBgn0033118
								1632873_at	0.279898	MtnA	MtnA	CG9470-RA	FBgn0002868
								1629358_s_at	0.350539	Tsp29Fb	Tsp29Fb	CG9496-RB	FBgn0032075
								1641535_at	0.307131	CG9555	CG9555	CG9555-RA	FBgn0032085
								1640784_at	0.236969	fd19B	fd19B	CG9571-RA	FBgn0031086
								1624567_at	0.434281	Rab35	Rab35	CG9575-RA	FBgn0031090
								1632744_a_at	0.406253	if	if	CG9623-RB	FBgn0001250
								1638645_at	0.258997	CG9662	CG9662	CG9662-RA	FBgn0031529
								1630916_at	0.369716	Mkk4	Mkk4	CG9738-RA	FBgn0024326
								1638586_at	0.290838	hkb	hkb	CG9768-RA	FBgn0001204
								1623931_s_at	0.187155	CanA-14F	CanA-14F	CG9819-RA	FBgn0267912
								1626264_at	0.409279	Elba2	Elba2	CG9883-RA	FBgn0031435
								1630026_s_at	0.43257	dpp	dpp	CG9885-RA	FBgn0000490
								1628127_at	0.0174555	CG9926	CG9926	CG9926-RA	FBgn0038190
								1639677_at	0.330158	ppa	ppa	CG9952-RA	FBgn0020257
								1638912_s_at	0.338409	Hrb98DE	Hrb98DE	CG9983-RB	FBgn0001215
								1626466_at	0.487735	Cyp6a15Psi	Cyp6a15Psi	CR14753-RA	FBgn0033303
								1624497_at	0.378114	CR31541	CR31541	CR31541-RA	FBgn0037309
