# Supplementary material for: Canonical and non-canonical JAK/STAT transcriptional targets may be involved in distinct and overlapping cellular processes
Source: BMC Genomics. 2017 Sep 11;18:718. doi: 10.1186/s12864-017-4058-y (PMC5594485; doi:10.1186/s12864-017-4058-y)
Supplement: Supplementary file 3 — Overlaps of significantly changed mutant probe sets and putative canonical/non-canonical transcriptional target classification. (XLSX 138 kb) [file 12864_2017_4058_MOESM3_ESM.xlsx]

## Sheet: Maternal vs. Embryonic
Supplementary Table 3. Overlaps of significantly altered (2-fold cutoff) genes between different genotypes.
Upregulated in both									Downregulated in both									Downregulated in maternal and upregulated in embryonic										Upregulated in maternal and downregulated in embryonic
Probeset	Stat92E[mat-] Fold Change	Stat92E[06346] Fold Change	Probe Description	Gene Name	Transcript	Flybase ID			Probeset	Stat92E[mat-] Fold Change	Stat92E[06346] Fold Change	Probe Description	Gene Name	Transcript	Flybase ID			Probeset	Stat92E[mat-] Fold Change	Stat92E[06346] Fold Change	Probe Description	Gene Name	Transcript	Flybase ID				Probeset	Stat92E[mat-] Fold Change	Stat92E[06346] Fold Change	Probe Description	Gene Name	Transcript	Flybase ID
1637561_at	22.8084	37.8	lectin-33A	lectin-33A	CG16834-RA	FBgn0040096			1641144_at	0.295065	0.0512821	CG9469	CG9469	CG9469-RA	FBgn0033118			1627946_at	0.4058	2	sro	sro	CG12068-RA	FBgn0039695				1637933_a_at	14.3315	0.5	Pdi	Pdi	CG6988-RA	FBgn0014002
1632975_at	2.04224	13.7822	CG4398	CG4398	CG4398-RA	FBgn0034126			1635076_at	0.109691	0.0818713	CG12674	CG12674	CG12674-RA	FBgn0031388			1631552_at	0.138992	2.0088	pyr	pyr	CG13194-RA	FBgn0033649				1629335_at	2.5312	0.5	HDC06599	---	---	---
1634143_at	16.0216	12.5591	Cyp6w1	Cyp6w1	CG8345-RA	FBgn0033065			1632870_at	0.126507	0.0857988	tut	tut	CG32364-RA	FBgn0052364			1628444_at	0.272546	2.01706	HDC18647	---	---	---				1633153_at	2.58214	0.491018	cdc14	cdc14	CG7134-RA	FBgn0031952
1633471_at	42.7599	10.5373	Prx2540-2	Prx2540-2	CG11765-RA	FBgn0033518			1636523_at	0.463673	0.0869565	CG7276	CG7276	CG7276-RA	FBgn0036499			1634520_at	0.44636	2.0288	vn	vn	CG10491-RA	FBgn0003984				1627556_at	2.14237	0.483146	CG15639	CG15639	CG15639-RA	FBgn0032502
1636228_at	17.5455	9.95349	Cp36	Cp36	CG1478-RA	FBgn0000359			1639638_a_at	0.331473	0.146893	CG14502	CG14502	CG14502-RA	FBgn0034321			1634083_at	0.459083	2.10109	Nf1	Nf1	CG8318-RB	FBgn0015269				1623639_at	3.6155	0.471545	HDC12883	---	---	---
1635847_at	25.6058	9.38298	Vm26Aa	Vm26Aa	CG9048-RA	FBgn0003979			1626834_at	0.411685	0.188406	eIF4E-5	eIF4E-5	CG8277-RA	FBgn0035823			1638132_at	0.495058	2.10559	CG10184	CG10184	CG10184-RA	FBgn0039094				1637929_a_at	3.89518	0.464912	Muc12Ea	Muc12Ea	CG32602-RA	FBgn0052602
1634091_at	21.9595	7.86957	Cp19	Cp19	CG6524-RA	FBgn0000358			1626129_at	0.0346751	0.192308	5-HT1B	5-HT1B	CG15113-RA	FBgn0263116			1630314_at	0.480973	2.12712	CG31141	CG31141	CG31141-RA	FBgn0051141				1627688_at	18.8579	0.463317	CG4989	CG4989	CG4989-RA	FBgn0034268
1627386_at	7.17943	7.36364	Stencil:3L:12779432:12780102:GENSCAN	---	---	---			1637861_at	0.361828	0.2	CG7786	CG7786	CG7786-RA	FBgn0034096			1626466_at	0.487735	2.15	Cyp6a15Psi	Cyp6a15Psi	CR14753-RA	FBgn0033303				1629218_at	2.95634	0.456258	Top3beta	Top3beta	CG3458-RA	FBgn0026015
1633959_s_at	2.58934	6.00202	U89994 transposon Burdock DMU89994	---	---	---			1639083_at	0.25379	0.215103	faf	faf	CG1945-RC	FBgn0005632			1638429_at	0.371567	2.25926	CG33475	CG33475	CG33475-RA	FBgn0053475				1628052_at	16.7834	0.446996	Cyp6a17	Cyp6a17	CG10241-RA	FBgn0015714
1632537_at	5.71972	5.9	CdGAPr	CdGAPr	CG10538-RA	FBgn0032821			1637322_at	0.287748	0.228432	pyd	pyd	CG31349-RE	FBgn0003177			1631004_s_at	0.436665	2.2714	su(Hw)	su(Hw)	CG8573-RB	FBgn0003567				1636335_at	2.29957	0.439024	CG12923	CG12923	CG12923-RA	FBgn0033461
1624269_at	5.93463	5.77578	Tdp1	Tdp1	CG8825-RA	FBgn0031506			1633624_s_at	0.275718	0.245136	alphaTub84D	alphaTub84D	CG2512-RA	FBgn0003885			1635110_at	0.205782	2.27296	Cyp6a13	Cyp6a13	CG2397-RA	FBgn0033304				1630728_a_at	2.38003	0.426618	phr	phr	CG11205-RA	FBgn0003082
1633833_at	4.86336	5.74033	CG18213	CG18213	CG18213-RA	FBgn0038470			1626655_at	0.194266	0.263752	bnk	bnk	CG1480-RA	FBgn0004389			1623136_at	0.22758	2.31818	HDC04026	---	---	---				1636591_at	2.69746	0.422434	skpB	skpB	CG8881-RA	FBgn0026176
1636921_at	3.86767	4.58211	l(2)06496	l(2)06496	CG9893-RA	FBgn0010622			1623263_at	0.495936	0.28	HDC08642	---	---	---			1638462_at	0.464568	2.3237	CG18088	CG18088	CG18088-RA	FBgn0032082				1623613_at	11.1584	0.414634	brv3	brv3	CG13762-RA	FBgn0040333
1630411_at	5.60973	4.56813	CG9945	CG9945	CG9945-RB	FBgn0034527			1638003_at	0.450457	0.293103	CG14204	CG14204	CG14204-RA	FBgn0031032			1637948_at	0.362315	2.34722	S.C2R001366	---	---	---				1626909_at	14.1248	0.390071	CG10931	CG10931	CG10931-RA	FBgn0034274
1628918_at	3.3077	4.43485	CG17478	CG17478	CG17478-RA	FBgn0058280			1638053_at	0.154278	0.303081	Cyp4p1	Cyp4p1	CG10842-RA	FBgn0015037			1626356_s_at	0.240717	2.44643	mgl	mgl	CG15316-RB	FBgn0030133				1635285_at	4.45522	0.375	CG32461	CG32461	CG32461-RA	FBgn0052461
1630629_at	15.3681	4.20833	Atg8b	Atg8b	CG12334-RA	FBgn0038539			1627936_s_at	0.177933	0.317365	NO_REP_ID transposion invader3	---	---	---			1631165_at	0.243423	2.50926	GstE14	GstE14	CG4688-RA	FBgn0033817				1629083_at	11.5101	0.371298	CG16704	CG16704	CG16704-RA	FBgn0031558
1629380_at	125.133	4	Cp16	Cp16	CG6533-RA	FBgn0000356			1623255_at	0.435145	0.328671	Stencil:2L:4629889:4627027:GENSCAN	---	---	---			1641657_s_at	0.298711	2.57074	ckn	ckn	CG12424-RC	FBgn0033987				1631407_a_at	4.41541	0.361855	APC7	APC7	CG14444-RA	FBgn0029879
1625415_at	2.81762	4	qin	qin	CG14306-RA	FBgn0038628			1634002_at	0.373394	0.338881	CG13315	CG13315	CG13315-RA	FBgn0040827			1627180_at	0.0883739	2.5754	Cyp4d14	Cyp4d14	CG3540-RA	FBgn0023541				1633285_at	6.83289	0.357175	y	y	CG3757-RA	FBgn0004034
1640719_at	2.61379	3.46667	CR33218	CR33218	CG33218-RA	FBgn0053218			1626328_at	0.447854	0.345609	CG32259	CG32259	CG32259-RB	FBgn0052259			1629834_at	0.306459	2.8	CG18628	CG18628	CG18628-RA	FBgn0036091				1636758_s_at	2.03105	0.352774	phr	phr	CG11205-RA	FBgn0003082
1628989_at	9.42747	3.33333	X06779 transposon P-element	---	---	---			1628035_at	0.194818	0.347741	CG18536	CG18536	CG18536-RA	FBgn0034322			1633545_at	0.39302	2.83417	PGRP-SD	PGRP-SD	CG7496-RA	FBgn0035806				1641113_at	24.3766	0.302632	CG13083	CG13083	CG13083-RA	FBgn0032789
1631477_a_at	3.43099	3.24658	Sdic	Sdic	CG9580-RA	FBgn0025801			1631266_a_at	0.281804	0.359778	P5cr-2	P5cr-2	CG5840-RA	FBgn0038516			1631040_at	0.487023	2.86683	sowah	sowah	CG10632-RA	FBgn0036302				1638121_at	2.75835	0.282927	CG9961	CG9961	CG9961-RA	FBgn0031451
1640976_at	3.77727	3.18258	Ykt6	Ykt6	CG1515-RA	FBgn0029978			1632978_at	0.345099	0.362162	CG32207	CG32207	CG32207-RA	FBgn0052207			1639225_at	0.398677	3.05431	CG13711	CG13711	CG13711-RA	FBgn0035572				1634664_at	12.9735	0.152274	Cyp309a2	Cyp309a2	CG18559-RA	FBgn0041337
1635374_at	3.04842	3.15663	CG31728	CG31728	CG31728-RA	FBgn0051728			1632788_at	0.458189	0.402597	S.CX001156	---	---	---			1625200_at	0.311824	3.33333	CG30386	CG30386	CG30386-RA	FBgn0050386				1623477_at	5.81421	0.137021	HDC12755	---	---	---
1638882_at	3.45796	3.06159	ry	ry	CG7642-RA	FBgn0003308			1625049_at	0.0261662	0.406472	Tb	Tb	CG5480-RA	FBgn0039446			1629312_at	0.36569	3.77778	Obp57e	Obp57e	CG30145-RA	FBgn0050145				1638392_at	2.69833	0.105263	Acp98AB	Acp98AB	CG31056-RA	FBgn0013745
1623949_s_at	2.58543	2.9554	CG32816	CG32816	CG32816-RB	FBgn0052816			1626908_at	0.150565	0.410628	CG8066	CG8066	CG8066-RA	FBgn0038243			1625245_at	0.182774	3.85507	Mco1	Mco1	CG3759-RA	FBgn0032116				1632874_at	2.555	0.045977	CG6602	CG6602	CG6602-RA	FBgn0035673
1630625_s_at	4.3534	2.9375	HDC11543	---	---	---			1632922_at	0.297525	0.414414	NFAT	NFAT	CG11172-RA	FBgn0030505			1622900_at	0.489683	3.90909	Gr59d	Gr59d	CG30330-RA	FBgn0041236
1639733_s_at	3.06522	2.76017	CG14275	CG14275	CG14275-RA	FBgn0032022			1631869_at	0.278492	0.423645	CG14053	CG14053	CG14053-RA	FBgn0029603			1627324_at	0.392035	4.17207	lola	lola	CG12052-RH	FBgn0005630
1630840_at	2.23988	2.75	NfI	NfI	CG2380-RA	FBgn0039899			1626771_at	0.352984	0.424342	spri	spri	CG32680-RB	FBgn0052680			1631559_s_at	0.4867	4.96988	HDC09397	---	---	---
1640397_at	6.91118	2.70882	Glut4EF	Glut4EF	CG32469-RA	FBgn0052469			1633052_at	0.264006	0.432749	HDC06489	---	---	---			1624663_a_at	0.168028	5.13333	vis	vis	CG8821-RA	FBgn0033748
1637873_at	4.52978	2.50388	scpr-C	scpr-C	CG5106-RA	FBgn0037879			1629829_at	0.0829035	0.435221	CG13454	CG13454	CG13454-RA	FBgn0036503			1635886_s_at	0.183328	7.66264	AY180916 transposon accord	---	---	---
1635442_a_at	11.4484	2.4812	GRHR	GRHR	CG11325-RB	FBgn0025595			1624056_a_at	0.0310552	0.438306	CG42818	CG42818	CG12455-RB	FBgn0262000			1629362_at	0.299165	7.8	mthl8	mthl8	CG32475-RA	FBgn0052475
1641211_at	58.5245	2.47619	Cp7Fb	Cp7Fb	CG15350-RA	FBgn0030044			1629872_at	0.0425284	0.455224	HDC16921	---	---	---			1640377_s_at	0.00822073	8.38261	Rala	Rala	CG2849-RB	FBgn0015286
1629828_at	2.64466	2.42233	CG13375	CG13375	CG13375-RA	FBgn0040370			1623900_a_at	0.26956	0.457115	Mal-B2	Mal-B2	CG14935-RA	FBgn0032382			1634391_at	0.296465	10.25	CG18109	CG18109	CG18109-RA	FBgn0028901
1629469_s_at	2.50521	2.34575	CG10960	CG10960	CG10960-RC	FBgn0036316			1627636_at	0.19171	0.457942	CG14636	CG14636	CG14636-RA	FBgn0037217			1626088_at	0.405697	16.2839	CG2177	CG2177	CG2177-RA	FBgn0039902
1634468_at	2.50701	2.34398	CG13397	CG13397	CG13397-RA	FBgn0014417			1640910_at	0.141381	0.459266	CG15731	CG15731	CG15731-RA	FBgn0030390			1631805_at	0.11047	20.1429	CG3397	CG3397	CG3397-RA	FBgn0037975
1629331_at	5.19217	2.31343	CG31468	CG31468	CG31468-RA	FBgn0047351			1633800_s_at	0.126347	0.464646	CG10089	CG10089	CG10089-RB	FBgn0036369			1625375_at	0.00519057	35	CG32201	CG32201	CG32201-RA	FBgn0052201
1624462_at	3.8306	2.3	CG32331	CG32331	CG32331-RA	FBgn0046769			1625713_at	0.214506	0.465311	CG11263	CG11263	CG11263-RA	FBgn0036330
1626345_at	2.27861	2.25421	IM4	IM4	CG15231-RA	FBgn0040653			1637568_at	0.051209	0.466729	TwdlW	TwdlW	CG4060-RA	FBgn0038487
1626979_at	2.0083	2.25	Gr92a	Gr92a	CG31208-RA	FBgn0045471			1639821_at	0.342578	0.467953	CG3238	CG3238	CG3238-RA	FBgn0031540
1629888_at	2.27414	2.23684	CG6220	CG6220	CG6220-RA	FBgn0033865			1638228_s_at	0.40241	0.469534	NO_REP_ID tranposon rooA	---	---	---
1633850_at	2.48817	2.22088	Mis12	Mis12	CG18156-RA	FBgn0035725			1634873_at	0.391088	0.470732	LD33458	---	---	---
1636055_at	9.66553	2.15702	Hsc70-2	Hsc70-2	CG7756-RA	FBgn0001217			1637963_at	0.243145	0.475064	CG14191	CG14191	CG14191-RA	FBgn0030981
1623044_at	6.53405	2.14265	Cp15	Cp15	CG6519-RA	FBgn0000355			1635940_at	0.170894	0.476027	CG5367	CG5367	CG5367-RA	FBgn0032228
1627655_at	2.38266	2.12137	Rpi	Rpi	CG30410-RA	FBgn0050410			1633529_s_at	0.339996	0.482301	HDC09600	---	---	---
1638331_s_at	4.5118	2.09622	CG31054	CG31054	CG31054-RA	FBgn0051054			1629106_at	0.176903	0.485179	CG2233	CG2233	CG2233-RA	FBgn0029990
1631291_at	6.54286	2.08551	CR_tc_GM24362 ncRNA	---	---	---			1627164_at	0.424936	0.48764	FLASH	FLASH	CG4616-RA	FBgn0033806
1640379_s_at	2.08133	2.08505	CG11079	CG11079	CG11079-RA	FBgn0034851			1640778_at	0.419992	0.497283	LP09838	CR43242	---	FBgn0262887
1627171_at	2.00222	2.07578	l(3)87Df	l(3)87Df	CG7620-RA	FBgn0002354
1624124_at	2.16399	2.02675	GNBP1	GNBP1	CG6895-RA	FBgn0040323

## Sheet: Embryo Overlaps
Supplementary Table 3. Overlaps of significantly altered (2-fold cutoff) genes between different genotypes.
Putative canonical targets (2-way overlap)									Putative canonical targets (2-way overlap)									Putative non-canonical targets (2-way overlap)									Putative non-canonical targets (2-way overlap)									Putative canonical or non-canonical targets (2 way overlap)									Putative canonical targets (3-way overlap)
Probeset	hop[3] Fold Change	Stat92E[06346] Fold Change	Probe Description	Gene Name	Transcript	Flybase ID			Probeset	hop[Tum-l] Fold Change	Stat92E[06346] Fold Change	Probe Description	Gene Name	Transcript	Flybase ID			Probeset	hop[3] Fold Change	Stat92E[06346] Fold Change	Probe Description	Gene Name	Transcript	Flybase ID			Probeset	hop[Tum-l] Fold Change	Stat92E[06346] Fold Change	Probe Description	Gene Name	Transcript	Flybase ID			Probeset	hop[3] Fold Change	hop[Tum-l] Fold Change	Probe Description	Gene Name	Transcript	Flybase ID			Probeset	hop[3] Fold Change	hop[Tum-l] Fold Change	Stat92E[06346] Fold Change	Probe Description
1622966_at	0.392713	0.186235	CG15527	CG15527	CG15527-RA	FBgn0039739			1623091_at	2.0625	0.1	CG12644	CG12644	CG12644-RA	FBgn0040940			1624663_a_at	0.333333	5.13333	vis	vis	CG8821-RA	FBgn0033748			1622900_at	3.36364	3.90909	Gr59d	Gr59d	CG30330-RA	FBgn0041236			1623876_at	0.193548	2.70968	HDC08612	---	---	---			1625164_at	0.153846	5.63077	0.230769	TotX
1623000_at	0.0866013	0.398693	CG33093	CG33093	CG33093-RA	FBgn0053093			1623767_at	2.53846	0.369231	CG17839	CG17839	CG17839-RA	FBgn0036454			1625415_at	0.48062	4	CG14306	CG14306	CG14306-RA	FBgn0038628			1622906_at	3.88183	3.36632	Sod3	Sod3	CG13200-RA	FBgn0033630			1624287_at	0.160714	2.08929	CG17217	CG17217	CG17217-RA	FBgn0032419			1627281_at	0.0425532	6.01064	0.340426	CG3117
1623088_at	0.296856	0.498791	CG10855	CG10855	CG10855-RA	FBgn0035461			1623818_at	2.02439	0.402439	S.C3R001100	---	---	---			1626586_at	0.5	6.08333	Obp57a	Obp57a	CG30141-RA	FBgn0043535			1622946_at	2.11468	2.17087	CG6908	CG6908	CG6908-RA	FBgn0037936			1624522_at	0.258621	3.15517	CG5302	CG5302	CG5302-RA	FBgn0038351			1630908_at	0.310924	2.88235	0.151261	CG13617
1623274_s_at	0.411064	0.377021	bol	bol	CG4760-RC	FBgn0011206			1624220_s_at	3.83333	0.277778	HDC03386	---	---	---			1627408_at	0.147059	2.52941	CG32107	CG32107	CG32107-RA	FBgn0052107			1622961_at	11.2	2.9	CG40162	CG40162	CG40162-RA	FBgn0058162			1624663_a_at	0.333333	3.6	vis	vis	CG8821-RA	FBgn0033748			1634861_at	0.05	2.4	0.5	CG17177
1623314_at	0.274194	0.0860215	toy	toy	CG11186-RB	FBgn0019650			1625731_at	11.8148	0.481481	CG13114	CG13114	CG13114-RA	FBgn0032127			1627948_at	0.413793	2.20259	aPKC	aPKC	CG10261-RA	FBgn0022131			1622986_at	2.76316	3.23684	HDC12978	---	---	---			1625164_at	0.153846	5.63077	TotX	TotX	CG31193-RA	FBgn0044810			1641113_at	0.131579	2.5	0.302632	CG13083
1623346_at	0.0648148	0.0555556	CG2861	CG2861	CG2861-RA	FBgn0029728			1625803_at	2.64706	0.411765	CT35036	---	---	---			1628259_at	0.540179	4.69196	RE44040	CR42646	---	FBgn0261429			1623044_at	2.31471	2.14265	Cp15	Cp15	CG6519-RA	FBgn0000355			1626586_at	0.5	3.83333	Obp57a	Obp57a	CG30141-RA	FBgn0043535			1641709_at	0.489796	2.02041	0.326531	Stencil:2R:13282857:13276854:GENSCAN
1623477_at	0.0829787	0.137021	HDC12755	---	---	---			1626072_at	7.22222	0.333333	Unc-89	Unc-89	CG30175-RA	FBgn0050175			1628326_at	0.481013	2.32911	S.C3L001830	---	---	---			1623069_s_at	2.11012	2.19718	CG17544	CG17544	CG17544-RA	FBgn0032775			1627281_at	0.0425532	6.01064	CG3117	CG3117	CG3117-RA	FBgn0031471
1623529_s_at	0.0380117	0.0643275	Or19b	Or19b	CG32825-RA	FBgn0062565			1626737_at	2.22727	0.454545	Gr89a	Gr89a	CG14901-RA	FBgn0038440			1628918_at	0.471212	4.43485	CG17478	CG17478	CG17478-RA	FBgn0058280			1623109_at	4.75822	4.69243	CG4593	CG4593	CG4593-RA	FBgn0029929			1627408_at	0.147059	3.41176	CG32107	CG32107	CG32107-RA	FBgn0052107
1623613_at	0.373984	0.414634	CG13762	CG13762	CG13762-RA	FBgn0040333			1628881_at	2.09091	0.363636	HDC10645	---	---	---			1629331_at	0.104478	2.31343	CG31468	CG31468	CG31468-RA	FBgn0047351			1623136_at	2.0303	2.31818	HDC04026	---	---	---			1627948_at	0.413793	2.79023	aPKC	aPKC	CG10261-RA	FBgn0022131
1623637_s_at	0.346154	0.431953	Lcp65Ab2	Lcp65Ab2	CG18773-RA	FBgn0020643			1629410_at	8.33333	0.145833	CG32572	CG32572	CG32572-RA	FBgn0052572			1631477_a_at	0.356164	3.24658	Sdic	Sdic	CG9580-RA	FBgn0025801			1623292_at	3.58737	2.62404	CG33128	CG33128	CG33128-RA	FBgn0053128			1628918_at	0.471212	2.57424	CG17478	CG17478	CG17478-RA	FBgn0058280
1623831_x_at	0.165877	0.42654	Stencil:2R:14787088:14829639:GENSCAN	---	---	---			1630708_at	2.12195	0.268293	S.C2R002095	---	---	---			1632720_at	0.375	22.625	LysX	LysX	CG9120-RA	FBgn0004431			1623296_at	2.54814	2.18829	CG32625	CG32625	CG32625-RA	FBgn0052625			1629060_s_at	0.4	2.42857	CG40139	CG40139	CG40139-RA	FBgn0058139
1623900_a_at	0.436235	0.457115	Mal-B2	Mal-B2	CG14935-RA	FBgn0032382			1630827_s_at	2.73775	0.477941	CR_tc_LD11130	---	---	---			1633386_s_at	0.391304	7.43478	CT37020	---	---	---			1623329_at	3.68018	2.45495	CG14500	CG14500	CG14500-RA	FBgn0034318			1629493_at	0.422238	2.1893	U26	U26	CG13401-RA	FBgn0027780
1623946_at	0.412698	0.460317	CG32970	CG32970	CG32970-RA	FBgn0052970			1632583_at	3.09091	0.363636	CG13539	CG13539	CG13539-RA	FBgn0034833			1635857_at	0.205882	2.20588	CG10919	CG10919	CG10919-RA	FBgn0037514			1623331_at	6.34615	2.47115	CG32199	CG32199	CG32199-RA	FBgn0052199			1630908_at	0.310924	2.88235	CG13617	CG13617	CG13617-RA	FBgn0039201
1624106_at	0.20155	0.333333	CG3790	CG3790	CG3790-RA	FBgn0033778			1632986_a_at	3.25	0.25	List	List	CG15088-RB	FBgn0034381			1638238_at	0.482558	2.35465	CG5778	CG5778	CG5778-RA	FBgn0038930			1623521_at	5.80723	5	tobi	tobi	CG11909-RA	FBgn0039330			1631855_at	0.075	2.075	CG10864	CG10864	CG10864-RA	FBgn0038621
1624144_at	0.11875	0.26875	CG13566	CG13566	CG13566-RA	FBgn0034942			1633465_at	2.44737	0.0921053	CG15349	CG15349	CG15349-RA	FBgn0030043			1638455_at	0.47619	5.80952	HDC07351	---	---	---			1623680_at	3.09939	2.56795	CG32793	CG32793	CG32793-RA	FBgn0052793			1632215_at	0.423006	2.60297	CG6296	CG6296	CG6296-RA	FBgn0039470
1624179_at	0.104167	0.270833	CG31680	CG31680	CG31680-RA	FBgn0051680			1634154_at	14.5938	0.109375	CG15570	CG15570	CG15570-RA	FBgn0029697			1640144_at	0.148352	2.48901	CG18067	CG18067	CG18067-RA	FBgn0034512			1623684_at	2.08654	2.14423	Sema-2b	Sema-2b	CG4383-RA	FBgn0034125			1633167_s_at	0.392857	7.89286	CG6788	CG6788	CG6788-RA	FBgn0030880
1624224_at	0.429293	0.277778	U06920 transposon HeT-A	---	---	---			1634358_s_at	3.05714	0.457143	HDC11378	---	---	---			1641538_at	0.47619	2.28571	CG30017	CG30017	CG30017-RA	FBgn0050017			1623776_s_at	6.75	5.5	dsx	dsx	CG11094-RB	FBgn0000504			1633386_s_at	0.391304	4.32609	CT37020	---	---	---
1624368_at	0.211538	0.307692	HDC07599	---	---	---			1634726_s_at	30.4576	0.118644	CG18478	CG18478	CG18478-RA	FBgn0028517												1623951_at	3.8	8	dpr2	dpr2	CG14068-RA	FBgn0032316			1634861_at	0.05	2.4	CG17177	CG17177	CG17177-RA	FBgn0036440
1624634_at	0.20339	0.231638	CG40050	CG40050	CG40050-RA	FBgn0058050			1635220_at	2.29032	0.306452	Or83a	Or83a	CG10612-RA	FBgn0037322												1624020_at	2.66819	2.73112	mod(mdg4)	mod(mdg4)	CG32491-RO	FBgn0002781			1635857_at	0.205882	2.58824	CG10919	CG10919	CG10919-RA	FBgn0037514
1624737_at	0.388235	0.376471	CG31001	CG31001	CG31001-RA	FBgn0051001			1637934_at	25.8053	0.5	HDC19504	---	---	---												1624057_at	18.24	30.4	CG16713	CG16713	CG16713-RA	FBgn0031560			1636194_s_at	0.188976	4.22835	HDC02744	---	---	---
1624820_at	0.486679	0.353464	CG8800	CG8800	CG8800-RA	FBgn0033408			1639323_at	19.3247	0.493506	TotC	TotC	CG31508-RA	FBgn0044812												1624074_at	4.03339	2.96761	Obp56a	Obp56a	CG11797-RA	FBgn0034468			1636689_at	0.237154	3.54743	CG4259	CG4259	CG4259-RA	FBgn0031389
1624834_at	0.494737	0.364912	CG14015	CG14015	CG14015-RA	FBgn0031716			1639643_at	5.51701	0.489796	CG18557	CG18557	CG18557-RA	FBgn0031470												1624124_at	2.1358	2.02675	GNBP1	GNBP1	CG6895-RA	FBgn0040323			1637802_at	0.411765	2.80392	CT32813	---	---	---
1625058_at	0.299915	0.485495	CG9889	CG9889	CG9889-RA	FBgn0041712			1639775_at	4.20833	0.375	CG5388	CG5388	CG5388-RA	FBgn0038944												1624127_at	4.33333	25	HDC02355	---	---	---			1640203_at	0.474138	2.26724	CT34520	---	---	---
1625164_at	0.153846	0.230769	TotX	TotX	CG31193-RA	FBgn0044810			1640029_s_at	2.69231	0.0769231	HDC11911	---	---	---												1624128_at	2.82353	2.18824	CG31769	CG31769	CG31769-RA	FBgn0051769			1641113_at	0.131579	2.5	CG13083	CG13083	CG13083-RA	FBgn0032789
1625209_at	0.289157	0.457831	CG40392	CG40392	CG40392-RA	FBgn0058392			1640410_at	6.27586	0.386207	CG33459	CG33459	CG33459-RA	FBgn0053459												1624177_at	3.57388	2.93404	CG7941	CG7941	CG7941-RA	FBgn0036108
1625379_a_at	0.24	0.2	CG40091	CG40091	CG40091-RA	FBgn0058091																					1624197_a_at	3.2	5.26667	CG6652	CG6652	CG6652-RA	FBgn0036687
1625407_at	0.311475	0.311475	CG40336	CG40336	CG40336-RA	FBgn0058336																					1624283_at	3.05101	4.42778	CG13224	CG13224	CG13224-RA	FBgn0033598
1625483_at	0.248164	0.160413	CG31080	CG31080	CG31080-RA	FBgn0051080																					1624307_at	2.28571	2.28571	CG10801	CG10801	CG10801-RA	FBgn0029660
1625645_at	0.36036	0.459459	CG31822	CG31822	CG31822-RA	FBgn0051822																					1624351_at	4.53488	6.04651	CT33236	---	---	---
1625648_at	0.37108	0.275654	CG3868	CG3868	CG3868-RA	FBgn0036422																					1624393_at	16.5091	2.75455	w	w	CG2759-RA	FBgn0003996
1625680_a_at	0.309237	0.379464	CG5792	CG5792	CG5792-RA	FBgn0032455																					1624394_at	7.33333	8.26667	CG13332	CG13332	CG13332-RA	FBgn0033851
1625713_at	0.459928	0.465311	CG11263	CG11263	CG11263-RA	FBgn0036330																					1624458_at	2.93333	5.8	CG6083	CG6083	CG6083-RA	FBgn0036183
1625739_at	0.0690858	0.20656	CG3292	CG3292	CG3292-RA	FBgn0034710																					1624540_at	3.19328	3.47899	CG14642	CG14642	CG14642-RB	FBgn0037222
1625785_at	0.19057	0.35167	CG14616	CG14616	CG14616-RA	FBgn0031192																					1624651_at	9.90909	5.54545	HDC13250	---	---	---
1625802_a_at	0.141807	0.205731	CG13135	CG13135	CG13135-RA	FBgn0032184																					1624688_at	10.7433	2.57034	CG9360	CG9360	CG9360-RA	FBgn0030332
1625823_at	0.371951	0.359756	CG1075	CG1075	CG1075-RA	FBgn0037397																					1624769_s_at	41	19.7143	RE46574	---	---	---
1625912_at	0.163934	0.491803	CG40290	CG40290	CG40290-RA	FBgn0058290																					1624803_at	2.12245	2.14286	Stencil:4:275254:280287:GENSCAN	---	---	---
1626028_at	0.00821018	0.334975	CG4783	CG4783	CG4783-RA	FBgn0038756																					1624810_at	2.55556	4.33333	Muc4B	Muc4B	CG32774-RA	FBgn0052774
1626250_at	0.327044	0.440252	CG14282	CG14282	CG14282-RA	FBgn0038685																					1624817_at	7.51724	9.27586	Sr-CIV	Sr-CIV	CG3212-RA	FBgn0031547
1626326_at	0.233172	0.201939	CG31436	CG31436	CG31436-RA	FBgn0051436																					1624846_at	67.1364	2.31818	CG10764	CG10764	CG10764-RA	FBgn0034221
1626328_at	0.308782	0.345609	CG32259	CG32259	CG32259-RB	FBgn0052259																					1624928_at	3.67066	3.23801	Crtc	Crtc	CG6064-RA	FBgn0036746
1626334_at	0.31068	0.456311	CG6628	CG6628	CG6628-RA	FBgn0036072																					1625017_at	2.45	3.37	CG3732	CG3732	CG3732-RA	FBgn0034750
1626552_at	0.329122	0.423247	CG3568	CG3568	CG3568-RA	FBgn0029710																					1625042_at	2.49157	2.0489	CG31288	CG31288	CG31288-RA	FBgn0051288
1626655_at	0.22708	0.263752	bnk	bnk	CG1480-RA	FBgn0004389																					1625046_at	3.23401	2.3742	Rbm13	Rbm13	CG10648-RA	FBgn0030067
1626665_at	0.496403	0.438849	CG7408	CG7408	CG7408-RB	FBgn0036765																					1625200_at	2.6	3.33333	CG30386	CG30386	CG30386-RA	FBgn0050386
1626669_at	0.315068	0.287671	S.CX000756	---	---	---																					1625237_at	2.08537	3.30488	CG1894	CG1894	CG1894-RA	FBgn0039585
1626728_at	0.278846	0.480769	S.C3R002771	---	---	---																					1625245_at	4.89855	3.85507	Mco1	Mco1	CG3759-RA	FBgn0032116
1626819_s_at	0.407767	0.116505	AT18239	CG11552	---	FBgn0036465																					1625324_at	2.17547	2.09221	CG18549	CG18549	CG18549-RA	FBgn0038053
1626830_at	0.218056	0.133333	Lcp1	Lcp1	CG11650-RA	FBgn0002531																					1625341_at	4.38164	4.32609	FucTC	FucTC	CG40305-RA	FBgn0058305
1626908_at	0.308213	0.410628	CG8066	CG8066	CG8066-RA	FBgn0038243																					1625372_at	3.66667	37.7222	Gr98b	Gr98b	CG31059-RA	FBgn0046887
1626922_at	0.420779	0.423377	CG31876	CG31876	CG31876-RA	FBgn0051876																					1625375_at	145.5	35	CG32201	CG32201	CG32201-RA	FBgn0052201
1626935_at	0.355872	0.257753	Lcp65Ab2	Lcp65Ab2	CG18773-RA	FBgn0020643																					1625402_at	6.07143	6.78571	Ugt36Bb	Ugt36Bb	CG13271-RA	FBgn0040261
1627281_at	0.0425532	0.340426	CG3117	CG3117	CG3117-RA	FBgn0031471																					1625420_at	13.3333	13.8889	CG40371	CG40371	CG40371-RA	FBgn0058371
1627305_at	0.15942	0.42029	CG5398	CG5398	CG5398-RA	FBgn0034882																					1625487_at	6.12025	5.28481	CG6839	CG6839	CG6839-RA	FBgn0036831
1627484_at	0.306805	0.352941	CG13694	CG13694	CG13694-RA	FBgn0031219																					1625489_at	2.25397	2.04762	brp	brp	CG30337-RA	FBgn0050337
1627572_at	0.165289	0.0826446	CG31219	CG31219	CG31219-RA	FBgn0051219																					1625514_s_at	3.13383	2.59208	CG11413	CG11413	CG11430-RB	FBgn0035022
1627686_at	0.326203	0.171123	HDC00241	---	---	---																					1625667_at	2.7619	9.52381	CG13561	CG13561	CG13561-RA	FBgn0034906
1627696_at	0.137615	0.449541	HDC08824	---	---	---																					1625698_at	324.545	2.63636	SPH93	SPH93	CG6639-RA	FBgn0032638
1627736_at	0.179464	0.104464	Activin-beta	Activin-beta	CG11062-RA	FBgn0024913																					1625745_at	3.9601	2.17375	CG31643	CG31643	CG31643-RA	FBgn0051643
1627737_at	0.224299	0.35514	CG13008	CG13008	CG13008-RA	FBgn0030780																					1625832_at	12.7857	4.78571	HDC14580	---	---	---
1627882_at	0.348877	0.309154	dlg1	dlg1	CG1725-RC	FBgn0001624																					1625901_s_at	3.05128	2.5641	HDC00331	---	---	---
1627936_s_at	0.491018	0.317365	NO_REP_ID transposon invader3	---	---	---																					1625911_at	2.19403	2.14925	CG15760	CG15760	CG15760-RA	FBgn0030508
1627952_a_at	0.291339	0.362205	CG8102	CG8102	CG8102-RB	FBgn0034007																					1625996_s_at	2.67568	3.10811	AT24650	CG33943	---	FBgn0047334
1627990_at	0.0882353	0.470588	Acp53Ea	Acp53Ea	CG8622-RA	FBgn0015584																					1626061_at	6.0303	2.66667	Trpm	Trpm	CG30078-RA	FBgn0050078
1628035_at	0.445972	0.347741	CG18536	CG18536	CG18536-RA	FBgn0034322																					1626113_at	3.85203	3.54579	CG4080	CG4080	CG4080-RA	FBgn0035983
1628052_at	0.171378	0.446996	Cyp6a17	Cyp6a17	CG10241-RA	FBgn0015714																					1626131_at	13.6667	6.66667	CG11342	CG11342	CG11362-RA	FBgn0034737
1628238_at	0.0927171	0.115406	Tektin C	Tektin C	CG10541-RA	FBgn0035638																					1626133_s_at	6.24956	4.45664	GH06606	---	---	---
1628286_at	0.425	0.2	CR_tc_LP01161 ncRNA	---	---	---																					1626147_s_at	3.42416	3.26146	CPTI	CPTI	CG12891-RA	FBgn0027842
1628298_at	0.131068	0.0873786	PPO3	PPO3	CG2952-RA	FBgn0261363																					1626160_s_at	2.53684	2.2	HDC05162	---	---	---
1628331_at	0.423529	0.270588	Ca-beta	Ca-beta	CG6320-RB	FBgn0259822																					1626229_at	7.64286	4.42857	S.C3L000827	---	---	---
1628355_at	0.13198	0.0812183	CG32379	CG32379	CG32379-RA	FBgn0052379																					1626297_at	2.06667	5.33333	S.C2L001217	---	---	---
1628417_at	0.43299	0.329897	CG14324	CG14324	CG14324-RA	FBgn0038527																					1626298_at	2.45363	2.17944	CG14958	CG14958	CG14958-RA	FBgn0035413
1628687_at	0.472727	0.163636	CT32987	---	---	---																					1626405_at	20.4353	11.8275	Rep1	Rep1	CG8357-RA	FBgn0024732
1628690_at	0.259798	0.217245	CG1503	CG1503	CG1503-RA	FBgn0031157																					1626415_at	3.11538	2.42308	CG32738	CG32738	CG32738-RA	FBgn0061403
1628699_at	0.143959	0.0578406	Lsp1beta	Lsp1beta	CG4178-RA	FBgn0002563																					1626466_at	2.8	2.15	Cyp6a15Psi	Cyp6a15Psi	CR14753-RA	FBgn0033303
1628988_at	0.107914	0.316547	HDC14396	---	---	---																					1626626_at	2.37931	3.44828	Tep5	Tep5	CG13079-RA	FBgn0032808
1629083_at	0.15262	0.371298	CG16704	CG16704	CG16704-RA	FBgn0031558																					1626630_at	15.8571	10.8571	Sgs4	Sgs4	CG12181-RB	FBgn0003374
1629098_at	0.377171	0.305211	CG7631	CG7631	CG7631-RA	FBgn0028945																					1626878_at	6.13333	2.73333	CG13811	CG13811	CG13811-RA	FBgn0036944
1629199_at	0.343724	0.340853	Ag5r2	Ag5r2	CG9540-RA	FBgn0020508																					1626888_at	2.37358	2.14528	CG9426	CG9426	CG9426-RA	FBgn0032485
1629218_at	0.330193	0.456258	Top3beta	Top3beta	CG3458-RA	FBgn0026015																					1626952_at	2.13139	2.65693	pip	pip	CG9614-RG	FBgn0003089
1629323_at	0.16129	0.0806452	CG32644	CG32644	CG32644-RB	FBgn0052644																					1626995_at	6.375	12.375	CSN1a	CSN1a	CG4697-RA	FBgn0028838
1629530_at	0.0266075	0.28714	CG15066	CG15066	CG15066-RA	FBgn0034328																					1627016_at	2.66667	6.75	CR_tc_LD16711	---	---	---
1629531_at	0.181337	0.121212	CG6460	CG6460	CG6460-RA	FBgn0039439																					1627127_at	4.42634	2.26786	CG13609	CG13609	CG13609-RA	FBgn0039170
1629590_at	0.124183	0.0915033	Gr64c	Gr64c	CG32256-RA	FBgn0045477																					1627160_at	25.75	14.55	CT32271	---	---	---
1629749_a_at	0.294798	0.410405	CG13870	CG13870	CG13870-RB	FBgn0034506																					1627236_s_at	2.37333	4.98667	HDC03384	---	---	---
1629829_at	0.345617	0.435221	CG13454	CG13454	CG13454-RA	FBgn0036503																					1627324_at	3.37282	4.17207	lola	lola	CG12052-RH	FBgn0005630
1630179_at	0.0650407	0.0650407	CG40341	CG40341	CG40341-RA	FBgn0058341																					1627386_at	16.1818	7.36364	Stencil:3L:12779432:12780102:GENSCAN	---	---	---
1630194_at	0.302632	0.0657895	HDC11686	---	---	---																					1627526_at	2.00579	2.26788	CG8778	CG8778	CG8778-RA	FBgn0033761
1630282_at	0.16335	0.397296	CG14852	CG14852	CG14852-RA	FBgn0038242																					1627755_at	9.34483	11.7241	CG14185	CG14185	CG14185-RA	FBgn0036936
1630297_at	0.421875	0.0703125	HDC02593	---	---	---																					1627796_s_at	2.05191	2.04182	SD05230	---	---	---
1630352_at	0.399467	0.238133	CG13445	CG13445	CG13445-RA	FBgn0036532																					1627816_a_at	2.64197	2.22405	CG32264	CG32264	CG32264-RA	FBgn0052264
1630387_at	0.414773	0.0738636	HDC11617	---	---	---																					1627820_at	2.25865	2.07743	CG30096	CG30096	CG30096-RA	FBgn0050096
1630475_at	0.463855	0.409639	CG40269	CG40269	CG40269-RA	FBgn0058269																					1627857_at	4.76923	6.30769	Stencil:3L:5237336:5249427:GENSCAN	---	---	---
1630512_at	0.36526	0.324675	CG8316	CG8316	CG8316-RA	FBgn0030852																					1627940_at	5.66667	3.25	NO_REP_ID transposon Stalker3	---	---	---
1630614_s_at	0.224579	0.252862	HDC11981	---	---	---																					1628163_at	5	3.08	HDC08777	---	---	---
1630673_at	0.192	0.12	CG32240	CG32240	CG32240-RA	FBgn0052240																					1628341_at	2.26087	3.93478	SD04624	---	---	---
1630684_at	0.00300687	0.00515464	CG13032	CG13032	CG13032-RA	FBgn0036652																					1628386_at	3.06897	4.41379	CT33317	---	---	---
1630700_at	0.324219	0.160156	S.C3L001530	---	---	---																					1628435_at	3.90523	2.47079	sqd	sqd	CG16901-RA	FBgn0003498
1630863_s_at	0.170213	0.202128	HDC02632	---	---	---																					1628480_at	4.375	12.25	Gr98d	Gr98d	CG31061-RA	FBgn0046885
1630908_at	0.310924	0.151261	CG13617	CG13617	CG13617-RA	FBgn0039201																					1628532_at	3.89286	2.46429	CG15768	CG15768	CG15768-RA	FBgn0029806
1630974_at	0.473171	0.463415	HDC16575	---	---	---																					1628560_at	2.09166	2.38081	CG9344	CG9344	CG9344-RA	FBgn0034564
1631032_at	0.333333	0.142857	CG14659	CG14659	CG14659-RA	FBgn0037284																					1628564_at	5.75758	10.2121	Spn43Ad	Spn43Ad	CG1859-RA	FBgn0033147
1631042_at	0.447853	0.472393	HDC11656	---	---	---																					1628622_s_at	3.94118	5.82353	S.C2R000135	---	---	---
1631086_at	0.129412	0.129412	S.CX001943	---	---	---																					1628639_at	2.33005	3.95074	CG5791	CG5791	CG5791-RA	FBgn0040582
1631100_at	0.397125	0.287511	CG10626	CG10626	CG10626-RA	FBgn0035610																					1628695_at	2.07692	2.23077	Nost	Nost	CG33224-RA	FBgn0259734
1631255_at	0.125	0.0769231	S.C3L001385	---	---	---																					1628752_at	4.69231	5.76923	SmydA-3	SmydA-3	CG17085-RA	FBgn0032309
1631407_a_at	0.343129	0.361855	CG14444	CG14444	CG14444-RA	FBgn0029879																					1628758_at	7.49189	5.37297	CG1774	CG1774	CG1774-RA	FBgn0039856
1631599_at	0.462264	0.141509	CG31976	CG31976	CG31976-RA	FBgn0051976																					1628854_at	6.06667	7.73333	CG32252	CG32252	CG32252-RA	FBgn0052252
1631604_at	0.489815	0.466667	CG9511	CG9511	CG9511-RA	FBgn0031810																					1628913_at	4.05869	2.63744	CG32365	CG32365	CG32365-RA	FBgn0052365
1631725_at	0.315	0.145	CG4691	CG4691	CG4691-RA	FBgn0028870																					1628963_at	53.7059	10.0588	CG4716	CG4716	CG4716-RA	FBgn0033820
1632174_at	0.382353	0.0980392	HDC17385	---	---	---																					1628989_at	5.51515	3.33333	X06779 P-element PPI251	---	---	---
1632206_at	0.350228	0.378104	CG5491	CG5491	CG5491-RA	FBgn0039459																					1629046_a_at	44	22.1818	CG4716	CG4716	CG4716-RB	FBgn0033820
1632299_at	0.372222	0.255556	alphaPS4	alphaPS4	CG16827-RA	FBgn0034005																					1629125_at	62.3333	41.6667	CT34163	---	---	---
1632315_at	0.28125	0.148438	CG13035	CG13035	CG13035-RB	FBgn0036628																					1629160_s_at	2.89302	2.06306	GM02923	Prosap	---	FBgn0040752
1632334_at	0.349593	0.105691	CG40073	CG40073	CG40073-RA	FBgn0058073																					1629184_at	3.94698	2.0561	CG3819	CG3819	CG3819-RA	FBgn0036833
1632775_at	0.37033	0.151648	CG12854	CG12854	CG12854-RA	FBgn0033965																					1629194_s_at	2.47604	3.10521	ade2	ade2	CG9127-RA	FBgn0000052
1632843_at	0.375	0.5	Ucp4C	Ucp4C	CG9064-RA	FBgn0031757																					1629224_at	22.6567	13.1493	CG14420	CG14420	CG14420-RA	FBgn0029643
1632849_at	0.432466	0.220307	nol	nol	CG32077-RA	FBgn0014368																					1629240_at	2.39024	2.87805	Mst84Dc	Mst84Dc	CG17945-RA	FBgn0004174
1632870_at	0.41716	0.0857988	CG32364	CG32364	CG32364-RA	FBgn0052364																					1629242_x_at	2.69027	16.3009	U14101 TART-element DM14101	---	---	---
1632909_at	0.381356	0.338983	HDC13644	---	---	---																					1629362_at	4.2	7.8	mthl8	mthl8	CG32475-RA	FBgn0052475
1632925_at	0.208791	0.0989011	Gr57a	Gr57a	CG13441-RA	FBgn0041240																					1629378_at	2.05	3.05	CG10752	CG10752	CG10752-RA	FBgn0036325
1633071_at	0.485981	0.140187	HDC13940	---	---	---																					1629380_at	29.3182	4	Cp16	Cp16	CG6533-RA	FBgn0000356
1633096_at	0.282759	0.331034	CR_tc_GM07040 ncRNA	---	---	---																					1629469_s_at	2.49425	2.34575	CG10960	CG10960	CG10960-RC	FBgn0036316
1633460_at	0.340909	0.191919	CG6034	CG6034	CG6034-RA	FBgn0036750																					1629495_at	31.5	31.5	HDC16228	---	---	---
1633497_s_at	0.495283	0.382075	CG33092	CG33092	CG33092-RA	FBgn0053092																					1629569_at	2.19868	2.45506	Fbxl4	Fbxl4	CG1839-RA	FBgn0030555
1633508_at	0.264286	0.5	CG31700	CG31700	CG31700-RA	FBgn0051700																					1629649_at	5.85	4.65	CT32172	---	---	---
1633529_s_at	0.181416	0.482301	HDC09600	---	---	---																					1629678_a_at	3.21141	2.3255	Aplip1	Aplip1	CG1200-RA	FBgn0040281
1633624_s_at	0.252918	0.245136	alphaTub84D	alphaTub84D	CG2512-RA	FBgn0003885																					1629701_at	22.625	11.875	CG15767	CG15767	CG15767-RA	FBgn0029809
1633756_at	0.181818	0.0413223	S.C3R001345	---	---	---																					1629718_at	3.24444	4.38333	CG16727	CG16727	CG16727-RA	FBgn0038719
1633902_at	0.282297	0.177033	HDC14378	---	---	---																					1629751_at	8	2.16667	CG13693	CG13693	CG13693-RA	FBgn0031235
1633946_at	0.311881	0.363861	CG31955	CG31955	CG31955-RA	FBgn0051955																					1629834_at	3.26667	2.8	CG18628	CG18628	CG18628-RA	FBgn0036091
1634026_at	0.47191	0.404494	HDC18302	---	---	---																					1629850_at	7.31034	3.58621	HDC17702	---	---	---
1634141_a_at	0.185185	0.179894	Parp	Parp	CG40411-RD	FBgn0010247																					1629853_at	2.25862	3.40561	CG3699	CG3699	CG3699-RA	FBgn0040349
1634499_at	0.331933	0.42437	CG8565	CG8565	CG8565-RA	FBgn0030697																					1629856_at	2.90741	2.64815	HDC06178	---	---	---
1634506_s_at	0.07	0.47	S.CX001941	---	---	---																					1629888_at	3.31579	2.23684	CG6220	CG6220	CG6220-RA	FBgn0033865
1634515_at	0.272908	0.35508	CG8093	CG8093	CG8093-RA	FBgn0033999																					1630014_at	2.69919	3.15447	Nox	Nox	CG3896-RA	FBgn0034112
1634648_at	0.45776	0.358546	CG9077	CG9077	CG9077-RA	FBgn0033600																					1630040_at	4.75	10.75	S.CX000065	---	---	---
1634654_at	0.406455	0.386255	poe	poe	CG14472-RA	FBgn0011230																					1630081_at	9.11111	3.61111	HDC05447	---	---	---
1634830_at	0.320755	0.0471698	CG10164	CG10164	CG10164-RA	FBgn0039088																					1630212_at	2.46812	2.14928	CG2065	CG2065	CG2065-RA	FBgn0033204
1634848_at	0.405131	0.414217	CG16705	CG16705	CG16705-RA	FBgn0039102																					1630238_at	4.64986	2.38936	Lcp4	Lcp4	CG2044-RA	FBgn0002535
1634852_at	0.199047	0.0762308	CG14851	CG14851	CG14851-RA	FBgn0038240																					1630240_at	2.38636	4.02273	HDC16649	---	---	---
1634861_at	0.05	0.5	CG17177	CG17177	CG17177-RA	FBgn0036440																					1630241_at	19.4835	24.0604	lambdaTry	lambdaTry	CG12350-RA	FBgn0043470
1635076_at	0.0818713	0.0818713	CG12674	CG12674	CG12674-RA	FBgn0031388																					1630320_at	115.05	65.7	betaTry	betaTry	CG18211-RA	FBgn0010357
1635170_at	0.145833	0.354167	CG2901	CG2901	CG2901-RA	FBgn0029679																					1630325_at	4.63158	4.84211	CG15262	CG15262	CG15262-RA	FBgn0028852
1635172_at	0.293478	0.402174	HDC07857	---	---	---																					1630411_at	3.32809	4.56813	CG9945	CG9945	CG9945-RB	FBgn0034527
1635258_s_at	0.234234	0.181447	AF364550 transposon Quasimodo	AF364550	---	---																					1630441_at	2.14286	3.69048	CG12716	CG12716	CG12716-RA	FBgn0030439
1635285_at	0.492647	0.375	CG32461	CG32461	CG32461-RA	FBgn0052461																					1630442_at	4.97668	3.10622	CG3598	CG3598	CG3598-RA	FBgn0025645
1635456_at	0.396802	0.387355	CG31235	CG31235	CG31235-RA	FBgn0051235																					1630574_at	3.5	7.2	CG3906	CG3906	CG3906-RA	FBgn0034871
1635620_at	0.491573	0.5	CR_tc_RE45760 ncRNA	---	---	---																					1630625_s_at	6.625	2.9375	HDC11543	---	---	---
1635689_at	0.124023	0.138672	Lcp2	Lcp2	CG8697-RA	FBgn0002533																					1630629_at	6.45833	4.20833	Atg8b	Atg8b	CG12334-RA	FBgn0038539
1635940_at	0.5	0.476027	CG5367	CG5367	CG5367-RA	FBgn0032228																					1630692_at	2.7404	2.49846	CG31789	CG31789	CG31789-RA	FBgn0051789
1635958_at	0.376147	0.394495	HDC07169	---	---	---																					1630709_at	3.92857	2.7381	HDC13507	---	---	---
1636090_a_at	0.322857	0.185714	sv	sv	CG11049-RA	FBgn0005561																					1630744_at	2.65957	2.29787	HDC00423	---	---	---
1636131_at	0.372918	0.48569	CG17227	CG17227	CG17227-RA	FBgn0038035																					1630749_at	3.17143	4.51429	CG11052	CG11052	CG11052-RA	FBgn0040524
1636166_at	0.114754	0.122951	CG15280	CG15280	CG15280-RA	FBgn0028867																					1630762_at	2.125	2.14286	PK1-R	PK1-R	CG9918-RA	FBgn0038201
1636285_at	0.0487805	0.0365854	HDC03719	---	---	---																					1630879_at	2.06452	2.83871	S.C3R000110	---	---	---
1636460_at	0.198185	0.459237	CG10475	CG10475	CG10475-RA	FBgn0035667																					1630957_s_at	2.83797	2.56125	slif	slif	CG11128-RA	FBgn0037203
1636523_at	0.226087	0.0869565	CG7276	CG7276	CG7276-RA	FBgn0036499																					1630959_at	4.04545	3.13636	Stencil:3R:16230345:16228735:GENSCAN	---	---	---
1636591_at	0.384248	0.422434	skpB	skpB	CG8881-RA	FBgn0026176																					1631004_s_at	3.68397	2.2714	su(Hw)	su(Hw)	CG8573-RB	FBgn0003567
1636839_a_at	0.214533	0.292388	Or71a	Or71a	CG17871-RC	FBgn0036474																					1631040_at	5.26634	2.86683	sowah	sowah	CG10632-RA	FBgn0036302
1637215_at	0.122222	0.5	CG10881	CG10881	CG10881-RA	FBgn0038796																					1631072_at	2.02536	2.7087	CG9512	CG9512	CG9512-RA	FBgn0030593
1637224_at	0.341564	0.481481	CG13905	CG13905	CG13905-RA	FBgn0035176																					1631091_at	14.75	7.625	CG10928	CG10928	CG10928-RA	FBgn0040522
1637587_at	0.443478	0.321739	CG16716	CG16716	CG16716-RB	FBgn0034459																					1631211_at	2.85	3.675	CG13245	CG13245	CG13245-RA	FBgn0045827
1637755_at	0.108527	0.379845	CG10987	CG10987	CG10987-RA	FBgn0040647																					1631291_at	2.962	2.08551	CR_tc_GM24362	---	---	---
1637790_a_at	0.358333	0.0416667	CG12250	CG12250	CG12250-RA	FBgn0039345																					1631305_at	3.875	6.25	GM04458	---	---	---
1637929_a_at	0.45614	0.464912	CG32602	CG32602	CG32602-RA	FBgn0052602																					1631364_at	2.47059	2.01961	CG32047	CG32047	CG32047-RA	FBgn0052047
1638003_at	0.37931	0.293103	CG14204	CG14204	CG14204-RA	FBgn0031032																					1631405_at	3.56	3.2	CG9508	CG9508	CG9508-RA	FBgn0031809
1638153_at	0.374101	0.23741	CG7907	CG7907	CG7907-RA	FBgn0038887																					1631424_at	2.175	2.3	S.C3L000814	---	---	---
1638154_at	0.131765	0.395294	CG2187	CG2187	CG2187-RA	FBgn0017448																					1631470_at	2.05882	6.58824	ttm2	ttm2	CG12313-RA	FBgn0035124
1638396_at	0.0398671	0.0498339	S.C3L002410	---	---	---																					1631559_s_at	2.27711	4.96988	HDC09397	---	---	---
1638478_at	0.307947	0.271523	CG1231	CG1231	CG1231-RA	FBgn0035134																					1631591_at	2.31208	2.97651	CG31935	CG31935	CG31935-RA	FBgn0051935
1638534_at	0.459677	0.25	Stencil:2L:18049245:18054709:GENSCAN	---	---	---																					1631605_at	3.39024	4.34146	LD27104	---	---	---
1638815_at	0.344121	0.26753	CG14850	CG14850	CG14850-RA	FBgn0038239																					1631737_at	4.75	7	HDC02554	---	---	---
1638850_at	0.166667	0.423611	HDC02243	---	---	---																					1631805_at	12.5714	20.1429	CG3397	CG3397	CG3397-RA	FBgn0037975
1639039_at	0.0828729	0.447514	CG32852	CG32852	CG32852-RA	FBgn0052852																					1631946_at	2.13815	2.89639	CG7173	CG7173	CG7173-RA	FBgn0037099
1639041_at	0.352273	0.363636	HDC14315	---	---	---																					1632101_at	6.45455	6.27273	HDC20488	---	---	---
1639056_at	0.371257	0.419162	HDC05694	---	---	---																					1632168_at	12.5	6.16667	msopa	msopa	CG14560-RA	FBgn0004414
1639350_at	0.0697674	0.436693	Eig63F-2	Eig63F-2	CG32265-RA	FBgn0004911																					1632187_at	2.53337	2.02845	CG9646	CG9646	CG9646-RA	FBgn0034184
1639462_at	0.43314	0.311047	HDC07058	---	---	---																					1632210_at	5.8587	2.27174	CG30091	CG30091	CG30091-RA	FBgn0050091
1639638_a_at	0.231638	0.146893	CG14502	CG14502	CG14502-RA	FBgn0034321																					1632224_at	2.4311	2.18728	CG40137	CG40137	CG40137-RA	FBgn0058137
1639713_at	0.483333	0.293333	CG14242	CG14242	CG14242-RA	FBgn0039443																					1632349_at	3.57143	2.64286	HDC16224	---	---	---
1639799_s_at	0.253518	0.230605	CG32074	CG32074	CG32074-RA	FBgn0052074																					1632441_at	3.81818	6.45455	CG14669	CG14669	CG14669-RA	FBgn0037326
1639974_a_at	0.128492	0.49162	CG6569	CG6569	CG6569-RA	FBgn0038909																					1632453_at	8.35	6.45	eloF	eloF	CG16905-RA	FBgn0037762
1640111_s_at	0.124224	0.136646	CG18131	CG18131	CG18131-RE	FBgn0031343																					1632499_at	2.104	2.248	Mur2B	Mur2B	CG14796-RA	FBgn0025390
1640277_s_at	0.264706	0.421569	S.C2R000879	---	---	---																					1632561_at	6	3.125	laccase2	laccase2	CG30437-RC	FBgn0050437
1640645_at	0.335227	0.0909091	S.C3R001993	---	---	---																					1632566_at	2.51852	2.73148	CG11313	CG11313	CG11318-RA	FBgn0039818
1640648_at	0.225806	0.0806452	HDC16578	---	---	---																					1632686_at	2.09677	2.87097	HDC03444	---	---	---
1640654_at	0.467005	0.456853	Gustav	Gustav	CG31770-RB	FBgn0044869																					1632866_at	4.51429	4.34286	HDC03319	---	---	---
1640893_a_at	0.407102	0.457831	PH4alphaSG2	PH4alphaSG2	CG1546-RA	FBgn0039779																					1632958_a_at	2.13514	2.04891	CG15675	CG15675	CG15675-RA	FBgn0034648
1640964_at	0.451807	0.493976	CG12147	CG12147	CG12147-RA	FBgn0037325																					1632975_at	10.2772	13.7822	CG4398	CG4398	CG4398-RA	FBgn0034126
1640988_at	0.477707	0.382166	CG14339	CG14339	CG14339-RA	FBgn0031301																					1633038_at	2.52083	3.64583	CG5863	CG5863	CG5863-RA	FBgn0038507
1641019_at	0.471503	0.367876	HDC00271	---	---	---																					1633062_at	3.83929	2.80357	DIP-alpha	DIP-alpha	CG32791-RA	FBgn0052791
1641020_at	0.396552	0.0948276	S.CX002141	---	---	---																					1633103_at	3.875	2.20833	CG14357	CG14357	CG14357-RA	FBgn0038204
1641107_at	0.389381	0.168142	CG17732	CG17732	CG17732-RA	FBgn0036923																					1633142_at	17.5172	5.82759	CG17681	CG17681	CG17681-RA	FBgn0032668
1641113_at	0.131579	0.302632	CG13083	CG13083	CG13083-RA	FBgn0032789																					1633191_at	5.58294	3.6764	CR_tc_AT27057	---	---	---
1641190_at	0.289342	0.342055	CG6580	CG6580	CG6580-RA	FBgn0035666																					1633214_at	5.56934	6.18248	CG4835	CG4835	CG4835-RA	FBgn0035607
1641340_s_at	0.327434	0.415929	CG32601	CG32601	CG32601-RA	FBgn0052601																					1633299_at	2.27273	4.95455	lz	lz	CG1689-RA	FBgn0002576
1641412_at	0.270251	0.40852	CG31809	CG31809	CG31809-RA	FBgn0051809																					1633327_at	8.1	10.4	CG11023	CG11023	CG11023-RA	FBgn0031208
1641602_at	0.441001	0.340882	CG13170	CG13170	CG13170-RA	FBgn0033703																					1633328_at	2.05952	2.02381	RpI12	RpI12	CG13418-RA	FBgn0038903
1641664_at	0.417195	0.276018	CG10170	CG10170	CG10170-RA	FBgn0039085																					1633352_at	4.625	2.8125	HDC18328	---	---	---
1641694_at	0.172414	0.12069	HDC10274	---	---	---																					1633471_at	21.3549	10.5373	Prx2540-2	Prx2540-2	CG11765-RA	FBgn0033518
1641709_at	0.489796	0.326531	Stencil:2R:13282857:13276854:GENSCAN	---	---	---																					1633474_x_at	2.33245	2.05141	CG32603	CG32603	CG32603-RA	FBgn0052603
																											1633484_at	3.2	13.4	CG7072	CG7072	CG7072-RA	FBgn0035874
																											1633545_at	4.15578	2.83417	PGRP-SD	PGRP-SD	CG7496-RA	FBgn0035806
																											1633555_at	5.85714	3.42857	Or35a	Or35a	CG17868-RA	FBgn0028946
																											1633727_s_at	2.02643	2.3955	CG8789	CG8789	CG8789-RA	FBgn0036896
																											1633833_at	7.90166	5.74033	CG18213	CG18213	CG18213-RA	FBgn0038470
																											1633880_s_at	5.54955	7.98198	Ir76a	Ir76a	CG8533-RB	FBgn0036907
																											1633939_at	3.71429	2.85714	CG13563	CG13563	CG13563-RA	FBgn0034966
																											1633998_s_at	5.91404	7.03438	AF365402 transposon Beagle	---	---	---
																											1634091_at	39.7391	7.86957	Cp19	Cp19	CG6524-RA	FBgn0000358
																											1634097_s_at	2.61982	3.06479	CG11659	CG11659	CG11659-RA	FBgn0038731
																											1634143_at	9.45161	12.5591	Cyp6w1	Cyp6w1	CG8345-RA	FBgn0033065
																											1634218_at	5.60786	3.88391	CG17270	CG17270	CG17270-RA	FBgn0038828
																											1634279_at	2.11905	2.64286	CG11529	CG11529	CG11529-RA	FBgn0036264
																											1634323_at	2.28571	3.51587	CG17191	CG17191	CG17191-RA	FBgn0039473
																											1634354_at	5.10714	3	HDC12505	---	---	---
																											1634391_at	14.75	10.25	CG18109	CG18109	CG18109-RA	FBgn0028901
																											1634398_a_at	4.70898	4.10488	Dl	Dl	CG3619-RB	FBgn0000463
																											1634418_at	3.53654	3.43355	CG15407	CG15407	CG15407-RB	FBgn0031521
																											1634440_s_at	28	21.2941	LP01487	Eip74EF	---	FBgn0000567
																											1634477_at	6.40541	2.11712	CG31177	CG31177	CG31177-RA	FBgn0051177
																											1634633_s_at	4.96023	4.53693	NO_REP_ID transposon accord	---	---	---
																											1634729_at	3.40528	4.04241	l(2)37Cd	l(2)37Cd	CG10563-RA	FBgn0032760
																											1635037_at	3.28261	3.65217	CG4022	CG4022	CG4022-RA	FBgn0035986
																											1635130_a_at	2.51193	2.53015	SamDC	SamDC	CG5029-RB	FBgn0019932
																											1635166_at	8.47059	4.35294	dysc	dysc	CG32131-RA	FBgn0052131
																											1635273_s_at	7.28427	6.57431	kek5	kek5	CG12199-RC	FBgn0031016
																											1635348_at	9.8	7.4	CT33901	---	---	---
																											1635360_at	2.28667	2.28833	Ktl	Ktl	CG10830-RA	FBgn0038839
																											1635361_at	12.2857	12.2857	OS9	OS9	CG18806-RA	FBgn0042129
																											1635374_at	3.89157	3.15663	CG31728	CG31728	CG31728-RA	FBgn0051728
																											1635379_at	6.09524	8.88571	CG31300	CG31300	CG31300-RA	FBgn0051300
																											1635442_a_at	2.52632	2.4812	GRHR	GRHR	CG11325-RB	FBgn0025595
																											1635486_at	2.22751	3.00529	CG33468	CG33468	CG33468-RA	FBgn0053468
																											1635498_at	76.8929	2.96429	CG9259	CG9259	CG9259-RA	FBgn0032913
																											1635518_at	2.44355	2.41263	nonA	nonA	CG4211-RA	FBgn0004227
																											1635549_at	1322.9	5.9	TotA	TotA	CG31509-RA	FBgn0028396
																											1635558_s_at	3.1938	2.45349	LD12453	seq	---	FBgn0028991
																											1635565_at	4.35484	5.83871	CG32060	CG32060	CG32060-RA	FBgn0052060
																											1635617_at	6.9	3.7	HDC06630	---	---	---
																											1635763_at	5.82353	9.05882	CG13226	CG13226	CG13226-RA	FBgn0033594
																											1635770_at	23.8571	15.9286	CG31097	CG31097	CG31097-RA	FBgn0051097
																											1635847_at	4.38298	9.38298	Vm26Aa	Vm26Aa	CG9048-RA	FBgn0003979
																											1635868_at	3.18527	6.04751	CG6295	CG6295	CG6295-RA	FBgn0039471
																											1635886_s_at	8.53865	7.66264	AY180916 tranposon blood	---	---	---
																											1635936_at	10.4664	9.03442	GILT3	GILT3	CG13822-RA	FBgn0039098
																											1635959_at	4.2518	10.2338	CG13461	CG13461	CG13461-RA	FBgn0036468
																											1635964_at	2.60377	2.98113	niki	niki	CG10951-RA	FBgn0039230
																											1636012_at	6.3	5.8	CG13437	CG13437	CG13437-RA	FBgn0034541
																											1636076_a_at	2.30588	2.95294	tutl	tutl	CG15427-RE	FBgn0010473
																											1636113_at	2.39683	2.46032	HDC19942	---	---	---
																											1636228_at	15.3721	9.95349	Cp36	Cp36	CG1478-RA	FBgn0000359
																											1636343_at	3.91721	4.22996	CG6283	CG6283	CG6283-RA	FBgn0039474
																											1636368_at	2.10345	2.44828	CG14269	CG14269	CG14269-RA	FBgn0029658
																											1636409_at	6.68807	10.7248	CG11034	CG11034	CG11034-RA	FBgn0031741
																											1636447_at	2.27624	2.19337	CG14024	CG14024	CG14024-RA	FBgn0031697
																											1636485_at	5.02174	4.3913	CTCF	CTCF	CG8591-RB	FBgn0035769
																											1636507_at	6.30292	2.36861	vanin-like	vanin-like	CG32754-RA	FBgn0040069
																											1636516_at	26.1051	20.6707	CG32189	CG32189	CG32189-RA	FBgn0052189
																											1636566_at	9.5	24.25	CG32368	CG32368	CG32368-RA	FBgn0052368
																											1636618_at	6.29847	3.51852	CG8664	CG8664	CG8664-RA	FBgn0030836
																											1636743_s_at	2.86957	6.95652	S.CX002262	---	---	---
																											1636764_at	2.04565	2.07204	CG31075	CG31075	CG31075-RA	FBgn0051075
																											1636779_at	10.5	6.83333	S.CX000755	---	---	---
																											1636894_s_at	7.09091	11.1818	CG31188	CG31188	CG31188-RA	FBgn0051188
																											1636973_at	2.68966	3.03448	smp-30	smp-30	CG7390-RB	FBgn0038257
																											1636979_at	2.49786	2.61752	CG7912	CG7912	CG7912-RA	FBgn0039736
																											1637050_at	17	74	CG33054	CG33054	CG33054-RB	FBgn0053054
																											1637055_s_at	5.94595	2.97297	AC006215 transposon gtwin	---	---	---
																											1637144_a_at	15.9499	11.3153	Map205	Map205	CG1483-RA	FBgn0002645
																											1637192_at	21	42.5556	CG16732	CG16732	CG16732-RA	FBgn0039086
																											1637440_at	2.02128	2	CG17344	CG17344	CG17344-RA	FBgn0032755
																											1637451_at	5.64516	2.41935	CG31239	CG31239	CG31239-RA	FBgn0051239
																											1637480_at	4.6087	4.08696	Stencil:3L:9869359:9864928:GENSCAN	---	---	---
																											1637492_at	71.8157	54.0423	epsilonTry	epsilonTry	CG18681-RA	FBgn0010425
																											1637534_at	5.66572	2.27027	olf186-F	olf186-F	CG11430-RC	FBgn0041585
																											1637561_at	17.6	37.8	lectin-33A	lectin-33A	CG16834-RA	FBgn0040096
																											1637567_at	2.19048	8.36667	Mal-A6	Mal-A6	CG30360-RA	FBgn0050360
																											1637631_at	2.23333	3.4	tutl	tutl	CG15427-RC	FBgn0010473
																											1637719_at	4	9.83333	brv2	brv2	CG16793-RA	FBgn0036712
																											1637728_at	8.35714	4.21429	CG8508	CG8508	CG8508-RA	FBgn0038123
																											1637734_at	2056.25	2.5	TepI	TepI	CG18096-RA	FBgn0041183
																											1637796_at	2.28571	2.34286	HDC07628	---	---	---
																											1637857_at	231.667	31.3333	lectin-24A	lectin-24A	CG3410-RA	FBgn0040104
																											1637889_at	2.10971	2.15511	CG5883	CG5883	CG5883-RA	FBgn0036225
																											1637915_at	3.22727	3	HDC19299	---	---	---
																											1637924_at	10.8889	5.11111	Stencil:X:9666046:9657127:GENSCAN	---	---	---
																											1637945_at	8.375	7.875	RE67734	---	---	---
																											1637994_at	2.16273	2.28312	mars	mars	CG17064-RA	FBgn0033845
																											1638015_at	6.41667	2.33333	HDC14735	---	---	---
																											1638021_at	2	8	CG4757	CG4757	CG4757-RA	FBgn0027584
																											1638057_at	2.33333	3.09524	CG18765	CG18765	CG18765-RA	FBgn0042110
																											1638080_at	20.7692	22.8462	CG13658	CG13658	CG13658-RA	FBgn0039315
																											1638110_at	2.86957	3.65217	CG40467	CG40467	CG40467-RA	FBgn0267429
																											1638132_at	2.50466	2.10559	CG10184	CG10184	CG10184-RA	FBgn0039094
																											1638223_at	4.11719	2.54688	CG13361	CG13361	CG13361-RA	FBgn0029532
																											1638255_at	2.62	2.72	HDC19000	---	---	---
																											1638264_at	19.4127	14.5556	CG1304	CG1304	CG1304-RA	FBgn0031141
																											1638268_at	3.0597	4.38806	TBPH	TBPH	CG10327-RC	FBgn0025790
																											1638322_at	4.64706	8.41176	CG10168	CG10168	CG10168-RA	FBgn0039087
																											1638375_at	2.2	2	Tim17b2	Tim17b2	CG15257-RA	FBgn0020371
																											1638390_at	10.5882	9.61765	HDC06551	---	---	---
																											1638424_at	9.53901	3.71631	CG10514	CG10514	CG10514-RA	FBgn0039312
																											1638429_at	3	2.25926	CG33475	CG33475	CG33475-RA	FBgn0053475
																											1638430_at	3.33333	2.33333	S.C3R003262	---	---	---
																											1638462_at	5.58382	2.3237	CG18088	CG18088	CG18088-RA	FBgn0032082
																											1638583_at	2.04762	3.39683	CG31103	CG31103	CG31103-RA	FBgn0051103
																											1638648_at	21.4914	12.1371	CG8160	CG8160	CG8160-RA	FBgn0034011
																											1638687_at	2.33333	3.33333	CG40298	CG40298	CG40298-RA	FBgn0058298
																											1638813_at	2.41379	3.13793	CG15499	CG15499	CG15499-RA	FBgn0038891
																											1638858_at	3.05703	2.27757	CG8934	CG8934	CG8934-RA	FBgn0039391
																											1638885_at	2.76923	2.61538	CR33318	CR33318	CG33318-RA	FBgn0053318
																											1638936_s_at	9.5	8.83333	S.C2L002523	---	---	---
																											1638949_at	3.5	3.2	CG31830	CG31830	CG31830-RA	FBgn0051830
																											1639019_s_at	2.00779	2.97975	Stencil:2R:8476483:8477383:GENSCAN	---	---	---
																											1639166_at	2.09211	2.11842	CG10677	CG10677	CG10677-RA	FBgn0035596
																											1639180_at	2.48823	2.99501	Arc1	Arc1	CG12505-RA	FBgn0033926
																											1639204_at	21.8333	20.8333	ppk14	ppk14	CG9501-RA	FBgn0031803
																											1639225_at	2.15335	3.05431	CG13711	CG13711	CG13711-RA	FBgn0035572
																											1639366_at	2.02778	2.33333	Hr38	Hr38	CG1864-RC	FBgn0014859
																											1639401_at	3.29472	6.35924	LvpH	LvpH	CG8696-RA	FBgn0002570
																											1639502_at	2.29167	4.33333	NimC1	NimC1	CG8942-RA	FBgn0259896
																											1639517_at	2.48077	2.36538	CT32422	---	---	---
																											1639562_at	32.5185	41.5	CG12491	CG12491	CG12491-RA	FBgn0034900
																											1639582_at	3.85429	3.78244	Pde11	Pde11	CG10231-RA	FBgn0032686
																											1639609_s_at	2.4023	2.85057	complexin	complexin	CG32490-RE	FBgn0041605
																											1639694_s_at	2.45808	3.65266	CG10102	CG10102	CG10102-RA	FBgn0033927
																											1639729_s_at	2.46384	5.03798	Z27119 transposon blastopia	---	---	---
																											1639767_at	8.42857	2.14286	TrpA1	TrpA1	CG5751-RA	FBgn0035934
																											1639824_at	25.7	23.5	HDC07063	---	---	---
																											1640114_at	10	4.90909	HDC13350	---	---	---
																											1640199_at	5.58133	3.688	Hcs	Hcs	CG14670-RA	FBgn0037332
																											1640261_at	4.13636	4.09091	CG9522	CG9522	CG9522-RA	FBgn0030587
																											1640292_at	4.66667	2.5	S.C2R000098	---	---	---
																											1640328_at	3.2243	2.54206	HDC14195	---	---	---
																											1640355_at	3.38571	5.78571	CG5246	CG5246	CG5246-RA	FBgn0038484
																											1640377_s_at	58.0087	8.38261	Rala	Rala	CG2849-RB	FBgn0015286
																											1640379_s_at	2.72036	2.08505	CG11079	CG11079	CG11079-RA	FBgn0034851
																											1640566_at	3.39535	6.55814	Cyp4p2	Cyp4p2	CG1944-RA	FBgn0033395
																											1640616_at	3.37037	3.18519	CG17974	CG17974	CG17974-RA	FBgn0034624
																											1640719_at	2.93333	3.46667	CG33218	CG33218	CG33218-RA	FBgn0053218
																											1640806_at	2.98309	4.27621	Muc55B	Muc55B	CG5765-RA	FBgn0034294
																											1640819_at	17.3	115.2	CG14422	CG14422	CG14422-RA	FBgn0029645
																											1640882_at	12	6.33333	CG1863	CG1863	CG1863-RA	FBgn0033435
																											1640955_s_at	82	13.4	NO_REP_ID transposon Tirant	---	---	---
																											1640976_at	3.27804	3.18258	Ykt6	Ykt6	CG1515-RA	FBgn0029978
																											1641050_s_at	4.11111	2.14815	HDC06480	---	---	---
																											1641072_at	3.45472	2.11407	PEK	PEK	CG2087-RA	FBgn0037327
																											1641106_at	3	2.88889	S.CX000530	---	---	---
																											1641122_at	2.12	2.64	HDC02532	---	---	---
																											1641211_at	18.8571	2.47619	Cp7Fb	Cp7Fb	CG15350-RA	FBgn0030044
																											1641235_at	2.32463	2.34747	CG14102	CG14102	CG14102-RA	FBgn0036906
																											1641258_at	3.58583	2.46866	CG31437	CG31437	CG31437-RA	FBgn0051437
																											1641272_at	2.272	2.8736	mgl	mgl	CG12139-RB	FBgn0030130
																											1641282_at	54	6	mthl4	mthl4	CG6536-RB	FBgn0034219
																											1641349_at	3.51389	4.27778	rdgA	rdgA	CG10966-RA	FBgn0003217
																											1641374_at	8.9	5.7	S.C2R002842	---	---	---
																											1641657_s_at	2.48921	2.57074	CG12424	CG12424	CG12424-RC	FBgn0033987
																											1641665_at	3.125	3.54167	S.CX002339	---	---	---
																											1641734_at	4.3	3.16667	ninaE	ninaE	CG4550-RA	FBgn0002940
[truncated: 11 more columns]

## Sheet: Maternal_Embryo Overlaps
Supplementary Table 3. Overlaps of significantly altered (2-fold cutoff) genes between different genotypes.
Putative canonical targets (2-way overlap)									Putative canonical targets (2-way overlap)									Putative non-canonical targets (2-way overlap)									Putative non-canonical targets (2-way overlap)
Probeset	hop[3] Fold Change	Stat92E[mat-] Fold Change	Probe Description	Gene Name	Transcript	Flybase ID			Probeset	hop[TumL] Fold Change	Stat92E[mat-] Fold Change	Probe Description	Gene Name	Transcript	Flybase ID			Probeset	hop[3] Fold Change	Stat92E[mat-] Fold Change	Probe Description	Gene Name	Transcript	Flybase ID			Probeset	hop[TumL] Fold Change	Stat92E[mat-] Fold Change	Probe Description	Gene Name	Transcript	Flybase ID
1623305_at	0.273333	0.466886	gny	gny	CG5091-RA	FBgn0032234			1639896_at	6.90717	0.495824	HDC10707	---	---	---			1623330_at	0.491041	68.7898	CG5568	CG5568	CG5568-RA	FBgn0035641			1629380_at	29.3182	125.133	Cp16	Cp16	CG6533-RA	FBgn0000356
1623413_at	0.303571	0.374057	HDC02460	---	---	---			1638132_at	2.50466	0.495058	CG10184	CG10184	CG10184-RA	FBgn0039094			1623256_at	0.412934	49.0571	GstE1	GstE1	CG5164-RA	FBgn0034335			1641211_at	18.8571	58.5245	Cp7Fb	Cp7Fb	CG15350-RA	FBgn0030044
1623900_a_at	0.436235	0.26956	Mal-B2	Mal-B2	CG14935-RA	FBgn0032382			1622900_at	3.36364	0.489683	Gr59d	Gr59d	CG30330-RA	FBgn0041236			1633238_at	0.376812	26.5743	GstE8	GstE8	CG17533-RA	FBgn0063492			1633471_at	21.3549	42.7599	Prx2540-2	Prx2540-2	CG11765-RA	FBgn0033518
1624663_a_at	0.333333	0.168028	vis	vis	CG8821-RA	FBgn0033748			1626466_at	2.8	0.487735	Cyp6a15Psi	Cyp6a15Psi	CR14753-RA	FBgn0033303			1641113_at	0.131579	24.3766	CG13083	CG13083	CG13083-RA	FBgn0032789			1631164_a_at	2.06186	32.3416	Dh44-R2	Dh44-R2	CG12370-RA	FBgn0033744
1625419_at	0.363636	0.324243	HL08112	---	---	---			1623025_at	2.19038	0.48765	CG3457	CG3457	CG3457-RA	FBgn0024984			1628052_at	0.171378	16.7834	Cyp6a17	Cyp6a17	CG10241-RA	FBgn0015714			1641158_a_at	11.875	25.6759	defective chorion 1	defective chorion 1	CG2175-RA	FBgn0000427
1625469_at	0.352804	0.383951	CG3323	CG3323	CG3323-RA	FBgn0029750			1631040_at	5.26634	0.487023	sowah	sowah	CG10632-RA	FBgn0036302			1629083_at	0.15262	11.5101	CG16704	CG16704	CG16704-RA	FBgn0031558			1635847_at	4.38298	25.6058	Vm26Aa	Vm26Aa	CG9048-RA	FBgn0003979
1625713_at	0.459928	0.214506	CG11263	CG11263	CG11263-RA	FBgn0036330			1631559_s_at	2.27711	0.4867	HDC09397	---	---	---			1623613_at	0.373984	11.1584	brv3	brv3	CG13762-RA	FBgn0040333			1641113_at	2.5	24.3766	CG13083	CG13083	CG13083-RA	FBgn0032789
1626328_at	0.308782	0.447854	CG32259	CG32259	CG32259-RB	FBgn0052259			1638462_at	5.58382	0.464568	CG18088	CG18088	CG18088-RA	FBgn0032082			1629764_at	0.420168	10.3442	S.CX001945	---	---	---			1637561_at	17.6	22.8084	lectin-33A	lectin-33A	CG16834-RA	FBgn0040096
1626655_at	0.22708	0.194266	bnk	bnk	CG1480-RA	FBgn0004389			1623871_at	14.3625	0.441637	CG18563	CG18563	CG18563-RA	FBgn0032639			1623477_at	0.0829787	5.81421	HDC12755	---	---	---			1634091_at	39.7391	21.9595	Cp19	Cp19	CG6524-RA	FBgn0000358
1626908_at	0.308213	0.150565	CG8066	CG8066	CG8066-RA	FBgn0038243			1631004_s_at	3.68397	0.436665	su(Hw)	su(Hw)	CG8573-RB	FBgn0003567			1629331_at	0.104478	5.19217	CG31468	CG31468	CG31468-RA	FBgn0047351			1636228_at	15.3721	17.5455	Cp36	Cp36	CG1478-RA	FBgn0000359
1627361_at	0.47619	0.207539	HDC06390	---	---	---			1627287_at	2.0176	0.432924	CG5966	CG5966	CG5966-RA	FBgn0029831			1635285_at	0.492647	4.45522	CG32461	CG32461	CG32461-RA	FBgn0052461			1634143_at	9.45161	16.0216	Cyp6w1	Cyp6w1	CG8345-RA	FBgn0033065
1627936_s_at	0.491018	0.177933	NO_REP_ID transposon invader3	---	---	---			1625327_at	2.35714	0.415723	HDC01521	---	---	---			1631407_a_at	0.343129	4.41541	APC7	APC7	CG14444-RA	FBgn0029879			1630629_at	6.45833	15.3681	Atg8b	Atg8b	CG12334-RA	FBgn0038539
1628035_at	0.445972	0.194818	CG18536	CG18536	CG18536-RA	FBgn0034322			1630802_at	2.81802	0.404184	Cyp6d4	Cyp6d4	CG12800-RA	FBgn0039006			1632677_a_at	0.261648	4.08097	GM130	GM130	CG11061-RB	FBgn0034697			1631419_at	5.59341	12.1736	Yp3	Yp3	CG11129-RA	FBgn0004047
1628441_at	0.37	0.27108	CG40138	CG40138	CG40138-RA	FBgn0058138			1639408_a_at	2	0.400561	shakB	shakB	CG32508-RC	FBgn0003037			1637929_a_at	0.45614	3.89518	Muc12Ea	Muc12Ea	CG32602-RA	FBgn0052602			1635442_a_at	2.52632	11.4484	GRHR	GRHR	CG11325-RB	FBgn0025595
1629829_at	0.345617	0.0829035	CG13454	CG13454	CG13454-RA	FBgn0036503			1626431_at	2.17491	0.398952	CG10681	CG10681	CG10681-RA	FBgn0036291			1631477_a_at	0.356164	3.43099	Sdic	Sdic	CG9580-RA	FBgn0025801			1627722_at	2.49296	10.8837	S.C3R002845	---	---	---
1631423_at	0.5	0.46493	Stencil:3R:1715971:1717436:GENSCAN	---	---	---			1639225_at	2.15335	0.398677	CG13711	CG13711	CG13711-RA	FBgn0035572			1628918_at	0.471212	3.3077	CR45923	CR45923	CG17478-RA	FBgn0058280			1628989_at	5.51515	9.42747	X06779 P-element PPI251	---	---	---
1632870_at	0.41716	0.126507	tut	tut	CG32364-RA	FBgn0052364			1633545_at	4.15578	0.39302	PGRP-SD	PGRP-SD	CG7496-RA	FBgn0035806			1629218_at	0.330193	2.95634	Top3beta	Top3beta	CG3458-RA	FBgn0026015			1640854_at	2.15164	7.99469	CG31248	CG31248	CG31248-RA	FBgn0051248
1633529_s_at	0.181416	0.339996	HDC09600	---	---	---			1627324_at	3.37282	0.392035	lola	lola	CG12052-RH	FBgn0005630			1625415_at	0.48062	2.81762	qin	qin	CG14306-RA	FBgn0038628			1627386_at	16.1818	7.17943	Stencil:3L:12779432:12780102:GENSCAN	---	---	---
1633624_s_at	0.252918	0.275718	alphaTub84D	alphaTub84D	CG2512-RA	FBgn0003885			1638429_at	3	0.371567	CG33475	CG33475	CG33475-RA	FBgn0053475			1636591_at	0.384248	2.69746	skpB	skpB	CG8881-RA	FBgn0026176			1626103_at	2.4019	6.68296	Cp38	Cp38	CG11213-RA	FBgn0000360
1633893_at	0.447942	0.103941	modSP	modSP	CG31217-RA	FBgn0051217			1636553_at	2.35145	0.369632	CG15766	CG15766	CG15766-RA	FBgn0029813			1634671_a_at	0.0943983	2.44197	CG40386	CG40386	CG40386-RB	FBgn0058386			1631291_at	2.962	6.54286	CR_tc_GM24362 ncRNA	---	---	---
1634152_at	0.26638	0.454652	GstD5	GstD5	CG12242-RA	FBgn0010041			1641052_at	6.88535	0.318492	Jon66Cii	Jon66Cii	CG7170-RA	FBgn0035887			1626590_a_at	0.389322	2.39387	MCPH1	MCPH1	CG8981-RA	FBgn0033664			1623044_at	2.31471	6.53405	Cp15	Cp15	CG6519-RA	FBgn0000355
1635076_at	0.0818713	0.109691	CG12674	CG12674	CG12674-RA	FBgn0031388			1625200_at	2.6	0.311824	CG42672	CG30386	CG30386-RA	FBgn0050386			1626212_at	0.218391	2.38039	Stencil:X:20415813:20410032:GENSCAN	---	---	---			1629545_at	2.53521	6.33602	Yp1	Yp1	CG2985-RA	FBgn0004045
1635343_a_at	0.385342	0.476821	CkIIalpha-i3	CkIIalpha-i3	CG3217-RA	FBgn0025676			1629834_at	3.26667	0.306459	CG18628	CG18628	CG18628-RA	FBgn0036091			1628188_at	0.459671	2.24141	S.C2R002789	---	---	---			1630411_at	3.32809	5.60973	CG9945	CG9945	CG9945-RB	FBgn0034527
1635701_at	0.285838	0.216208	GstD3	GstD3	CG4381-RA	FBgn0010039			1629362_at	4.2	0.299165	mthl8	mthl8	CG32475-RA	FBgn0052475			1640884_at	0.244094	2.08317	CG15784	CG15784	CG15784-RA	FBgn0029766			1637372_at	2.93333	5.37414	S.C3R002387	---	---	---
1635940_at	0.5	0.170894	CG5367	CG5367	CG5367-RA	FBgn0032228			1641657_s_at	2.48921	0.298711	ckn	ckn	CG12424-RC	FBgn0033987												1637382_at	2.96471	5.19258	HDC02543	---	---	---
1636523_at	0.226087	0.463673	CG7276	CG7276	CG7276-RA	FBgn0036499			1634391_at	14.75	0.296465	CG18109	CG18109	CG18109-RA	FBgn0028901												1633833_at	7.90166	4.86336	CG18213	CG18213	CG18213-RA	FBgn0038470
1636650_at	0.484682	0.482596	grnd	grnd	CG10176-RA	FBgn0032682			1623136_at	2.0303	0.22758	HDC04026	---	---	---												1630625_s_at	6.625	4.3534	HDC11543	---	---	---
1638003_at	0.37931	0.450457	CG14204	CG14204	CG14204-RA	FBgn0031032			1635886_s_at	8.53865	0.183328	AY180916 transposon blood	---	---	---												1635232_at	3.48518	3.9916	CG13983	CG13983	CG13983-RA	FBgn0031792
1639368_at	0.284024	0.470321	CG10505	CG10505	CG10505-RA	FBgn0034612			1625245_at	4.89855	0.182774	Mco1	Mco1	CG3759-RA	FBgn0032116												1640976_at	3.27804	3.77727	Ykt6	Ykt6	CG1515-RA	FBgn0029978
1639638_a_at	0.231638	0.331473	CG14502	CG14502	CG14502-RA	FBgn0034321			1624663_a_at	3.6	0.168028	vis	vis	CG8821-RA	FBgn0033748												1628918_at	2.57424	3.3077	CR45923	CR45923	CG17478-RA	FBgn0058280
									1631805_at	12.5714	0.11047	CG3397	CG3397	CG3397-RA	FBgn0037975												1625840_at	2.0625	3.22198	spartin	spartin	CG12001-RA	FBgn0037265
									1640975_at	2.0247	0.0723734	Lcp65Ag2	Lcp65Ag2	CG10534-RA	FBgn0020637												1635374_at	3.89157	3.04842	CG31728	CG31728	CG31728-RA	FBgn0051728
									1634114_at	2.26233	0.0205501	CG31517	CG31517	CG31517-RA	FBgn0047199												1640719_at	2.93333	2.61379	CG33218	CG33218	CG33218-RA	FBgn0053218
									1628127_at	2.69634	0.0174555	CG9926	CG9926	CG9926-RA	FBgn0038190												1629469_s_at	2.49425	2.50521	CG10960	CG10960	CG10960-RC	FBgn0036316
									1640377_s_at	58.0087	0.00822073	Rala	Rala	CG2849-RB	FBgn0015286												1639727_at	2.02681	2.45569	CG7601	CG7601	CG7601-RA	FBgn0027583
									1625375_at	145.5	0.00519057	CG32201	CG32201	CG32201-RA	FBgn0052201												1638717_at	2.15461	2.28735	CG10932	CG10932	CG10932-RA	FBgn0029969
																											1629888_at	3.31579	2.27414	CG6220	CG6220	CG6220-RA	FBgn0033865
																											1623411_at	2.53983	2.2193	lola	lola	CG12052-RN	FBgn0005630
																											1624124_at	2.1358	2.16399	GNBP1	GNBP1	CG6895-RA	FBgn0040323
																											1640379_s_at	2.72036	2.08133	CG11079	CG11079	CG11079-RA	FBgn0034851
																											1632975_at	10.2772	2.04224	CG4398	CG4398	CG4398-RA	FBgn0034126
																											1627915_a_at	2.1072	2.00975	Gapdh2	Gapdh2	CG8893-RA	FBgn0001092
