# Supplementary material for: Canonical and non-canonical JAK/STAT transcriptional targets may be involved in distinct and overlapping cellular processes
Source: BMC Genomics. 2017 Sep 11;18:718. doi: 10.1186/s12864-017-4058-y (PMC5594485; doi:10.1186/s12864-017-4058-y)
Supplement: Supplementary file 5 — Heterochromatin marker modENCODE enrichment and transcriptional target overlaps. (XLSX 56 kb) [file 12864_2017_4058_MOESM5_ESM.xlsx]

## Sheet: PutativeCanonical
Supplementary Table 4. Overlaps between canonical and non-canonical targets inferred from transcriptional analyses and MODENCODE ChIP-seq data on H3K9me3, HP1a and Su(var)3-9. Binding was assessed by whether or not range of the binding site chromosomal location indicated in the ChIP-seq dataset was completely within, or patially overlapped with the chromosomal location of the transcriptional targ…
Probeset	Probe Description	Gene Name	Transcript	Flybase ID	ChrLoc	ModEncode
1637755_at	CG10987	CG10987	CG10987-RA	FBgn0040647	chrX:-20730372,20734361	Su(var)3-9
1625645_at	CG31822	CG31822	CG31822-RA	FBgn0051822	chr2L:-15814678,15815456	Su(var)3-9
1630863_s_at	HDC02632	---	---	---	chr2L:-15183584,15185277	Su(var)3-9
1626669_at	S.CX000756	---	---	---	chrX:+6646509,6647465	HP1a, Su(var)3-9, H3K9me3
1625785_at	CG14616	CG14616	CG14616-RA	FBgn0031192	chrX:+21420047,21436794	HP1a, Su(var)3-9, H3K9me3
1625379_a_at	CG40091	CG40091	CG40091-RA	FBgn0058091	chrU:+5430870,5441452	HP1a, Su(var)3-9, H3K9me3
1627736_at	Activin-beta	Activin-beta	CG11062-RA	FBgn0024913	chr4:-1096787,1104260	HP1a, Su(var)3-9, H3K9me3
1623314_at	toy	toy	CG11186-RB	FBgn0019650	chr4:+1009179,1018326	HP1a, Su(var)3-9, H3K9me3
1634141_a_at	Parp	Parp	CG40411-RD	FBgn0010247	chr3h:-1379989,1659916	HP1a, Su(var)3-9, H3K9me3
1624634_at	CG40050	CG40050	CG40050-RA	FBgn0058050	chr3h:+708014,731491	HP1a, Su(var)3-9, H3K9me3
1625407_at	CG40336	CG40336	CG40336-RA	FBgn0058336	chr3h:+14891,17269	HP1a, Su(var)3-9, H3K9me3
1637934_at	HDC19504	---	---	---	chrX:-17860662,17861717	HP1a, Su(var)3-9
1625823_at	CG1075	CG1075	CG1075-RA	FBgn0037397	chr3R:+1853486,1854478	HP1a, Su(var)3-9
1631042_at	HDC11656	---	---	---	chr3L:+23000322,23004788	HP1a, Su(var)3-9
1634654_at	poe	poe	CG14472-RA	FBgn0011230	chr2L:-8046552,8063822	HP1a, Su(var)3-9
1633508_at	CG31700	CG31700	CG31700-RA	FBgn0051700	chr2L:+21899592,21902428	HP1a, Su(var)3-9
1623091_at	CG12644	CG12644	CG12644-RA	FBgn0040940	chrX:+9898717,9898999	HP1a, H3K9me3
1629410_at	CG32572	CG32572	CG32572-RA	FBgn0052572	chrX:+16452202,16457975	HP1a, H3K9me3
1630475_at	CG40269	CG40269	CG40269-RA	FBgn0058269	chrU:-307149,307800	HP1a, H3K9me3
1632334_at	CG40073	CG40073	CG40073-RA	FBgn0058073	chrU:+6072751,6088784	HP1a, H3K9me3
1630179_at	CG40341	CG40341	CG40341-RA	FBgn0058341	chrU:+2632339,2637741	HP1a, H3K9me3
1624220_s_at	HDC03386	---	---	---	chrU:+2155858,2156484	HP1a, H3K9me3
1636090_a_at	sv	sv	CG11049-RA	FBgn0005561	chr4:+1108285,1132785	HP1a, H3K9me3
1637790_a_at	CG12250	CG12250	CG12250-RA	FBgn0039345	chr3R:-21407219,21424215	HP1a, H3K9me3
1631100_at	CG10626	CG10626	CG10626-RA	FBgn0035610	chr3L:-5471724,5488649	HP1a, H3K9me3
1630387_at	HDC11617	---	---	---	chr3L:-23329246,23333145	HP1a, H3K9me3
1631255_at	S.C3L001385	---	---	---	chr3L:-10802174,10804661	HP1a, H3K9me3
1623767_at	CG17839	CG17839	CG17839-RA	FBgn0036454	chr3L:+14754131,14830613	HP1a, H3K9me3
1630194_at	HDC11686	---	---	---	chr3h:-1853205,1856015	HP1a, H3K9me3
1624368_at	HDC07599	---	---	---	chr2h:+1427032,1429852	HP1a, H3K9me3
1625912_at	CG40290	CG40290	CG40290-RA	FBgn0058290	chr2h:+1402769,1403033	HP1a, H3K9me3
1630614_s_at	HDC11981	---	---	---	chrXh:-143303,143549	HP1a
1635170_at	CG2901	CG2901	CG2901-RA	FBgn0029679	chrX:+3568917,3571496	HP1a
1623529_s_at	Or19b	Or19b	CG32825-RA	FBgn0062565	chrX:+19790456,19791826	HP1a
1633096_at	CR_tc_GM07040 ncRNA	---	---	---	chr3R:-19682859,19686405	HP1a
1639974_a_at	CG6569	CG6569	CG6569-RA	FBgn0038909	chr3R:-17682855,17684789	HP1a
1623274_s_at	bol	bol	CG4760-RC	FBgn0011206	chr3L:-9065257,9089062	HP1a
1639799_s_at	CG32074	CG32074	CG32074-RA	FBgn0052074	chr3L:-11089519,11089852	HP1a
1637224_at	CG13905	CG13905	CG13905-RA	FBgn0035176	chr3L:+883559,884243	HP1a
1634358_s_at	HDC11378	---	---	---	chr3L:+21503241,21503836	HP1a
1641107_at	CG17732	CG17732	CG17732-RA	FBgn0036923	chr3L:+19900222,19902729	HP1a
1632849_at	nol	nol	CG32077-RA	FBgn0014368	chr3L:+11088366,11088938	HP1a
1625209_at	CG40392	CG40392	CG40392-RA	FBgn0058392	chr3h:+247512,247833	HP1a
1634648_at	CG9077	CG9077	CG9077-RA	FBgn0033600	chr2R:-6324045,6324568	HP1a
1639056_at	HDC05694	---	---	---	chr2R:-6021354,6022612	HP1a
1627952_a_at	CG8102	CG8102	CG8102-RB	FBgn0034007	chr2R:-10360488,10362054	HP1a
1630708_at	S.C2R002095	---	---	---	chr2R:+15159962,15164296	HP1a
1632299_at	alphaPS4	alphaPS4	CG16827-RA	FBgn0034005	chr2R:+10323006,10326453	HP1a
1638534_at	Stencil:2L:18049245:18054709:GENSCAN	---	---	---	chr2L:+18049245,18054709	HP1a
1627882_at	dlg1	dlg1	CG1725-RC	FBgn0001624	chrX:+11111575,11131230	H3K9me3, Su(var)3-9
1630512_at	CG8316	CG8316	CG8316-RA	FBgn0030852	chrX:-17360743,17362979	H3K9me3
1633497_s_at	CG33092	CG33092	CG33092-RA	FBgn0053092	chr3R:+17694621,17697382	H3K9me3
1632909_at	HDC13644	---	---	---	chr3R:+10691127,10693285	H3K9me3
1623088_at	CG10855	CG10855	CG10855-RA	FBgn0035461	chr3L:-3784462,3787085	H3K9me3
1626830_at	Lcp1	Lcp1	CG11650-RA	FBgn0002531	chr2R:-3491380,3491979	H3K9me3
1640111_s_at	CG18131	CG18131	CG18131-RE	FBgn0031343	chr2L:-1500114,1502426	H3K9me3
1623346_at	CG2861	CG2861	CG2861-RA	FBgn0029728	chrX:-4537973,4544383	---
1628690_at	CG1503	CG1503	CG1503-RA	FBgn0031157	chrX:-20777278,20778783	---
1641020_at	S.CX002141	---	---	---	chrX:-18785913,18790853	---
1631086_at	S.CX001943	---	---	---	chrX:-17058328,17063130	---
1629199_at	Ag5r2	Ag5r2	CG9540-RA	FBgn0020508	chrX:-14513965,14515056	---
1630827_s_at	CR_tc_LD11130	---	---	---	chrX:-11173268,11174437	---
1634026_at	HDC18302	---	---	---	chrX:-10370339,10370984	---
1633465_at	CG15349	CG15349	CG15349-RA	FBgn0030043	chrX:+8211063,8211914	---
1626552_at	CG3568	CG3568	CG3568-RA	FBgn0029710	chrX:+4283252,4285126	---
1632174_at	HDC17385	---	---	---	chrX:+4241576,4241778	---
1634154_at	CG15570	CG15570	CG15570-RA	FBgn0029697	chrX:+3958841,3963799	---
1638003_at	CG14204	CG14204	CG14204-RA	FBgn0031032	chrX:+19314601,19317506	---
1634506_s_at	S.CX001941	---	---	---	chrX:+17039697,17044070	---
1627737_at	CG13008	CG13008	CG13008-RA	FBgn0030780	chrX:+16442322,16445398	---
1634499_at	CG8565	CG8565	CG8565-RA	FBgn0030697	chrX:+15568843,15572074	---
1641340_s_at	CG32601	CG32601	CG32601-RA	FBgn0052601	chrX:+14109889,14110839	---
1629323_at	CG32644	CG32644	CG32644-RB	FBgn0052644	chrX:+12697722,12700276	---
1636131_at	CG17227	CG17227	CG17227-RA	FBgn0038035	chr3R:-8224754,8227413	---
1639039_at	CG32852	CG32852	CG32852-RA	FBgn0052852	chr3R:-7468010,7468814	---
1631032_at	CG14659	CG14659	CG14659-RA	FBgn0037284	chr3R:-656690,656984	---
1638154_at	CG2187	CG2187	CG2187-RA	FBgn0017448	chr3R:-27570443,27573727	---
1640648_at	HDC16578	---	---	---	chr3R:-27254879,27255344	---
1630974_at	HDC16575	---	---	---	chr3R:-27235625,27237729	---
1622966_at	CG15527	CG15527	CG15527-RA	FBgn0039739	chr3R:-25837491,25837686	---
1629531_at	CG6460	CG6460	CG6460-RA	FBgn0039439	chr3R:-22443050,22443794	---
1628687_at	CT32987	---	---	---	chr3R:-19744742,19745357	---
1634830_at	CG10164	CG10164	CG10164-RA	FBgn0039088	chr3R:-19370875,19373154	---
1641664_at	CG10170	CG10170	CG10170-RA	FBgn0039085	chr3R:-19349423,19351102	---
1623000_at	CG33093	CG33093	CG33093-RA	FBgn0053093	chr3R:-18347244,18347937	---
1639775_at	CG5388	CG5388	CG5388-RA	FBgn0038944	chr3R:-18153807,18156988	---
1625164_at	TotX	TotX	CG31193-RA	FBgn0044810	chr3R:-16730654,16731257	---
1639041_at	HDC14315	---	---	---	chr3R:-14310628,14311602	---
1635456_at	CG31235	CG31235	CG31235-RA	FBgn0051235	chr3R:-14142743,14154677	---
1628417_at	CG14324	CG14324	CG14324-RA	FBgn0038527	chr3R:-13444015,13444528	---
1640964_at	CG12147	CG12147	CG12147-RA	FBgn0037325	chr3R:-1251087,1252976	---
1626737_at	Gr89a	Gr89a	CG14901-RA	FBgn0038440	chr3R:-12323778,12324543	---
1633071_at	HDC13940	---	---	---	chr3R:-12246024,12246369	---
1635220_at	Or83a	Or83a	CG10612-RA	FBgn0037322	chr3R:-1223361,1224915	---
1626908_at	CG8066	CG8066	CG8066-RA	FBgn0038243	chr3R:-10393349,10394550	---
1633756_at	S.C3R001345	---	---	---	chr3R:+9558474,9561708	---
1623818_at	S.C3R001100	---	---	---	chr3R:+7880592,7885207	---
1633624_s_at	alphaTub84D	alphaTub84D	CG2512-RA	FBgn0003885	chr3R:+3356395,3358892	---
1624737_at	CG31001	CG31001	CG31001-RA	FBgn0051001	chr3R:+27796055,27797388	---
1626655_at	bnk	bnk	CG1480-RA	FBgn0004389	chr3R:+27008311,27009883	---
1640893_a_at	PH4alphaSG2	PH4alphaSG2	CG1546-RA	FBgn0039779	chr3R:+26305163,26307090	---
1632206_at	CG5491	CG5491	CG5491-RA	FBgn0039459	chr3R:+22678484,22679654	---
1639713_at	CG14242	CG14242	CG14242-RA	FBgn0039443	chr3R:+22451800,22452547	---
1625483_at	CG31080	CG31080	CG31080-RA	FBgn0051080	chr3R:+22448820,22449802	---
1635620_at	CR_tc_RE45760 ncRNA	---	---	---	chr3R:+21500274,21501180	---
1626326_at	CG31436	CG31436	CG31436-RA	FBgn0051436	chr3R:+21120577,21121968	---
1626728_at	S.C3R002771	---	---	---	chr3R:+20627619,20631013	---
1630908_at	CG13617	CG13617	CG13617-RA	FBgn0039201	chr3R:+20331973,20334416	---
1634848_at	CG16705	CG16705	CG16705-RA	FBgn0039102	chr3R:+19502648,19504530	---
1638153_at	CG7907	CG7907	CG7907-RA	FBgn0038887	chr3R:+17220783,17223203	---
1639323_at	TotC	TotC	CG31508-RA	FBgn0044812	chr3R:+16698726,16699327	---
1637215_at	CG10881	CG10881	CG10881-RA	FBgn0038796	chr3R:+16234003,16234887	---
1626028_at	CG4783	CG4783	CG4783-RA	FBgn0038756	chr3R:+15774208,15774648	---
1627572_at	CG31219	CG31219	CG31219-RA	FBgn0051219	chr3R:+15477000,15478080	---
1626250_at	CG14282	CG14282	CG14282-RA	FBgn0038685	chr3R:+15002738,15003672	---
1628988_at	HDC14396	---	---	---	chr3R:+14763331,14765120	---
1640645_at	S.C3R001993	---	---	---	chr3R:+14714135,14716693	---
1633902_at	HDC14378	---	---	---	chr3R:+14679145,14680443	---
1640029_s_at	HDC11911	---	---	---	chr3R:+1263102,1264436	---
1630282_at	CG14852	CG14852	CG14852-RA	FBgn0038242	chr3R:+10391685,10392210	---
1634852_at	CG14851	CG14851	CG14851-RA	FBgn0038240	chr3R:+10388101,10388560	---
1638815_at	CG14850	CG14850	CG14850-RA	FBgn0038239	chr3R:+10386721,10387198	---
1632870_at	CG32364	CG32364	CG32364-RA	FBgn0052364	chr3L:-8168567,8169381	---
1636460_at	CG10475	CG10475	CG10475-RA	FBgn0035667	chr3L:-6012891,6013734	---
1628238_at	Tektin C	Tektin C	CG10541-RA	FBgn0035638	chr3L:-5753707,5755700	---
1630673_at	CG32240	CG32240	CG32240-RA	FBgn0052240	chr3L:-4360553,4361257	---
1633460_at	CG6034	CG6034	CG6034-RA	FBgn0036750	chr3L:-17694251,17695691	---
1628881_at	HDC10645	---	---	---	chr3L:-17234327,17237266	---
1632315_at	CG13035	CG13035	CG13035-RB	FBgn0036628	chr3L:-16345731,16348936	---
1629829_at	CG13454	CG13454	CG13454-RA	FBgn0036503	chr3L:-15465566,15465905	---
1641694_at	HDC10274	---	---	---	chr3L:-15408266,15410058	---
1636839_a_at	Or71a	Or71a	CG17871-RC	FBgn0036474	chr3L:-15026128,15027188	---
1626819_s_at	AT18239	CG11552	---	FBgn0036465	chr3L:-14990511,14991449	---
1634861_at	CG17177	CG17177	CG17177-RA	FBgn0036440	chr3L:-14646192,14650558	---
1625648_at	CG3868	CG3868	CG3868-RA	FBgn0036422	chr3L:-14349643,14351599	---
1630700_at	S.C3L001530	---	---	---	chr3L:-11792794,11794240	---
1626334_at	CG6628	CG6628	CG6628-RA	FBgn0036072	chr3L:-10123596,10124554	---
1628355_at	CG32379	CG32379	CG32379-RA	FBgn0052379	chr3L:+7355883,7357738	---
1627696_at	HDC08824	---	---	---	chr3L:+6854970,6856859	---
1623637_s_at	Lcp65Ab2	Lcp65Ab2	CG18773-RA	FBgn0020643	chr3L:+6105978,6106400	---
1626935_at	Lcp65Ab2	Lcp65Ab2	CG18773-RA	FBgn0020643	chr3L:+6105978,6106400	---
1641190_at	CG6580	CG6580	CG6580-RA	FBgn0035666	chr3L:+6011657,6012499	---
1626328_at	CG32259	CG32259	CG32259-RB	FBgn0052259	chr3L:+4049978,4051522	---
1629590_at	Gr64c	Gr64c	CG32256-RA	FBgn0045477	chr3L:+4011060,4012554	---
1639350_at	Eig63F-2	Eig63F-2	CG32265-RA	FBgn0004911	chr3L:+3915346,3916621	---
1628286_at	CR_tc_LP01161 ncRNA	---	---	---	chr3L:+3754355,3754868	---
1638478_at	CG1231	CG1231	CG1231-RA	FBgn0035134	chr3L:+337051,338294	---
1638396_at	S.C3L002410	---	---	---	chr3L:+19193024,19194221	---
1626665_at	CG7408	CG7408	CG7408-RB	FBgn0036765	chr3L:+17827979,17832532	---
1630684_at	CG13032	CG13032	CG13032-RA	FBgn0036652	chr3L:+16622843,16625146	---
1630352_at	CG13445	CG13445	CG13445-RA	FBgn0036532	chr3L:+15758376,15758762	---
1636523_at	CG7276	CG7276	CG7276-RA	FBgn0036499	chr3L:+15447211,15447640	---
1625713_at	CG11263	CG11263	CG11263-RA	FBgn0036330	chr3L:+12964370,12965428	---
1633529_s_at	HDC09600	---	---	---	chr3L:+11323163,11325826	---
1635172_at	HDC07857	---	---	---	chr3L:+1039798,1041232	---
1632775_at	CG12854	CG12854	CG12854-RA	FBgn0033965	chr2R:-9833467,9833773	---
1624106_at	CG3790	CG3790	CG3790-RA	FBgn0033778	chr2R:-7937497,7939727	---
1640277_s_at	S.C2R000879	---	---	---	chr2R:-6496318,6497767	---
1624820_at	CG8800	CG8800	CG8800-RA	FBgn0033408	chr2R:-4456027,4456712	---
1635689_at	Lcp2	Lcp2	CG8697-RA	FBgn0002533	chr2R:-3494713,3495322	---
1626072_at	Unc-89	Unc-89	CG30175-RA	FBgn0050175	chr2R:-19052176,19056240	---
1624144_at	CG13566	CG13566	CG13566-RA	FBgn0034942	chr2R:-19005222,19006079	---
1625739_at	CG3292	CG3292	CG3292-RA	FBgn0034710	chr2R:-17247244,17249127	---
1632925_at	Gr57a	Gr57a	CG13441-RA	FBgn0041240	chr2R:-15749316,15750622	---
1632986_a_at	List	List	CG15088-RB	FBgn0034381	chr2R:-13791874,13793978	---
1635958_at	HDC07169	---	---	---	chr2R:-13634610,13638801	---
1629530_at	CG15066	CG15066	CG15066-RA	FBgn0034328	chr2R:-13446415,13446952	---
1641709_at	Stencil:2R:13282857:13276854:GENSCAN	---	---	---	chr2R:-13276854,13282857	---
1639462_at	HDC07058	---	---	---	chr2R:-13093969,13094269	---
1627990_at	Acp53Ea	Acp53Ea	CG8622-RA	FBgn0015584	chr2R:-11813526,11814047	---
1634515_at	CG8093	CG8093	CG8093-RA	FBgn0033999	chr2R:-10278056,10279325	---
1641602_at	CG13170	CG13170	CG13170-RA	FBgn0033703	chr2R:+7305121,7305475	---
1627305_at	CG5398	CG5398	CG5398-RA	FBgn0034882	chr2R:+18646152,18647209	---
1625058_at	CG9889	CG9889	CG9889-RA	FBgn0041712	chr2R:+18422100,18424006	---
1632583_at	CG13539	CG13539	CG13539-RA	FBgn0034833	chr2R:+18227975,18228856	---
1628298_at	PPO3	PPO3	CG2952-RA	FBgn0261363	chr2R:+18108351,18110755	---
1629749_a_at	CG13870	CG13870	CG13870-RB	FBgn0034506	chr2R:+15407556,15409591	---
1623831_x_at	Stencil:2R:14787088:14829639:GENSCAN	---	---	---	chr2R:+14787088,14829639	---
1637587_at	CG16716	CG16716	CG16716-RB	FBgn0034459	chr2R:+14657539,14660463	---
1628035_at	CG18536	CG18536	CG18536-RA	FBgn0034322	chr2R:+13358644,13359332	---
1639638_a_at	CG14502	CG14502	CG14502-RA	FBgn0034321	chr2R:+13352954,13358446	---
1640410_at	CG33459	CG33459	CG33459-RA	FBgn0053459	chr2R:+11551893,11552859	---
1626922_at	CG31876	CG31876	CG31876-RA	FBgn0051876	chr2L:-9924995,9925501	---
1631604_at	CG9511	CG9511	CG9511-RA	FBgn0031810	chr2L:-6388067,6389464	---
1624834_at	CG14015	CG14015	CG14015-RA	FBgn0031716	chr2L:-5529059,5531384	---
1633946_at	CG31955	CG31955	CG31955-RA	FBgn0051955	chr2L:-3704724,3705431	---
1627281_at	CG3117	CG3117	CG3117-RA	FBgn0031471	chr2L:-2838652,2840019	---
1639643_at	CG18557	CG18557	CG18557-RA	FBgn0031470	chr2L:-2837187,2838280	---
1641019_at	HDC00271	---	---	---	chr2L:-1818483,1819278	---
1641412_at	CG31809	CG31809	CG31809-RA	FBgn0051809	chr2L:-16831829,16832986	---
1627686_at	HDC00241	---	---	---	chr2L:-1548514,1549083	---
1636166_at	CG15280	CG15280	CG15280-RA	FBgn0028867	chr2L:-14759798,14760817	---
1640654_at	Gustav	Gustav	CG31770-RB	FBgn0044869	chr2L:-13954245,13955099	---
1631599_at	CG31976	CG31976	CG31976-RA	FBgn0051976	chr2L:-138694,139385	---
1638850_at	HDC02243	---	---	---	chr2L:-12825190,12826150	---
1625680_a_at	CG5792	CG5792	CG5792-RA	FBgn0032455	chr2L:-12702144,12710708	---
1627484_at	CG13694	CG13694	CG13694-RA	FBgn0031219	chr2L:-115712,116117	---
1628331_at	Ca-beta	Ca-beta	CG6320-RB	FBgn0259822	chr2L:-11156632,11162880	---
1635940_at	CG5367	CG5367	CG5367-RA	FBgn0032228	chr2L:-10347218,10348685	---
1625802_a_at	CG13135	CG13135	CG13135-RA	FBgn0032184	chr2L:-10114749,10115148	---
1625731_at	CG13114	CG13114	CG13114-RA	FBgn0032127	chr2L:+9538272,9539526	---
1628699_at	Lsp1beta	Lsp1beta	CG4178-RA	FBgn0002563	chr2L:+900311,902985	---
1632843_at	Ucp4C	Ucp4C	CG9064-RA	FBgn0031757	chr2L:+5960811,5961976	---
1636285_at	HDC03719	---	---	---	chr2L:+22110640,22111171	---
1635076_at	CG12674	CG12674	CG12674-RA	FBgn0031388	chr2L:+2081741,2082835	---
1624179_at	CG31680	CG31680	CG31680-RA	FBgn0051680	chr2L:+20609887,20610465	---
1625803_at	CT35036	---	---	---	chr2L:+17217441,17217633	---
1634726_s_at	CG18478	CG18478	CG18478-RA	FBgn0028517	chr2L:+15648322,15649307	---
1629098_at	CG7631	CG7631	CG7631-RA	FBgn0028945	chr2L:+15606767,15607600	---
1630297_at	HDC02593	---	---	---	chr2L:+14931770,14934272	---
1631725_at	CG4691	CG4691	CG4691-RA	FBgn0028870	chr2L:+14738850,14740017	---
1623946_at	CG32970	CG32970	CG32970-RA	FBgn0052970	chr2L:+14290308,14293150	---
1623900_a_at	CG14935	CG14935	CG14935-RA	FBgn0032382	chr2L:+11838832,11841440	---
1640988_at	CG14339	CG14339	CG14339-RA	FBgn0031301	chr2L:+1110204,1114368	---
1624224_at	U06920 transposon HeT-A	---	---	---	---	---
1627936_s_at	NO_REP_ID transposon invader3	---	---	---	---	---
1635258_s_at	AF364550 transposon Quasimodo	AF364550	---	---	---	---
1623025_at	CG3457	CG3457	CG3457-RA	FBgn0024984	chrX:+1944593,1945487	---
1623413_at	HDC02460	---	---	---	chr2L:-13988983,13989395	---
1623871_at	CG18563	CG18563	CG18563-RA	FBgn0032639	chr2L:-17434837,17435864	---
1625327_at	HDC01521	---	---	---	chr2L:+8800727,8803125	---
1625419_at	HL08112	---	---	---	chrU:+2006482,2007097	---
1625713_at	CG11263	CG11263	CG11263-RA	FBgn0036330	chr3L:+12964370,12965428	---
1626328_at	CG32259	CG32259	CG32259-RB	FBgn0052259	chr3L:+4049978,4051522	---
1626431_at	CG10681	CG10681	CG10681-RA	FBgn0036291	chr3L:+12459151,12460194	---
1626655_at	bnk	bnk	CG1480-RA	FBgn0004389	chr3R:+27008311,27009883	---
1626908_at	CG8066	CG8066	CG8066-RA	FBgn0038243	chr3R:-10393349,10394550	---
1627287_at	CG5966	CG5966	CG5966-RA	FBgn0029831	chrX:+5729187,5733020	---
1628035_at	CG18536	CG18536	CG18536-RA	FBgn0034322	chr2R:+13358644,13359332	---
1628127_at	CG9926	CG9926	CG9926-RA	FBgn0038190	chr3R:-9775964,9776879	---
1629829_at	CG13454	CG13454	CG13454-RA	FBgn0036503	chr3L:-15465566,15465905	---
1630802_at	Cyp6d4		CG12800-RA	FBgn0039006	chr3R:+18514702,18516690	---
1631423_at	Stencil:3R:1715971:1717436:GENSCAN	---	---	---	chr3R:+1715971,1717436	---
1632870_at	tut	tut	CG32364-RA	FBgn0052364	chr3L:-8168567,8169381	---
1633529_s_at	HDC09600	---	---	---	chr3L:+11323163,11325826	---
1633624_s_at	alphaTub84D	alphaTub84D	CG2512-RA	FBgn0003885	chr3R:+3356395,3358892	---
1633893_at	modSP	modSP	CG31217-RA	FBgn0051217	chr3R:-12478185,12481507	---
1634114_at	CG31517	CG31517	CG31517-RA	FBgn0047199	chr3R:+9774175,9775073	---
1634152_at	GstD5	GstD5	CG12242-RA	FBgn0010041	chr3R:+8201504,8202155	---
1635076_at	CG12674	CG12674	CG12674-RA	FBgn0031388	chr2L:+2081741,2082835	---
1635343_a_at	CkIIalpha-i3	CkIIalpha-i3	CG3217-RA	FBgn0025676	chr3L:-689281,691084	---
1635701_at	GstD3	GstD3	CG4381-RA	FBgn0010039	chr3R:+8198804,8199554	---
1636650_at	grnd	grnd	CG10176-RA	FBgn0032682	chr2L:+18463569,18465793	---
1639368_at	CG10505	CG10505	CG10505-RA	FBgn0034612	chr2R:-16329270,16333377	---
1639638_a_at	CG14502	CG14502-RA	FBgn0034321	FBgn0034321	chr2R:+13352954,13358446	---
1640975_at	Lcp65Ag2	Lcp65Ag2	CG10534-RA	FBgn0020637	chr3L:-6092296,6092908	---
1641052_at	Jon66Cii	Jon66Cii	CG7170-RA	FBgn0035887	chr3L:-8351567,8352359	---
1627361_at	HDC06390	---	---	---	chr2R:-9497220,9500585	H3K9me3
1623305_at	gny	gny	CG5091-RA	FBgn0032234	chr2L:+10372526,10375274	HP1a
1625469_at	CG3323	CG3323	CG3323-RA	FBgn0029750	chrX:-5043596,5046332	HP1a
1636523_at	CG7276	CG7276	CG7276-RA	FBgn0036499	chr3L:+15498202,15498821	HP1a
1636553_at	CG15766	CG15766	CG15766-RA	FBgn0029813	chrX:-5555490,5556141	HP1a
1638003_at	CG14204	CG14204	CG14204-RA	FBgn0031032	chrX:+19583617,19587057	HP1a
1628441_at	CG40138	CG40138	CG40138-RA	FBgn0058138	chrU:-4085320,4097227	HP1a, H3K9me3
1639896_at	HDC10707	---	---	---	chr3L:-17594492,17595319	HP1a, H3K9me3
1635940_at	CG5367	CG5367	CG5367-RA	FBgn0032228	chr2L:-10347218,10348685	HP1a, H3K9me3, Su(var)3-9
1639408_a_at	shakB	shakB	CG32508-RC	FBgn0003037	chrX:-20443676,20476044	Su(var)3-9
1627936_s_at	NO_REP_ID transposon invader3	---	---	---	---	---

## Sheet: PutativeNonCanonical
Supplementary Table 4. Overlaps between canonical and non-canonical targets inferred from transcriptional analyses and MODENCODE ChIP-seq data on H3K9me3, HP1a and Su(var)3-9. Binding was assessed by whether or not range of the binding site chromosomal location indicated in the ChIP-seq dataset was completely within, or patially overlapped with the chromosomal location of the transcriptional targ…
Probeset	Probe Description	Gene Name	Transcript	Flybase ID	ChrLoc	ModEncode
1639609_s_at	complexin	complexin	CG32490-RE	FBgn0041605	chr3R:+110072,128308	Su(var)3-9
1637734_at	TepI	TepI	CG18096-RA	FBgn0041183	chr2L:-15866722,15871895	Su(var)3-9
1633555_at	Or35a	Or35a	CG17868-RA	FBgn0028946	chr2L:-15597747,15601642	Su(var)3-9
1631211_at	CG13245	CG13245	CG13245-RA	FBgn0045827	chr2L:+15982655,15983551	Su(var)3-9
1630040_at	S.CX000065	---	---	---	chrX:-598277,600611	Su(var)3-9
1628480_at	Gr98d	Gr98d	CG31061-RA	FBgn0046885	chr3R:+23361138,23362549	Su(var)3-9
1625487_at	CG6839	CG6839	CG6839-RA	FBgn0036831	chr3L:+18866459,18868140	Su(var)3-9
1625402_at	Ugt36Bb	Ugt36Bb	CG13271-RA	FBgn0040261	chr2L:+16774678,16776357	Su(var)3-9
1640292_at	S.C2R000098	---	---	---	chr2R:-1435149,1437926	HP1a, Su(var)3-9, H3K9me3
1638110_at	CG40467	CG40467	CG40467-RA	FBgn0267429	chrU:-8476233,8543203	HP1a, Su(var)3-9, H3K9me3
1637631_at	tutl	tutl	CG15427-RC	FBgn0010473	chr2L:+4275719,4308640	HP1a, Su(var)3-9, H3K9me3
1636076_a_at	tutl	tutl	CG15427-RE	FBgn0010473	chr2L:+4275719,4311207	HP1a, Su(var)3-9, H3K9me3
1635273_s_at	kek5	kek5	CG12199-RC	FBgn0031016	chrX:+19084144,19201001	HP1a, Su(var)3-9, H3K9me3
1631477_a_at	Sdic	Sdic	CG9580-RA	FBgn0025801	chrX:-19870015,19874408	HP1a, Su(var)3-9, H3K9me3
1624803_at	Stencil:4:275254:280287:GENSCAN	---	---	---	chr4:+275254,280287	HP1a, Su(var)3-9, H3K9me3
1641665_at	S.CX002339	---	---	---	chrX:+20169170,20181478	HP1a, Su(var)3-9
1637567_at	Mal-A6	Mal-A6	CG30360-RA	FBgn0050360	chr2R:+3525916,3527737	HP1a, Su(var)3-9
1636113_at	HDC19942	---	---	---	chrX:+20849868,20850905	HP1a, Su(var)3-9
1630749_at	CG11052	CG11052	CG11052-RA	FBgn0040524	chr3R:-3833984,3834788	HP1a, Su(var)3-9
1630625_s_at	HDC11543	---	---	---	chr3L:-22568168,22572767	HP1a, Su(var)3-9
1626160_s_at	HDC05162	---	---	---	chr2R:+3235403,3236796	HP1a, Su(var)3-9
1641349_at	rdgA	rdgA	CG10966-RA	FBgn0003217	chrX:+8664182,8763938	HP1a, H3K9me3
1640199_at	Hcs	Hcs	CG14670-RA	FBgn0037332	chr3R:+1300620,1311112	HP1a, H3K9me3
1638936_s_at	S.C2L002523	---	---	---	chr2L:+20205661,20207832	HP1a, H3K9me3
1638264_at	CG1304	CG1304	CG1304-RA	FBgn0031141	chrX:-20636936,20637832	HP1a, H3K9me3
1638255_at	HDC19000	---	---	---	chrX:+14998189,14999912	HP1a, H3K9me3
1638057_at	CG18765	CG18765	CG18765-RA	FBgn0042110	chr3R:-7516184,7517539	HP1a, H3K9me3
1637796_at	HDC07628	---	---	---	chrU:-2490660,2491014	HP1a, H3K9me3
1636507_at	vanin-like	vanin-like	CG32754-RA	FBgn0040069	chrX:-5940562,5942935	HP1a, H3K9me3
1635964_at	niki	niki	CG10951-RA	FBgn0039230	chr3R:-20638779,20641762	HP1a, H3K9me3
1635763_at	CG13226	CG13226	CG13226-RA	FBgn0033594	chr2R:+6309018,6309732	HP1a, H3K9me3
1635518_at	nonA	nonA	CG4211-RA	FBgn0004227	chrX:+16092552,16099548	HP1a, H3K9me3
1635037_at	CG4022	CG4022	CG4022-RA	FBgn0035986	chr3L:-9365700,9368360	HP1a, H3K9me3
1633299_at	lz	lz	CG1689-RA	FBgn0002576	chrX:+9023632,9042621	HP1a, H3K9me3
1633103_at	CG14357	CG14357	CG14357-RA	FBgn0038204	chr3R:-9937459,9937907	HP1a, H3K9me3
1632561_at	laccase2	laccase2	CG30437-RC	FBgn0050437	chr2R:+552606,593022	HP1a, H3K9me3
1632224_at	CG40137	CG40137	CG40137-RA	FBgn0058137	chrU:-3898050,3904264	HP1a, H3K9me3
1632101_at	HDC20488	---	---	---	chrU:+4212146,4213213	HP1a, H3K9me3
1630957_s_at	slif	slif	CG11128-RA	FBgn0037203	chr3L:+22798323,22811107	HP1a, H3K9me3
1629701_at	CG15767	CG15767	CG15767-RA	FBgn0029809	chrX:+5529861,5531300	HP1a, H3K9me3
1628695_at	Nost	Nost	CG33224-RA	FBgn0259734	chrX:+8788242,8789931	HP1a, H3K9me3
1628622_s_at	S.C2R000135	---	---	---	chr2R:-1766235,1766733	HP1a, H3K9me3
1628564_at	Spn43Ad	Spn43Ad	CG1859-RA	FBgn0033147	chr2R:-2214638,2216324	HP1a, H3K9me3
1628386_at	CT33317	---	---	---	chr3R:+19646199,19646712	HP1a, H3K9me3
1628259_at	RE44040	CR42646	---	FBgn0261429	chr2R:+502122,506228	HP1a, H3K9me3
1627948_at	aPKC	aPKC	CG10261-RA	FBgn0022131	chr2R:-10008180,10026672	HP1a, H3K9me3
1627816_a_at	CG32264	CG32264	CG32264-RA	FBgn0052264	chr3L:-3697832,3781917	HP1a, H3K9me3
1627386_at	Stencil:3L:12779432:12780102:GENSCAN	---	---	---	chr3L:+12779432,12780102	HP1a, H3K9me3
1627236_s_at	HDC03384	---	---	---	chrU:-2143308,2144592	HP1a, H3K9me3
1626952_at	pip	pip	CG9614-RG	FBgn0003089	chr3L:-19252761,19286478	HP1a, H3K9me3
1626630_at	Sgs4	Sgs4	CG12181-RB	FBgn0003374	chrX:+3007938,3009478	HP1a, H3K9me3
1626415_at	CG32738	CG32738	CG32738-RA	FBgn0061403	chrX:+6583649,6584296	HP1a, H3K9me3
1626061_at	Trpm	Trpm	CG30078-RA	FBgn0050078	chr2R:-10330104,10355002	HP1a, H3K9me3
1625324_at	CG18549	CG18549	CG18549-RA	FBgn0038053	chr3R:+8275036,8282103	HP1a, H3K9me3
1623329_at	CG14500	CG14500	CG14500-RA	FBgn0034318	chr2R:+13252712,13253388	HP1a, H3K9me3
1622961_at	CG40162	CG40162	CG40162-RA	FBgn0058162	chrU:-2871088,2876895	HP1a, H3K9me3
1640719_at	CG33218	CG33218	CG33218-RA	FBgn0053218	chrX:+2086930,2087598	HP1a
1640379_s_at	CG11079	CG11079	CG11079-RA	FBgn0034851	chr2R:+18402325,18403841	HP1a
1639582_at	Pde11	Pde11	CG10231-RA	FBgn0032686	chr2L:-18510810,18541255	HP1a
1639401_at	LvpH	LvpH	CG8696-RA	FBgn0002570	chr2R:-3510407,3512646	HP1a
1639019_s_at	Stencil:2R:8476483:8477383:GENSCAN	---	---	---	chr2R:+8476483,8477383	HP1a
1638949_at	CG31830	CG31830	CG31830-RA	FBgn0051830	chr2L:+15265430,15266152	HP1a
1638687_at	CG40298	CG40298	CG40298-RA	FBgn0058298	chr3h:+1861556,1862636	HP1a
1638390_at	HDC06551	---	---	---	chr2R:+10414233,10414477	HP1a
1638322_at	CG10168	CG10168	CG10168-RA	FBgn0039087	chr3R:-19353417,19355100	HP1a
1638223_at	CG13361	CG13361	CG13361-RA	FBgn0029532	chrX:-509446,510910	HP1a
1637994_at	mars	mars	CG17064-RA	FBgn0033845	chr2R:+8567514,8570815	HP1a
1637534_at	olf186-F	olf186-F	CG11430-RC	FBgn0041585	chr2R:+12914603,12919513	HP1a
1637144_a_at	Map205	Map205	CG1483-RA	FBgn0002645	chr3R:-27871679,27883532	HP1a
1636447_at	CG14024	CG14024	CG14024-RA	FBgn0031697	chr2L:-5304706,5307456	HP1a
1636409_at	CG11034	CG11034	CG11034-RA	FBgn0031741	chr2L:+5797693,5801073	HP1a
1636343_at	CG6283	CG6283	CG6283-RA	FBgn0039474	chr3R:-22835318,22836465	HP1a
1635936_at	GILT3	GILT3	CG13822-RA	FBgn0039098	chr3R:+19493736,19494802	HP1a
1635130_a_at	SamDC	SamDC	CG5029-RB	FBgn0019932	chr2L:+10331868,10333145	HP1a
1634440_s_at	LP01487	Eip74EF	---	FBgn0000567	chr3L:-17551603,17568164	HP1a
1634398_a_at	Dl	Dl	CG3619-RB	FBgn0000463	chr3R:-15130181,15151952	HP1a
1634323_at	CG17191	CG17191	CG17191-RA	FBgn0039473	chr3R:-22833694,22834838	HP1a
1634279_at	CG11529	CG11529	CG11529-RA	FBgn0036264	chr3L:+12155453,12156317	HP1a
1634143_at	Cyp6w1	Cyp6w1	CG8345-RA	FBgn0033065	chr2R:+1312160,1313907	HP1a
1633727_s_at	CG8789	CG8789	CG8789-RA	FBgn0036896	chr3L:-19574361,19585553	HP1a
1633386_s_at	CT37020	---	---	---	chr3L:+3574,4220	HP1a
1633328_at	RpI12	RpI12	CG13418-RA	FBgn0038903	chr3R:-17593521,17594474	HP1a
1633062_at	DIP-alpha	DIP-alpha	CG32791-RA	FBgn0052791	chrX:-3269757,3289099	HP1a
1632975_at	CG4398	CG4398	CG4398-RA	FBgn0034126	chr2R:+11495897,11496857	HP1a
1631946_at	CG7173	CG7173	CG7173-RA	FBgn0037099	chr3L:-21472925,21475499	HP1a
1631364_at	CG32047	CG32047	CG32047-RA	FBgn0052047	chr3L:+9607318,9611567	HP1a
1631305_at	GM04458	---	---	---	chr3L:-20668,21757	HP1a
1631291_at	CR_tc_GM24362	---	---	---	chr3L:+8022987,8029926	HP1a
1630762_at	PK1-R	PK1-R	CG9918-RA	FBgn0038201	chr3R:-9926144,9928458	HP1a
1630692_at	CG31789	CG31789	CG31789-RA	FBgn0051789	chr2L:+18584024,18584606	HP1a
1629888_at	CG6220	CG6220	CG6220-RA	FBgn0033865	chr2R:-8756513,8758083	HP1a
1629850_at	HDC17702	---	---	---	chrX:+6245014,6246182	HP1a
1629678_a_at	Aplip1	Aplip1	CG1200-RA	FBgn0040281	chr3L:+1176949,1179970	HP1a
1629378_at	CG10752	CG10752	CG10752-RA	FBgn0036325	chr3L:-12910229,12912109	HP1a
1628918_at	CG17478	CG17478	CG17478-RA	FBgn0058280	chr2h:-1417978,1419375	HP1a
1628913_at	CG32365	CG32365	CG32365-RA	FBgn0052365	chr3L:+7828572,7854343	HP1a
1628435_at	sqd	sqd	CG16901-RA	FBgn0003498	chr3R:-9467325,9472045	HP1a
1627820_at	CG30096	CG30096	CG30096-RA	FBgn0050096	chr2R:-11385273,11385835	HP1a
1627796_s_at	SD05230	---	---	---	chr3R:+2232598,2263051	HP1a
1627127_at	CG13609	CG13609	CG13609-RA	FBgn0039170	chr3R:+20043502,20044597	HP1a
1626405_at	Rep1	Rep1	CG8357-RA	FBgn0024732	chr2R:+7109341,7114886	HP1a
1626229_at	S.C3L000827	---	---	---	chr3L:+6399974,6417894	HP1a
1625667_at	CG13561	CG13561	CG13561-RA	FBgn0034906	chr2R:-18847882,18848264	HP1a
1625514_s_at	CG11413	CG11413	CG11430-RB	FBgn0035022	chr2R:+12907169,12924295	HP1a
1624928_at	Crtc	Crtc	CG6064-RA	FBgn0036746	chr3L:-17610506,17613498	HP1a
1624769_s_at	RE46574	---	---	---	chr3R:+22614129,22642756	HP1a
1624651_at	HDC13250	---	---	---	chr3R:+8419484,8421469	HP1a
1624283_at	CG13224	CG13224	CG13224-RA	FBgn0033598	chr2R:+6319897,6320715	HP1a
1624127_at	HDC02355	---	---	---	chr2L:+13409172,13409404	HP1a
1623776_s_at	dsx	dsx	CG11094-RB	FBgn0000504	chr3R:-3760214,3793145	HP1a
1623684_at	Sema-2b	Sema-2b	CG4383-RA	FBgn0034125	chr2R:+11486708,11492540	HP1a
1623109_at	CG4593	CG4593	CG4593-RA	FBgn0029929	chrX:+6754278,6755388	HP1a
1622906_at	Sod3	Sod3	CG13200-RA	FBgn0033630	chr2R:-6445249,6445922	HP1a
1641211_at	Cp7Fb	Cp7Fb	CG15350-RA	FBgn0030044	chrX:+8212819,8214464	H3K9me3
1641106_at	S.CX000530	---	---	---	chrX:-4752842,4788970	H3K9me3
1636779_at	S.CX000755	---	---	---	chrX:-6633400,6634698	H3K9me3
1636228_at	Cp36	Cp36	CG1478-RA	FBgn0000359	chrX:+8218302,8219246	H3K9me3
1635374_at	CG31728	CG31728	CG31728-RA	FBgn0051728	chr2L:+13244506,13246297	H3K9me3
1633471_at	Prx2540-2	Prx2540-2	CG11765-RA	FBgn0033518	chr2R:+5479350,5480406	H3K9me3
1629495_at	HDC16228	---	---	---	chr3R:+25363301,25365049	H3K9me3
1629125_at	CT34163	---	---	---	chr2R:+911394,911571	H3K9me3
1625415_at	CG14306	CG14306	CG14306-RA	FBgn0038628	chr3R:+14417576,14418610	H3K9me3
1623296_at	CG32625	CG32625	CG32625-RA	FBgn0052625	chrX:-13486817,13487462	H3K9me3
1640976_at	Ykt6	Ykt6	CG1515-RA	FBgn0029978	chrX:+7659406,7660919	---
1624393_at	w	w	CG2759-RA	FBgn0003996	chrX:-2547370,2553238	---
1635847_at	Vm26Aa	Vm26Aa	CG9048-RA	FBgn0003979	chr2L:-5951913,5952555	---
1631470_at	ttm2	ttm2	CG12313-RA	FBgn0035124	chr3L:+255793,257291	---
1639767_at	TrpA1	TrpA1	CG5751-RA	FBgn0035934	chr3L:-8853397,8860352	---
1635549_at	TotA	TotA	CG31509-RA	FBgn0028396	chr3R:+16696774,16697444	---
1623521_at	tobi	tobi	CG11909-RA	FBgn0039330	chr3R:-21161234,21163291	---
1638375_at	Tim17b2	Tim17b2	CG15257-RA	FBgn0020371	chr2L:+15462851,15463574	---
1626626_at	Tep5	Tep5	CG13079-RA	FBgn0032808	chr2L:+19536129,19541132	---
1638268_at	TBPH	TBPH	CG10327-RC	FBgn0025790	chr2R:-18902633,18906149	---
1624817_at	Sr-CIV	Sr-CIV	CG3212-RA	FBgn0031547	chr2L:-3515162,3516529	---
1625698_at	SPH93	SPH93	CG6639-RA	FBgn0032638	chr2L:-17432336,17434000	---
1628752_at	SmydA-3	SmydA-3	CG17085-RA	FBgn0032309	chr2L:+10843740,10844307	---
1636973_at	smp-30	smp-30	CG7390-RB	FBgn0038257	chr3R:-10571640,10573061	---
1635558_s_at	LD12453	seq	---	FBgn0028991	chr2R:-8244378,8254788	---
1625046_at	Rbm13	Rbm13	CG10648-RA	FBgn0030067	chrX:+8640719,8642477	---
1629160_s_at	GM02923	Prosap	---	FBgn0040752	chr2R:-9125161,9126179	---
1639204_at	ppk14	ppk14	CG9501-RA	FBgn0031803	chr2L:+6347170,6348713	---
1641072_at	PEK	PEK	CG2087-RA	FBgn0037327	chr3R:-1284281,1290469	---
1635361_at	OS9	OS9	CG18806-RA	FBgn0042129	chr2L:-19943894,19944374	---
1626586_at	Obp57a	Obp57a	CG30141-RA	FBgn0043535	chr2R:+15568880,15569441	---
1624074_at	Obp56a	Obp56a	CG11797-RA	FBgn0034468	chr2R:+14761442,14762231	---
1630014_at	Nox	Nox	CG3896-RA	FBgn0034112	chr2R:+11375967,11379945	---
1641734_at	ninaE	ninaE	CG4550-RA	FBgn0002940	chr3R:-15711984,15713945	---
1639502_at	NimC1	NimC1	CG8942-RA	FBgn0259896	chr2L:-13956268,13958905	---
1632499_at	Mur2B	Mur2B	CG14796-RA	FBgn0025390	chrX:-1309162,1314944	---
1640806_at	Muc55B	Muc55B	CG5765-RA	FBgn0034294	chr2R:-13113959,13115839	---
1624810_at	Muc4B	Muc4B	CG32774-RA	FBgn0052774	chrX:-3984836,3986385	---
1641282_at	mthl4	mthl4	CG6536-RB	FBgn0034219	chr2R:-12509030,12510953	---
1629240_at	Mst84Dc	Mst84Dc	CG17945-RA	FBgn0004174	chr3R:-3189993,3190415	---
1632168_at	msopa	msopa	CG14560-RA	FBgn0004414	chr3L:+22000085,22000581	---
1624020_at	mod(mdg4)	mod(mdg4)	CG32491-RO	FBgn0002781	chr3R:-21350846,21377401	---
1641272_at	mgl	mgl	CG12139-RB	FBgn0030130	chrX:-9098814,9114846	---
1632720_at	LysX	LysX	CG9120-RA	FBgn0004431	chr3L:-1175366,1175931	---
1637561_at	lectin-33A	lectin-33A	CG16834-RA	FBgn0040096	chr2L:+10994723,10995080	---
1637857_at	lectin-24A	lectin-24A	CG3410-RA	FBgn0040104	chr2L:-3709448,3710297	---
1630238_at	Lcp4	Lcp4	CG2044-RA	FBgn0002535	chr2R:+3498411,3499150	---
1630241_at	lambdaTry	lambdaTry	CG12350-RA	FBgn0043470	chr2R:+6401576,6402525	---
1634729_at	l(2)37Cd	l(2)37Cd	CG10563-RA	FBgn0032760	chr2L:+19105344,19107409	---
1635360_at	Ktl	Ktl	CG10830-RA	FBgn0038839	chr3R:-16720181,16723059	---
1633880_s_at	Ir76a	Ir76a	CG8533-RB	FBgn0036907	chr3L:+19719879,19721967	---
1639366_at	Hr38	Hr38	CG1864-RC	FBgn0014859	chr2L:-20653201,20658684	---
1635442_a_at	GRHR	GRHR	CG11325-RB	FBgn0025595	chr2L:-6703507,6708399	---
1625372_at	Gr98b	Gr98b	CG31059-RA	FBgn0046887	chr3R:+23357583,23358975	---
1624124_at	GNBP1	GNBP1	CG6895-RA	FBgn0040323	chr3L:+18624691,18626762	---
1625341_at	FucTC	FucTC	CG40305-RA	FBgn0058305	chrXh:-346948,348761	---
1629569_at	Fbxl4	Fbxl4	CG1839-RA	FBgn0030555	chrX:-13965064,13968582	---
1637492_at	epsilonTry	epsilonTry	CG18681-RA	FBgn0010425	chr2R:-6409957,6410791	---
1632453_at	eloF	eloF	CG16905-RA	FBgn0037762	chr3R:+5639912,5640758	---
1635166_at	dysc	dysc	CG32131-RA	FBgn0052131	chr3L:-13821608,13822855	---
1623951_at	dpr2	dpr2	CG14068-RA	FBgn0032316	chr2L:-10910487,10911719	---
1640566_at	Cyp4p2	Cyp4p2	CG1944-RA	FBgn0033395	chr2R:+4298276,4300580	---
1636485_at	CTCF	CTCF	CG8591-RB	FBgn0035769	chr3L:-7315458,7316225	---
1626995_at	CSN1a	CSN1a	CG4697-RA	FBgn0028838	chr2L:+14740944,14742039	---
1638885_at	CR33318	CR33318	CG33318-RA	FBgn0053318	chr2L:+20893696,20894276	---
1626147_s_at	CPTI	CPTI	CG12891-RA	FBgn0027842	chr2R:-5530105,5539201	---
1634091_at	Cp19	Cp19	CG6524-RA	FBgn0000358	chr3L:+8688617,8689228	---
1629380_at	Cp16	Cp16	CG6533-RA	FBgn0000356	chr3L:+8690700,8691251	---
1623044_at	Cp15	Cp15	CG6519-RA	FBgn0000355	chr3L:+8687236,8687655	---
1630411_at	CG9945	CG9945	CG9945-RB	FBgn0034527	chr2R:+15682214,15684793	---
1632187_at	CG9646	CG9646	CG9646-RA	FBgn0034184	chr2R:+12112599,12117250	---
1640261_at	CG9522	CG9522	CG9522-RA	FBgn0030587	chrX:-14577481,14579818	---
1631072_at	CG9512	CG9512	CG9512-RA	FBgn0030593	chrX:-14632962,14636539	---
1631405_at	CG9508	CG9508	CG9508-RA	FBgn0031809	chr2L:-6375759,6378493	---
1626888_at	CG9426	CG9426	CG9426-RA	FBgn0032485	chr2L:-13205159,13208803	---
1624688_at	CG9360	CG9360	CG9360-RA	FBgn0030332	chrX:-11494128,11495245	---
1628560_at	CG9344	CG9344	CG9344-RA	FBgn0034564	chr2R:+16020599,16021141	---
1635498_at	CG9259	CG9259	CG9259-RA	FBgn0032913	chr2L:+21059310,21060579	---
1638858_at	CG8934	CG8934	CG8934-RA	FBgn0039391	chr3R:+21728307,21729590	---
1627526_at	CG8778	CG8778	CG8778-RA	FBgn0033761	chr2R:-7716017,7717195	---
1636618_at	CG8664	CG8664	CG8664-RA	FBgn0030836	chrX:-17012731,17013670	---
1637728_at	CG8508	CG8508	CG8508-RA	FBgn0038123	chr3R:-9011263,9012251	---
1638648_at	CG8160	CG8160	CG8160-RA	FBgn0034011	chr2R:-10390857,10391990	---
1624177_at	CG7941	CG7941	CG7941-RA	FBgn0036108	chr3L:+10847524,10848233	---
1636979_at	CG7912	CG7912	CG7912-RA	FBgn0039736	chr3R:-25821123,25823320	---
1633484_at	CG7072	CG7072	CG7072-RA	FBgn0035874	chr3L:+8284365,8288826	---
1622946_at	CG6908	CG6908	CG6908-RA	FBgn0037936	chr3R:-7514116,7515763	---
1624197_a_at	CG6652	CG6652	CG6652-RA	FBgn0036687	chr3L:-16969219,16971736	---
1635868_at	CG6295	CG6295	CG6295-RA	FBgn0039471	chr3R:-22820985,22822142	---
1624458_at	CG6083	CG6083	CG6083-RA	FBgn0036183	chr3L:-11582055,11583657	---
1637889_at	CG5883	CG5883	CG5883-RA	FBgn0036225	chr3L:-11901195,11902394	---
1633038_at	CG5863	CG5863	CG5863-RA	FBgn0038507	chr3R:+13236911,13238099	---
1628639_at	CG5791	CG5791	CG5791-RA	FBgn0040582	chr3R:+17903818,17904347	---
1638238_at	CG5778	CG5778	CG5778-RA	FBgn0038930	chr3R:-17902056,17903083	---
1640355_at	CG5246	CG5246	CG5246-RA	FBgn0038484	chr3R:+12961941,12962941	---
1633214_at	CG4835	CG4835	CG4835-RA	FBgn0035607	chr3L:+5439443,5442971	---
1638021_at	CG4757	CG4757	CG4757-RA	FBgn0027584	chr3R:+6986941,6988886	---
1629046_a_at	CG4716	CG4716	CG4716-RB	FBgn0033820	chr2R:+8321296,8322013	---
1628963_at	CG4716	CG4716	CG4716-RA	FBgn0033820	chr2R:+8321296,8322160	---
1626113_at	CG4080	CG4080	CG4080-RA	FBgn0035983	chr3L:-9345037,9356779	---
1625420_at	CG40371	CG40371	CG40371-RA	FBgn0058371	chrU:+4424387,4425374	---
1630574_at	CG3906	CG3906	CG3906-RA	FBgn0034871	chr2R:-18554853,18555792	---
1629184_at	CG3819	CG3819	CG3819-RA	FBgn0036833	chr3L:-18869399,18870985	---
1625017_at	CG3732	CG3732	CG3732-RA	FBgn0034750	chr2R:-17682354,17683713	---
1629853_at	CG3699	CG3699	CG3699-RA	FBgn0040349	chrX:-704089,704921	---
1630442_at	CG3598	CG3598	CG3598-RA	FBgn0025645	chrX:+2693898,2694717	---
1625996_s_at	AT24650	CG33943	---	FBgn0047334	chr3L:-6191993,6192910	---
1635486_at	CG33468	CG33468	CG33468-RA	FBgn0053468	chr2R:-9670099,9670685	---
1623292_at	CG33128	CG33128	CG33128-RA	FBgn0053128	chr2L:+1495755,1497124	---
1637050_at	CG33054	CG33054	CG33054-RB	FBgn0053054	chr3L:-21114686,21115448	---
1623680_at	CG32793	CG32793	CG32793-RA	FBgn0052793	chrX:+2686566,2689313	---
1633474_x_at	CG32603	CG32603	CG32603-RA	FBgn0052603	chrX:+13915199,13916395	---
1636566_at	CG32368	CG32368	CG32368-RA	FBgn0052368	chr3L:+7874964,7875383	---
1628854_at	CG32252	CG32252	CG32252-RA	FBgn0052252	chr3L:-4202314,4203360	---
1623331_at	CG32199	CG32199	CG32199-RA	FBgn0052199	chr3L:+18560778,18562882	---
1636516_at	CG32189	CG32189	CG32189-RA	FBgn0052189	chr3L:-17783622,17784053	---
1627408_at	CG32107	CG32107	CG32107-RA	FBgn0052107	chr3L:-12815892,12818286	---
1635565_at	CG32060	CG32060	CG32060-RA	FBgn0052060	chr3L:+10380270,10386895	---
1631591_at	CG31935	CG31935	CG31935-RA	FBgn0051935	chr2L:-1596708,1612791	---
1624128_at	CG31769	CG31769	CG31769-RA	FBgn0051769	chr2L:-14091742,14092891	---
1625745_at	CG31643	CG31643	CG31643-RA	FBgn0051643	chr2L:+6030375,6033498	---
1629331_at	CG31468	CG31468	CG31468-RA	FBgn0047351	chr3R:-19516218,19516733	---
1641258_at	CG31437	CG31437	CG31437-RA	FBgn0051437	chr3R:+21200094,21200964	---
1635379_at	CG31300	CG31300	CG31300-RA	FBgn0051300	chr3R:+21100000,21101613	---
1625042_at	CG31288	CG31288	CG31288-RA	FBgn0051288	chr3R:-21114371,21115879	---
1637451_at	CG31239	CG31239	CG31239-RA	FBgn0051239	chr3R:-18519912,18520638	---
1636894_s_at	CG31188	CG31188	CG31188-RA	FBgn0051188	chr3R:+4069795,4073593	---
1634477_at	CG31177	CG31177	CG31177-RA	FBgn0051177	chr3R:+17575459,17577917	---
1638583_at	CG31103	CG31103	CG31103-RA	FBgn0051103	chr3R:+21035699,21037139	---
1635770_at	CG31097	CG31097	CG31097-RA	FBgn0051097	chr3R:-21112716,21114165	---
1636764_at	CG31075	CG31075	CG31075-RA	FBgn0051075	chr3R:-22800708,22803602	---
1632210_at	CG30091	CG30091	CG30091-RA	FBgn0050091	chr2R:+10744295,10746128	---
1641538_at	CG30017	CG30017	CG30017-RA	FBgn0050017	chr2R:-5935292,5937098	---
1630212_at	CG2065	CG2065	CG2065-RA	FBgn0033204	chr2R:+2724686,2726176	---
1625237_at	CG1894	CG1894	CG1894-RA	FBgn0039585	chr3R:+24299739,24301086	---
1640882_at	CG1863	CG1863	CG1863-RA	FBgn0033435	chr2R:-4655524,4657929	---
1633833_at	CG18213	CG18213	CG18213-RA	FBgn0038470	chr3R:-12862130,12865939	---
1640144_at	CG18067	CG18067	CG18067-RA	FBgn0034512	chr2R:+15598221,15599067	---
1640616_at	CG17974	CG17974	CG17974-RA	FBgn0034624	chr2R:-16392605,16394395	---
1628758_at	CG1774	CG1774	CG1774-RA	FBgn0039856	chr3R:+27407831,27409815	---
1633142_at	CG17681	CG17681	CG17681-RA	FBgn0032668	chr2L:+18120611,18132493	---
1623069_s_at	CG17544	CG17544	CG17544-RA	FBgn0032775	chr2L:-19368448,19376574	---
1637440_at	CG17344	CG17344	CG17344-RA	FBgn0032755	chr2L:+19080126,19080992	---
1634218_at	CG17270	CG17270	CG17270-RA	FBgn0038828	chr3R:-16642179,16644663	---
1637192_at	CG16732	CG16732	CG16732-RA	FBgn0039086	chr3R:-19351451,19353064	---
1629718_at	CG16727	CG16727	CG16727-RA	FBgn0038719	chr3R:+15439119,15441267	---
1624057_at	CG16713	CG16713	CG16713-RA	FBgn0031560	chr2L:-3687596,3687975	---
1628532_at	CG15768	CG15768	CG15768-RA	FBgn0029806	chrX:-5516477,5517128	---
1625911_at	CG15760	CG15760	CG15760-RA	FBgn0030508	chrX:+13400357,13405137	---
1632958_a_at	CG15675	CG15675	CG15675-RA	FBgn0034648	chr2R:+16708064,16711145	---
1638813_at	CG15499	CG15499	CG15499-RA	FBgn0038891	chr3R:-17348183,17348853	---
1634418_at	CG15407	CG15407	CG15407-RB	FBgn0031521	chr2L:+3316811,3319202	---
1630325_at	CG15262	CG15262	CG15262-RA	FBgn0028852	chr2L:+15275437,15277348	---
1626298_at	CG14958	CG14958	CG14958-RA	FBgn0035413	chr3L:+3170622,3171165	---
1632441_at	CG14669	CG14669	CG14669-RA	FBgn0037326	chr3R:+1280321,1281335	---
1624540_at	CG14642	CG14642	CG14642-RB	FBgn0037222	chr3R:-66853,68507	---
1640819_at	CG14422	CG14422	CG14422-RA	FBgn0029645	chrX:+2700246,2701267	---
1629224_at	CG14420	CG14420	CG14420-RA	FBgn0029643	chrX:+2695626,2697312	---
1636368_at	CG14269	CG14269	CG14269-RA	FBgn0029658	chrX:-3193525,3194205	---
1627755_at	CG14185	CG14185	CG14185-RA	FBgn0036936	chr3L:+20024658,20025934	---
1641235_at	CG14102	CG14102	CG14102-RA	FBgn0036906	chr3L:-19717518,19719827	---
1626878_at	CG13811	CG13811	CG13811-RA	FBgn0036944	chr3L:-20080896,20082708	---
1629751_at	CG13693	CG13693	CG13693-RA	FBgn0031235	chr2L:+232513,233965	---
1638080_at	CG13658	CG13658	CG13658-RA	FBgn0039315	chr3R:+21103863,21105255	---
1633939_at	CG13563	CG13563	CG13563-RA	FBgn0034966	chr2R:+19099233,19101051	---
1635959_at	CG13461	CG13461	CG13461-RA	FBgn0036468	chr3L:-15000940,15001354	---
1636012_at	CG13437	CG13437	CG13437-RA	FBgn0034541	chr2R:+15725460,15726139	---
1624394_at	CG13332	CG13332	CG13332-RA	FBgn0033851	chr2R:+8590192,8590618	---
1630441_at	CG12716	CG12716	CG12716-RA	FBgn0030439	chrX:-12705444,12706891	---
1639562_at	CG12491	CG12491	CG12491-RA	FBgn0034900	chr2R:+18794252,18794869	---
1634097_s_at	CG11659	CG11659	CG11659-RA	FBgn0038731	chr3R:-15601211,15603019	---
1626131_at	CG11342	CG11342	CG11362-RA	FBgn0034737	chr2R:+17605909,17606403	---
1632566_at	CG11313	CG11313	CG11318-RA	FBgn0039818	chr3R:-26921453,26924276	---
1633327_at	CG11023	CG11023	CG11023-RA	FBgn0031208	chr2L:+7528,9491	---
1629469_s_at	CG10960	CG10960	CG10960-RC	FBgn0036316	chr3L:-12782428,12800652	---
1631091_at	CG10928	CG10928	CG10928-RA	FBgn0040522	chr3R:+3635106,3635618	---
1635857_at	CG10919	CG10919	CG10919-RA	FBgn0037514	chr3R:+3583907,3585351	---
1624307_at	CG10801	CG10801	CG10801-RA	FBgn0029660	chrX:+3219064,3220892	---
1624846_at	CG10764	CG10764	CG10764-RA	FBgn0034221	chr2R:+12517143,12519456	---
1639166_at	CG10677	CG10677	CG10677-RA	FBgn0035596	chr3L:+5142231,5144160	---
1638424_at	CG10514	CG10514	CG10514-RA	FBgn0039312	chr3R:-21094805,21096187	---
1639694_s_at	CG10102	CG10102	CG10102-RA	FBgn0033927	chr2R:-9425029,9425727	---
1637719_at	brv2	brv2	CG16793-RA	FBgn0036712	chr3L:-17290929,17293575	---
1625489_at	brp	brp	CG30337-RA	FBgn0050337	chr2R:+4592977,4598107	---
1630320_at	betaTry	betaTry	CG18211-RA	FBgn0010357	chr2R:+6411067,6411865	---
1630629_at	Atg8b	Atg8b	CG12334-RA	FBgn0038539	chr3R:-13550160,13550781	---
1639180_at	Arc1	Arc1	CG12505-RA	FBgn0033926	chr2R:-9421648,9424020	---
1629194_s_at	ade2	ade2	CG9127-RA	FBgn0000052	chr2L:-6033392,6038185	---
1637924_at	Stencil:X:9666046:9657127:GENSCAN	---	---	---	chrX:-9657127,9666046	---
1628341_at	SD04624	---	---	---	chrX:-5742898,5745929	---
1624351_at	CT33236	---	---	---	chrX:-2224828,2225086	---
1636743_s_at	S.CX002262	---	---	---	chrX:-19640582,19640951	---
1633352_at	HDC18328	---	---	---	chrX:-10564614,10567288	---
1637915_at	HDC19299	---	---	---	chrX:+16542493,16543977	---
1630709_at	HDC13507	---	---	---	chr3R:-9837297,9838255	---
1640114_at	HDC13350	---	---	---	chr3R:-8981808,8982924	---
1622986_at	HDC12978	---	---	---	chr3R:-7017762,7018844	---
1634354_at	HDC12505	---	---	---	chr3R:-4403019,4403828	---
1638430_at	S.C3R003262	---	---	---	chr3R:-24406038,24410511	---
1638015_at	HDC14735	---	---	---	chr3R:-16812474,16813368	---
1630959_at	Stencil:3R:16230345:16228735:GENSCAN	---	---	---	chr3R:-16228735,16230345	---
1625832_at	HDC14580	---	---	---	chr3R:-15898533,15898845	---
1627016_at	CR_tc_LD16711	---	---	---	chr3R:-14118159,14119833	---
1630879_at	S.C3R000110	---	---	---	chr3R:+922998,924276	---
1630240_at	HDC16649	---	---	---	chr3R:+27751170,27752616	---
1632349_at	HDC16224	---	---	---	chr3R:+25342004,25345013	---
1640328_at	HDC14195	---	---	---	chr3R:+13593383,13594673	---
1637480_at	Stencil:3L:9869359:9864928:GENSCAN	---	---	---	chr3L:-9864928,9869359	---
1628163_at	HDC08777	---	---	---	chr3L:-6476902,6477253	---
1627160_at	CT32271	---	---	---	chr3L:-16210135,16210384	---
1633191_at	CR_tc_AT27057	---	---	---	chr3L:-15558214,15559242	---
1628326_at	S.C3L001830	---	---	---	chr3L:-14548546,14563214	---
1631424_at	S.C3L000814	---	---	---	chr3L:+6267312,6272403	---
1627857_at	Stencil:3L:5237336:5249427:GENSCAN	---	---	---	chr3L:+5237336,5249427	---
1629649_at	CT32172	---	---	---	chr3L:+20976135,20982402	---
1641050_s_at	HDC06480	---	---	---	chr2R:-9978301,9980736	---
1626133_s_at	GH06606	---	---	---	chr2R:-9953073,9956759	---
1629856_at	HDC06178	---	---	---	chr2R:-8387110,8388244	---
1639517_at	CT32422	---	---	---	chr2R:-7162473,7162626	---
1630081_at	HDC05447	---	---	---	chr2R:-4689581,4691359	---
1641374_at	S.C2R002842	---	---	---	chr2R:-19581056,19582815	---
1638455_at	HDC07351	---	---	---	chr2R:+14615954,14616306	---
1639824_at	HDC07063	---	---	---	chr2R:+13111868,13112535	---
1637945_at	RE67734	---	---	---	chr2R:+12329244,12335671	---
1635617_at	HDC06630	---	---	---	chr2R:+10877175,10877964	---
1635348_at	CT33901	---	---	---	chr2L:-8237603,8242588	---
1625901_s_at	HDC00331	---	---	---	chr2L:-2185138,2185389	---
1632686_at	HDC03444	---	---	---	chr2L:-20554170,20557457	---
1631737_at	HDC02554	---	---	---	chr2L:-14663351,14664046	---
1626297_at	S.C2L001217	---	---	---	chr2L:+8883737,8884083	---
1631605_at	LD27104	---	---	---	chr2L:+6171931,6175499	---
1630744_at	HDC00423	---	---	---	chr2L:+2595382,2595995	---
1632866_at	HDC03319	---	---	---	chr2L:+19849389,19849681	---
1641122_at	HDC02532	---	---	---	chr2L:+14521806,14522945	---
1639729_s_at	Z27119 transposon blastopia	---	---	---	---	---
1628989_at	X06779 P-element PPI251	---	---	---	---	---
1629242_x_at	U14101 TART-element DM14101	---	---	---	---	---
1640955_s_at	NO_REP_ID transposon Tirant	---	---	---	---	---
1627940_at	NO_REP_ID transposon Stalker3	---	---	---	---	---
1634633_s_at	NO_REP_ID transposon accord	---	---	---	---	---
1633998_s_at	AF365402 transposon Beagle	---	---	---	---	---
1637055_s_at	AC006215 transposon gtwin	---	---	---	---	---
1623044_at	Cp15	Cp15	CG6519-RA	FBgn0000355	chr3L:+8687236,8687655	---
1623256_at	GstE1	GstE1	CG5164-RA	FBgn0034335	chr2R:+13462109,13462944	---
1623330_at	CG5568	CG5568	CG5568-RA	FBgn0035641	chr3L:+5830809,5832827	---
1624124_at	GNBP1	GNBP1	CG6895-RA	FBgn0040323	chr3L:+18624691,18626762	---
1625840_at	spartin	spartin	CG12001-RA	FBgn0037265	chr3R:+480548,483706	---
1626103_at	Cp38	Cp38	CG11213-RA	FBgn0000360	chrX:+8220859,8222006	---
1626590_a_at	MCPH1	MCPH1	CG8981-RA	FBgn0033664	chr2R:-6961554,6968627	---
1627915_a_at	Gapdh2	Gapdh2	CG8893-RA	FBgn0001092	chrX:+15599203,15600676	---
1629331_at	CG31468	CG31468	CG31468-RA	FBgn0047351	chr3R:-19516218,19516733	---
1629380_at	Cp16	Cp16	CG6533-RA	FBgn0000356	chr3L:+8690700,8691251	---
1629469_s_at	CG10960	CG10960	CG10960-RC	FBgn0036316	chr3L:-12782428,12800652	---
1629545_at	Yp1	Yp1	CG2985-RA	FBgn0004045	chrX:+9793757,9795724	---
1629764_at	S.CX001945	---	---	---	chrX:+17096899,17106785	---
1630411_at	CG9945	CG9945	CG9945-RB	FBgn0034527	chr2R:+15682214,15684793	---
1630629_at	Atg8b	Atg8b	CG12334-RA	FBgn0038539	chr3R:-13550160,13550781	---
1632677_a_at	GM130	GM130	CG11061-RB	FBgn0034697	chr2R:-17168120,17171048	---
1633238_at	GstE8	GstE8	CG17533-RA	FBgn0063492	chr2R:+13471575,13472767	---
1633833_at	CG18213	CG18213	CG18213-RA	FBgn0038470	chr3R:-12862130,12865939	---
1634091_at	Cp19	Cp19	CG6524-RA	FBgn0000358	chr3L:+8688617,8689228	---
1635232_at	CG13983	CG13983	CG13983-RA	FBgn0031792	chr2L:-6255771,6256702	---
1635442_a_at	GRHR	GRHR	CG11325-RB	FBgn0025595	chr2L:-6703507,6708399	---
1635847_at	Vm26Aa	Vm26Aa	CG9048-RA	FBgn0003979	chr2L:-5951913,5952555	---
1637372_at	S.C3R002387	---	---	---	chr3R:-17980432,17985226	---
1637382_at	HDC02543	---	---	---	chr2L:-14570139,14570386	---
1637561_at	lectin-33A	lectin-33A	CG16834-RA	FBgn0040096	chr2L:+10994723,10995080	---
1638717_at	CG10932	CG10932	CG10932-RA	FBgn0029969	chrX:-7626212,7627698	---
1640854_at	CG31248	CG31248	CG31248-RA	FBgn0051248	chr3R:+2955060,2956655	---
1640884_at	CG15784	CG15784	CG15784-RA	FBgn0029766	chrX:+5171293,5173075	---
1640976_at	Ykt6	Ykt6	CG1515-RA	FBgn0029978	chrX:+7659406,7660919	---
1625415_at	qin	qin	CG14306-RA	FBgn0038628	chr3R:+14417576,14418610	H3K9me3
1628188_at	S.C2R002789	---	---	---	chr2R:+19228573,19229880	H3K9me3
1633471_at	Prx2540-2	Prx2540-2	CG11765-RA	FBgn0033518	chr2R:+5479350,5480406	H3K9me3
1635374_at	CG31728	CG31728	CG31728-RA	FBgn0051728	chr2L:+13244506,13246297	H3K9me3
1636228_at	Cp36	Cp36	CG1478-RA	FBgn0000359	chrX:+8218302,8219246	H3K9me3
1641211_at	Cp7Fb	Cp7Fb	CG15350-RA	FBgn0030044	chrX:+8212819,8214464	H3K9me3
1623411_at	lola	lola	CG12052-RN	FBgn0005630	chr2R:-5548494,5595711	HP1a
1628918_at	CR45923	CR45923	CG17478-RA	FBgn0058280	chr2h:-1417978,1419375	HP1a
1629888_at	CG6220	CG6220	CG6220-RA	FBgn0033865	chr2R:-8756513,8758083	HP1a
1631164_a_at	Dh44-R2	Dh44-R2	CG12370-RA	FBgn0033744	chr2R:+7549069,7550800	HP1a
1631291_at	CR_tc_GM24362 ncRNA	---	---	---	chr3L:+8022987,8029926	HP1a
1632975_at	CG4398	CG4398	CG4398-RA	FBgn0034126	chr2R:+11495897,11496857	HP1a
1634143_at	Cyp6w1	Cyp6w1	CG8345-RA	FBgn0033065	chr2R:+1312160,1313907	HP1a
1639727_at	CG7601	CG7601	CG7601-RA	FBgn0027583	chr3R:-25550355,25551908	HP1a
1640379_s_at	CG11079	CG11079	CG11079-RA	FBgn0034851	chr2R:+18402325,18403841	HP1a
1640719_at	CG33218	CG33218	CG33218-RA	FBgn0053218	chrX:+2086930,2087598	HP1a
1627386_at	Stencil:3L:12779432:12780102:GENSCAN	---	---	---	chr3L:+12779432,12780102	HP1a, H3K9me3
1634671_a_at	CG40386	CG40386	CG40386-RB	FBgn0058386	chrU:-5691656,5691905	HP1a, H3K9me3
1631419_at	Yp3	Yp3	CG11129-RA	FBgn0004047	chrX:+13490203,13491835	HP1a, H3K9me3, Su(var)3-9
1641158_a_at	defective chorion 1	defective chorion 1	CG2175-RA	FBgn0000427	chrX:-7606141,7612168	HP1a, H3K9me3, Su(var)3-9
1630625_s_at	HDC11543	---	---	---	chr3L:-22568168,22572767	HP1a, Su(var)3-9
1631477_a_at	Sdic	Sdic	CG9580-RA	FBgn0025801	chrX:-19870015,19874408	HP1a, Su(var)3-9, H3K9me3
1626212_at	Stencil:X:20415813:20410032:GENSCAN	---	---	---	chrX:-20410032,20415813	Su(var)3-9
1627722_at	S.C3R002845	---	---	---	chr3R:-20956910,20957297	Su(var)3-9
1628989_at	X06779 P-element PPI251	---	---	---	---	---
